# Supplementary material for: Dynamic changes of the Prf/Pto tomato resistance complex following effector recognition
Source: Nat Commun. 2023 May 4;14:2568. doi: 10.1038/s41467-023-38103-6 (PMC10160066; doi:10.1038/s41467-023-38103-6)
Supplement: Supplementary file 4 — Supplementary Dataset 1 [file 41467_2023_38103_MOESM4_ESM.xlsx]

## Sheet: coef_results_2019_10_29
			Average coeffitients						DEG			Adjusted P.val
		Description	prf3_control	Prfc_control	Tft3_2_2control	prf3_treat_6h	Prfc_treat_6h	Tft3_2_2treat_6h	prf3_treat_6h-prf3_control	Prfc_treat_6h-Prfc_control	Tft3_2_2treat_6h-Tft3_2_2control	prf3_treat_6h-prf3_control	Prfc_treat_6h-Prfc_control	Tft3_2_2treat_6h-Tft3_2_2control	prf3 ctrl R1	prf3 ctrl R2	prf3 ctrl R3	Prfc ctrl R1	Prfc ctrl R2	Prfc ctrl R3	Tft3 2-2 ctrl R1	Tft3 2-2 ctrl R2	Tft3 2-2 ctrl R3	prf3 treat 6h R1	prf3 treat 6h R2	prf3 treat 6h R3	Prfc treat 6h R1	Prfc treat 6h R2	Prfc treat 6h R3	Tft3 2-2 treat 6h R1	Tft3 2-2 treat 6h R2	Tft3 2-2 treat 6h R3
Solyc00g005020.1.1	Solyc00g005020	Unknown Protein	7.09753	7.18251	6.88772	6.89717	6.99239	6.88627	0	0	0	0.419614	0.414792	0.995468	6.96452	7.07651	7.25156	7.54082	6.80159	7.20513	6.93208	6.94887	6.78222	7.15841	6.75442	6.77869	7.14401	6.95286	6.8803	6.82578	6.84336	6.98967
Solyc00g005040.2.1	Solyc00g005040	Potassium channel (D0EM91_9ROSI)	7.57295	7.69955	7.47094	7.63272	7.77449	7.93763	0	0	0	0.793953	0.721412	0.0170042	7.49914	7.66277	7.55694	7.90684	7.55359	7.63824	7.34944	7.34625	7.71715	7.69718	7.56918	7.63181	8.02179	7.62035	7.68132	8.01411	7.95895	7.83983
Solyc00g005050.2.1	Solyc00g005050	Arabinogalactan protein (B6SST2_MAIZE)	11.2558	11.6044	11.2923	12.0078	11.797	11.7492	0	0	0	0.00664853	0.439162	0.0553664	11.3621	11.0108	11.3946	11.3163	12.1103	11.3866	11.3729	11.3232	11.1809	12.0313	11.9046	12.0874	11.688	11.8374	11.8657	11.5921	11.9037	11.7518
Solyc00g005060.1.1	Solyc00g005060	Unknown Protein	7.36708	7.67307	7.50566	7.94671	7.82862	7.58805	0	0	0	0.0108076	0.455878	0.693071	7.35992	7.47267	7.26865	7.40262	8.05113	7.56546	7.53194	7.48757	7.49748	7.99319	7.97194	7.87499	7.8036	8.00067	7.6816	7.59154	7.45382	7.71878
Solyc00g005070.1.1	Solyc00g005070	Unknown Protein	12.5345	12.5366	12.4939	11.9223	11.979	11.9947	0	0	0	0.0117347	0.0141215	0.0225351	12.4875	12.589	12.5271	12.5656	12.2904	12.7538	12.5217	12.3918	12.5681	12.1669	11.8645	11.7354	12.0716	11.8349	12.0303	12.2822	11.9944	11.7075
Solyc00g005080.1.1	Solyc00g005080	Ycf2 (A6YA23_9MAGN)	8.17353	8.22912	8.37181	8.29392	8.65397	8.4753	0	0	0	0.724612	0.146383	0.734454	7.8929	8.68047	7.94723	8.38761	7.84013	8.45961	8.26658	8.12996	8.71888	8.31103	8.12405	8.44668	8.46153	8.79989	8.70049	8.44966	8.5967	8.37954
Solyc00g005090.1.1	Solyc00g005090	Unknown Protein	7.31949	7.41512	7.1777	7.52422	7.63695	7.80109	0	0	0	0.641006	0.582728	0.0944028	7.59246	6.95907	7.40694	7.13158	7.59432	7.51945	7.26901	7.2425	7.02159	7.42309	8.19219	6.95739	7.19571	7.75906	7.9561	8.20651	7.44634	7.75042
Solyc00g005140.1.1	Solyc00g005140	Unknown Protein	7.40336	7.12838	7.59566	7.05141	6.81414	7.31451	0	0	0	0.359857	0.38607	0.422067	7.57021	7.19862	7.44127	6.51267	7.62754	7.24495	7.395	7.59216	7.79982	6.97913	6.69148	7.48362	6.50373	6.84112	7.09757	7.39628	7.57289	6.97437
Solyc00g005150.1.1	Solyc00g005150	HAT dimerisation domain-containing protein-like (Q5VNQ7_ORYSJ)	7.33129	7.34725	7.32362	7.55696	7.63664	7.60607	0	0	0	0.172214	0.0647548	0.0645189	7.34337	7.40817	7.24231	7.24665	7.56093	7.23418	7.33821	7.31964	7.313	7.52732	7.59631	7.54724	7.65582	7.5282	7.7259	7.52578	7.69654	7.59588
Solyc00g005160.1.1	Solyc00g005160	Retrovirus-related Pol polyprotein from transposon TNT 1-94 (POLX_TOBAC)	7.0707	7.26951	7.07925	6.96776	7.09826	7.09291	0	0	0	0.637326	0.377502	0.947413	7.14636	6.92624	7.13951	7.18208	7.53687	7.08959	7.07221	7.03963	7.1259	7.14622	6.9143	6.84276	7.24201	7.0726	6.98017	7.06363	7.2619	6.95318
Solyc00g005170.1.1	Solyc00g005170	Unknown Protein	7.63265	7.71883	7.83301	7.74007	7.93802	7.9597	0	0	0	0.691328	0.354113	0.592022	7.59875	7.61635	7.68284	7.68907	7.97699	7.49044	7.67066	7.89156	7.93682	7.92175	7.8037	7.49476	7.78528	7.89984	8.12894	7.62757	7.99537	8.25617
Solyc00g005440.1.1	Solyc00g005440	40S ribosomal protein S9 (Q6H8J2_CATRO)	9.91551	9.98835	9.87857	9.99206	9.86908	9.96739	0	0	0	0.721226	0.534788	0.636275	9.86547	9.99081	9.89026	10.0007	10.0519	9.91239	9.81391	9.85937	9.96243	10.0191	9.87815	10.079	10.0726	9.80175	9.73288	10.2134	9.99018	9.6986
Solyc00g005450.1.1	Solyc00g005450	Unknown Protein	6.83452	6.75181	6.84907	7.07443	7.16003	7.24571	0	0	0	0.471943	0.17653	0.176496	6.92368	6.75993	6.81996	7.0293	6.77771	6.44842	6.70932	7.02247	6.81542	7.28324	6.73645	7.20362	7.29024	6.8862	7.30367	6.80142	7.78788	7.14782
Solyc00g005460.1.1	Solyc00g005460	Unknown Protein; contains Interpro domain(s) IPR001912 Ribosomal protein S4	6.8585	6.77096	6.84089	6.96739	6.93943	6.80707	0	0	0	0.712848	0.524356	0.902449	6.56718	6.55919	7.44913	6.77705	6.65631	6.87953	6.79562	6.99468	6.73236	7.06623	7.02137	6.81458	6.81549	6.9198	7.08299	6.7816	6.84331	6.79628
Solyc00g005470.1.1	Solyc00g005470	40S ribosomal protein S9 (Q6H8J2_CATRO)	8.45241	8.67044	8.48677	8.53063	8.14994	8.35171	0	0	0	0.792549	0.0406891	0.594673	8.43698	8.57137	8.34888	8.5545	9.08984	8.36699	8.36248	8.50196	8.59586	8.76806	8.36983	8.454	8.33456	8.05081	8.06445	8.58945	8.42568	8.03998
Solyc00g005840.2.1	Solyc00g005840	Thioredoxin family protein (D7MCJ1_ARALY)	13.1472	13.0495	13.2488	10.796	9.68	9.75436	-1	-1	-1	3.39502e-05	5.30974e-07	2.83584e-07	12.9635	13.3991	13.0791	13.7243	12.1131	13.311	13.2921	13.2643	13.1898	10.6439	10.7933	10.9508	9.89517	9.72174	9.42311	9.55794	9.69946	10.0057
Solyc00g005850.1.1	Solyc00g005850	Unknown Protein	7.68218	7.64393	7.36287	8.33153	7.59501	7.70926	0	0	0	0.254073	0.939458	0.515401	7.47975	8.53744	7.02935	7.34846	8.18567	7.39765	7.21347	7.26633	7.60881	8.9851	7.91891	8.0906	8.30147	7.06032	7.42324	7.51771	8.20826	7.4018
Solyc00g005860.1.1	Solyc00g005860	Unknown Protein	7.34451	7.46555	7.10868	7.15062	7.26846	7.28622	0	0	0	0.505943	0.468598	0.499581	7.34016	7.42702	7.26635	7.21516	8.07524	7.10624	7.13084	7.10095	7.09425	7.4249	7.09661	6.93034	7.37372	7.19918	7.23248	7.23592	7.32296	7.29979
Solyc00g005870.1.1	Solyc00g005870	Mutator-like transposase (Q94HK4_ORYSA)	6.89724	6.75779	6.65146	7.10241	6.73602	6.71039	0	0	0	0.541388	0.953724	0.854994	6.80426	6.87517	7.0123	6.73848	6.9279	6.60699	6.64782	6.55184	6.75472	7.83682	6.84466	6.62574	6.5535	6.81672	6.83785	6.58308	6.71066	6.83742
Solyc00g005880.1.1	Solyc00g005880	Unknown Protein	7.54694	7.41097	7.42009	7.54641	7.45701	7.48154	0	0	0	0.998243	0.819912	0.742139	7.73185	7.40805	7.50091	7.26132	7.68672	7.28485	7.37539	7.46057	7.42431	7.54937	7.54758	7.54229	7.54853	7.34457	7.47793	7.49937	7.59586	7.34939
Solyc00g005900.1.1	Solyc00g005900	Oxygen-evolving enhancer protein 1, chloroplastic (PSBO_SOLTU)	10.9243	10.7549	11.0201	8.65094	7.83695	7.42655	-1	-1	-1	4.05225e-05	1.86012e-06	1.93724e-07	10.6507	11.1854	10.9368	11.2559	9.83663	11.1723	10.9687	10.9573	11.1344	8.85069	8.41981	8.68233	8.17937	7.74176	7.58974	7.46302	7.33486	7.48175
Solyc00g006010.1.1	Solyc00g006010	Unknown Protein	6.81548	6.62088	6.73289	6.80462	7.26498	7.02193	0	0	0	0.9791	0.0439879	0.347885	7.00982	6.72316	6.71345	6.65779	6.59358	6.61128	6.87581	6.81257	6.51028	6.96861	6.73535	6.7099	6.84649	8.01575	6.93269	6.78581	7.05321	7.22677
Solyc00g006020.1.1	Solyc00g006020	Endonuclease/exonuclease/phosphatase (A2Q500_MEDTR)	6.8672	7.12691	6.82332	6.93663	7.00693	7.09065	0	0	0	0.850743	0.717811	0.368738	6.59062	7.08193	6.92904	6.99836	6.75267	7.62969	6.67095	6.84076	6.95826	7.20631	6.78468	6.81889	6.83726	7.1033	7.08022	6.78836	7.52633	6.95727
Solyc00g006090.1.1	Solyc00g006090	Endonuclease/exonuclease/phosphatase (A2Q500_MEDTR)	6.88787	6.80327	6.84538	6.99085	7.09142	7.26096	0	0	0	0.610512	0.104831	0.0206378	6.92563	6.84764	6.89032	6.81505	6.87292	6.72184	6.79211	6.83755	6.90649	7.20871	6.87481	6.88903	7.07307	7.07012	7.13106	7.09805	7.13825	7.54659
Solyc00g006170.1.1	Solyc00g006170	Zinc finger CCHC-type (Q1SKZ9_MEDTR)	6.78229	6.69104	6.64981	6.78558	6.76718	7.16733	0	0	0	0.990555	0.746379	0.0172182	6.85476	6.90771	6.58442	6.70333	6.51381	6.85597	6.46857	6.88803	6.59283	6.95456	6.78243	6.61975	6.86797	6.66263	6.77095	6.95574	7.11353	7.43273
Solyc00g006470.1.1	Solyc00g006470	Unknown Protein	11.6668	11.8057	11.7006	11.907	12.1645	11.9418	0	0	0	0.13653	0.0224372	0.103402	11.618	11.8138	11.5687	11.8973	11.7669	11.7529	11.7732	11.7554	11.5733	11.9644	11.8392	11.9173	12.0475	12.2008	12.2453	11.9589	11.882	11.9846
Solyc00g006490.2.1	Solyc00g006490	Serine/threonine-protein phosphatase 6 regulatory subunit 3 (SAPS3_HUMAN)	10.0396	10.1742	10.0956	10.3903	10.3786	10.582	0	0	0	0.0804641	0.281456	0.0119833	10.0452	9.93788	10.1356	10.0645	10.3243	10.1339	10.1144	10.1012	10.0711	10.203	10.5742	10.3937	10.6584	10.3249	10.1524	10.6432	10.6099	10.493
Solyc00g006540.1.1	Solyc00g006540	Unknown Protein	6.82497	6.71605	6.76798	7.11618	6.76985	6.84165	0	0	0	0.301501	0.859285	0.78941	7.03328	6.81761	6.62402	6.82774	6.81073	6.50968	6.77466	6.76039	6.7689	7.72836	6.83912	6.78107	6.77215	6.72501	6.81239	6.82628	6.83667	6.862
Solyc00g006570.1.1	Solyc00g006570	Unknown Protein	7.24267	6.88604	6.78216	7.13682	6.88232	7.17658	0	0	0	0.761206	0.99269	0.170643	7.43588	6.90374	7.38839	6.64667	7.47717	6.53429	6.93235	6.73043	6.6837	7.04976	7.11412	7.24659	6.84232	7.187	6.61763	7.09058	7.07541	7.36375
Solyc00g006600.1.1	Solyc00g006600	HAT family dimerisation domain containing protein (Q2QPA8_ORYSJ)	7.17731	7.17439	7.20281	7.36469	7.4605	7.37646	0	0	0	0.190142	0.0368572	0.182681	7.15091	7.18677	7.19424	7.14399	7.25538	7.12381	7.1924	7.22007	7.19595	7.45085	7.32575	7.31746	7.50562	7.43461	7.44127	7.30844	7.46142	7.3595
Solyc00g006630.1.1	Solyc00g006630	Unknown Protein	6.88746	6.89326	6.88326	6.83357	7.48601	7.3808	0	0	0	0.883297	0.0478726	0.0847336	7.20205	6.71166	6.74866	6.68904	6.81405	7.1767	6.94229	6.96633	6.74116	6.93672	6.767	6.79698	7.66947	6.94031	7.84825	7.71848	7.15015	7.27378
Solyc00g006650.1.1	Solyc00g006650	Unknown Protein	7.43846	7.15732	7.25816	7.86402	7.96342	7.82498	0	0	0	0.171295	0.00955304	0.0497989	7.71083	7.40315	7.2014	7.00923	7.49206	6.97066	7.41736	7.42908	6.92805	7.80378	7.99498	7.7933	8.23429	7.67084	7.98515	8.04547	8.04744	7.38203
Solyc00g006660.1.1	Solyc00g006660	Unknown Protein	7.24782	7.6515	7.36589	7.29383	7.30091	7.27237	0	0	0	0.864565	0.110755	0.678734	7.25377	7.27672	7.21296	7.69254	7.49922	7.76274	7.12361	7.66247	7.31161	7.46447	7.31273	7.10428	7.03941	7.49015	7.37319	7.04582	7.41269	7.35861
Solyc00g006670.2.1	Solyc00g006670	Unknown Protein	15.7915	15.9636	15.9713	15.8678	16.0762	16.1314	0	0	0	0.76877	0.633087	0.465298	15.6543	16.2261	15.4941	16.0491	16.0013	15.8402	15.9371	15.9163	16.0605	15.6501	16.0264	15.927	16.0805	16.0192	16.1289	15.9847	16.1806	16.2288
Solyc00g006680.1.1	Solyc00g006680	Plant senescence-associated protein (Fragment) (D7PDP5_9HYPO)	10.7457	10.6096	10.6045	10.0162	10.2927	10.2903	0	0	0	0.00222727	0.112059	0.105083	10.874	10.5389	10.8244	10.6577	10.4985	10.6726	10.6713	10.6623	10.4799	9.98841	10.1055	9.95458	10.2455	10.1982	10.4345	10.0009	10.2752	10.5947
Solyc00g006690.2.1	Solyc00g006690	Unknown Protein	13.1794	13.1909	13.2589	12.539	12.3362	12.844	0	0	0	0.0515842	0.00881532	0.162347	13.1569	13.1598	13.2215	13.1736	13.0993	13.2997	13.3322	13.3869	13.0576	12.1484	12.8129	12.6558	12.3267	12.1558	12.526	12.2369	12.92	13.3752
Solyc00g006800.2.1	Solyc00g006800	transaldolase (manually curated)	11.053	11.1476	11.2248	11.9514	12.8255	13.3478	0	1	1	0.001426	3.21131e-06	2.52313e-07	11.339	10.7125	11.1076	11.1475	11.1127	11.1825	11.2562	11.2493	11.1688	11.886	11.7836	12.1846	13.0882	12.5249	12.8636	13.533	13.2948	13.2157
Solyc00g006810.2.1	Solyc00g006810	Peptidyl-prolyl cis-trans isomerase (Q8DJW8_THEEB)	11.8725	11.7159	11.767	10.72	10.4347	10.0635	-1	-1	-1	0.0396095	0.0174376	0.00251694	11.4624	12.3349	11.8203	12.218	10.7832	12.1466	11.5009	11.4972	12.303	10.18	10.9356	11.0443	9.79387	10.9036	10.6067	9.77607	10.071	10.3435
Solyc00g006820.2.1	Solyc00g006820	Peptide transporter-like protein (Q9LYR6_ARATH)	11.5744	11.5807	10.5531	10.7282	10.0814	10.1681	0	-1	0	0.127556	0.00758095	0.459209	11.7589	11.0308	11.9333	11.5338	11.6041	11.604	10.1589	10.1013	11.3991	10.4273	10.9553	10.8021	9.75993	10.5005	9.98368	9.16974	10.7081	10.6265
Solyc00g006830.2.1	Solyc00g006830	No exine formation-1 (Q9LYR7_ARATH)	9.24104	9.34441	9.12552	9.95715	10.1571	10.1824	0	0	1	0.0100482	0.00301525	0.00032713	9.34888	9.18927	9.18498	9.35572	9.33922	9.3383	9.08363	9.01786	9.27507	9.52697	10.0619	10.2826	9.84846	10.1878	10.435	10.0067	10.4076	10.1329
Solyc00g006840.2.1	Solyc00g006840	Unknown Protein	7.03442	7.00717	7.01971	7.12967	7.22991	7.49396	0	0	0	0.706374	0.309618	0.0291076	6.99285	7.11581	6.9946	7.17016	6.76285	7.08851	6.9326	6.98407	7.14244	7.46377	7.02421	6.90105	7.41204	7.0383	7.23938	7.58464	7.30319	7.59405
Solyc00g006860.1.1	Solyc00g006860	Unknown Protein	7.82412	7.68124	7.44026	7.31049	7.18084	7.17298	0	0	0	0.196517	0.17971	0.471762	7.37552	7.9753	8.12153	8.18252	7.78394	7.07726	6.92551	7.44326	7.95203	7.58042	7.30877	7.04229	7.01846	7.2757	7.24835	7.22248	7.21724	7.07923
Solyc00g006870.1.1	Solyc00g006870	Unknown Protein	7.67986	7.20638	6.89197	6.93069	7.0646	7.06486	0	0	0	0.0671526	0.735821	0.659278	8.01967	7.23704	7.78288	6.82955	8.08228	6.70732	6.81576	7.14631	6.71384	7.00318	6.88664	6.90224	7.2271	6.93926	7.02744	6.77631	7.18387	7.23439
Solyc00g006890.1.1	Solyc00g006890	Unknown Protein	6.88744	6.84689	6.9381	7.37013	7.04478	7.03031	0	0	0	0.012955	0.258036	0.60265	6.94401	6.90251	6.81582	6.90561	6.80583	6.82924	7.20853	6.78077	6.825	7.48775	7.44958	7.17307	7.03071	6.96549	7.13814	6.98322	7.05121	7.05649
Solyc00g006900.1.1	Solyc00g006900	Unknown Protein	7.41081	7.38404	7.43607	7.5648	7.32619	7.30498	0	0	0	0.47122	0.788895	0.498315	7.22658	7.34507	7.66077	7.30681	7.51941	7.32591	7.28618	7.53072	7.49131	7.75774	7.52762	7.40903	7.34362	7.32025	7.3147	7.41012	7.42105	7.08378
Solyc00g007010.2.1	Solyc00g007010	Phosphatidylinositol phosphate (PtdInsP) phosphatase involved in hydrolysis of PtdIns (D6VWZ1_YEAST)	9.79435	9.8296	9.76604	9.98972	9.8859	10.0857	0	0	0	0.412939	0.819814	0.132568	9.78984	9.66622	9.927	9.77471	9.90277	9.81131	9.86574	9.90112	9.53126	10.0133	9.8925	10.0634	10.1785	9.72481	9.75441	10.3578	10.118	9.7814
Solyc00g007020.1.1	Solyc00g007020	Tetratricopeptide repeat protein 5 (TTC5_BOVIN)	6.74291	6.54502	6.55947	7.01099	6.77247	6.96013	0	0	0	0.447178	0.494738	0.19877	6.76626	6.9452	6.51727	6.60949	6.60265	6.42292	6.57327	6.51898	6.58617	7.78867	6.68023	6.56406	6.59377	6.96821	6.75543	6.82033	7.18423	6.87584
Solyc00g007030.1.1	Solyc00g007030	Glutathione S-transferase (Q76KW1_PEA)	7.92139	7.73738	7.78944	8.43853	8.06587	8.22097	0	0	0	0.0518727	0.184384	0.0750627	7.73625	8.36217	7.66574	7.77984	7.54768	7.88461	7.8613	7.78667	7.72035	8.73854	8.17517	8.40189	8.13085	7.91563	8.15112	8.41262	8.17231	8.07798
Solyc00g007040.1.1	Solyc00g007040	Glutathione-S-transferase (B5M1W3_RHEAU)	7.52173	7.38986	7.38294	7.76103	7.49124	7.56828	0	0	0	0.150798	0.53629	0.223721	7.50626	7.68914	7.36977	7.42454	7.3632	7.38185	7.2942	7.432	7.42262	7.88655	7.65176	7.74477	7.5155	7.38	7.57821	7.55419	7.65215	7.49851
Solyc00g007060.2.1	Solyc00g007060	Serine/threonine kinase-like protein ABC1063 (Q1KMP8_HORVD)	9.30426	9.31947	9.49084	10.3348	10.8549	10.9117	1	1	1	0.0142146	0.000615877	0.000925227	9.42227	9.28764	9.20286	9.25145	9.46056	9.24639	9.5818	9.74248	9.14825	10.0632	10.4834	10.4578	10.1095	11.012	11.4432	10.4237	11.3448	10.9666
Solyc00g007070.2.1	Solyc00g007070	Heterogeneous nuclear ribonucleoprotein H1 (Q8C2Q7_MOUSE)	11.1931	11.3211	11.0945	11.2375	11.5874	11.7536	0	0	0	0.912988	0.417729	0.0384957	11.3034	10.9501	11.3259	11.0842	11.7987	11.0804	11.1101	11.2075	10.9659	10.7719	11.5592	11.3813	11.8653	11.4627	11.4343	12.0674	11.8265	11.3668
Solyc00g007080.2.1	Solyc00g007080	Unknown Protein; contains Interpro domain(s) IPR007514 CHD5-like protein	7.15385	6.97292	7.05124	7.35173	7.21407	7.2555	0	0	0	0.27216	0.150766	0.210413	6.99709	7.40311	7.06135	7.0688	6.98987	6.86009	7.06369	7.11022	6.97981	7.26795	7.34196	7.4453	7.24976	7.08014	7.31231	7.21085	7.27623	7.27941
Solyc00g007090.2.1	Solyc00g007090	Multi-pass transmembrane protein (Q5CMR0_CRYHO)	9.74686	9.97691	9.63907	9.66533	9.51424	9.39596	0	0	0	0.772621	0.0562027	0.297789	9.59835	9.95654	9.68568	9.68785	10.4911	9.75181	9.68192	9.63562	9.59968	9.60697	9.64649	9.74254	9.45012	9.3584	9.73419	9.4188	9.3242	9.4449
Solyc00g007100.2.1	Solyc00g007100	Serine/threonine protein kinase (Q2U105_ASPOR)	8.34597	8.32518	8.24644	9.10004	9.53794	9.76078	0	1	1	0.00294063	3.45081e-05	3.34383e-06	8.51916	8.11744	8.4013	8.10094	8.65579	8.21883	8.25499	8.43527	8.04907	9.00847	9.17454	9.11712	9.49086	9.46931	9.65366	9.68701	9.93267	9.66267
Solyc00g007120.2.1	Solyc00g007120	Calcium-binding EF hand family protein (D7KK32_ARALY)	7.7276	7.54242	7.66461	8.38956	8.3631	8.55569	0	0	0	0.0142728	0.00249725	0.00111773	7.68062	7.67425	7.82793	7.60103	7.56017	7.46606	7.60929	7.55654	7.82801	8.13026	8.72057	8.31785	8.11392	8.291	8.68439	8.26656	8.84667	8.55385
Solyc00g007130.2.1	Solyc00g007130	Amino acid transporter family protein (D7LI10_ARALY)	8.40485	8.57527	8.55557	7.49576	7.58228	7.65064	0	0	0	0.00352129	0.001162	0.00192623	8.24553	8.63635	8.33267	8.66774	8.43761	8.62047	8.53004	8.5607	8.57596	7.71101	7.43864	7.33761	7.91892	7.55892	7.269	8.12221	7.44989	7.37982
Solyc00g007140.1.1	Solyc00g007140	Unknown Protein	7.76074	7.76204	8.01959	7.86085	7.90627	7.98692	0	0	0	0.646901	0.462878	0.874135	7.84042	7.84766	7.59415	8.02398	7.70582	7.55634	8.07917	8.03571	7.94388	7.84359	7.81359	7.92537	7.81753	8.002	7.89929	7.78407	8.21335	7.96336
Solyc00g007150.2.1	Solyc00g007150	Unknown Protein	8.41984	8.24091	8.10922	8.3081	8.23006	8.4141	0	0	0	0.762118	0.979353	0.320699	9.03669	8.13621	8.08661	8.45465	8.12001	8.14807	7.98783	8.16971	8.17013	8.04708	8.56398	8.31325	8.53332	8.19314	7.96373	8.69512	8.41728	8.1299
Solyc00g007180.1.1	Solyc00g007180	Gibberellin 3-beta-hydroxylase (Fragment) (D9ZZX1_TRIIC)	6.55883	6.65434	6.49888	6.84698	7.18273	7.01707	0	0	0	0.278873	0.0365812	0.0357203	6.65082	6.60499	6.4207	6.85651	6.59125	6.51527	6.4849	6.49514	6.51659	6.98659	7.00912	6.54524	7.26104	6.94769	7.33945	7.46464	6.809	6.77759
Solyc00g007190.2.1	Solyc00g007190	Serine/threonine phosphatase family protein (C1E0J1_9CHLO)	7.16457	7.09282	7.19961	7.68608	7.66229	7.66318	0	0	0	0.0146307	0.00613742	0.0177254	7.33396	7.3126	6.84715	7.16613	7.15217	6.96015	7.16662	7.14428	7.28793	7.80214	7.57864	7.67745	7.83874	7.50676	7.64138	7.78148	7.60521	7.60284
Solyc00g007200.2.1	Solyc00g007200	MLO-like protein 3 (C6EWE6_VITVI)	8.32159	8.29426	7.9284	9.56126	9.12628	9.14704	1	0	1	0.00198644	0.0166427	0.00114595	8.16793	8.315	8.48185	7.93246	8.80385	8.14647	8.20202	8.12866	7.45452	9.19283	9.74094	9.75001	8.81786	9.07212	9.48886	8.96771	9.26335	9.21006
Solyc00g007210.1.1	Solyc00g007210	Unknown Protein	7.59769	7.54191	7.83836	7.78916	7.72452	7.61681	0	0	0	0.283414	0.27508	0.169103	7.64405	7.69216	7.45687	7.62851	7.50748	7.48974	7.96304	7.81534	7.73669	7.73824	7.76078	7.86847	7.56838	7.77196	7.83321	7.60572	7.46635	7.77836
Solyc00g007220.2.1	Solyc00g007220	Ring finger protein (O49869_HORVU)	7.26574	7.59331	7.05256	7.66915	7.99925	8.16332	0	0	1	0.267051	0.232535	0.00257736	7.38503	7.11214	7.30007	7.16086	8.4579	7.16117	6.96577	6.99495	7.19695	7.68823	7.71844	7.60077	7.7506	8.17149	8.07565	8.00724	8.2365	8.24623
Solyc00g007260.2.1	Solyc00g007260	Sentrin-specific protease 7 (SENP7_HUMAN)	9.06472	9.22033	9.10247	8.92168	8.46557	8.41551	0	0	0	0.698733	0.0215736	0.0305778	8.86459	9.20149	9.12807	9.06341	9.5491	9.04849	9.22644	9.23017	8.8508	9.13078	8.79438	8.83988	8.93821	8.3247	8.1338	8.93573	8.1571	8.1537
Solyc00g007270.2.1	Solyc00g007270	Translation initiation factor (A6ZWQ9_YEAS7)	12.3261	12.515	12.497	13.2557	14.0338	14.2727	0	1	1	0.0907535	0.00639109	0.00182067	12.4522	12.3243	12.2019	12.1317	13.1473	12.2659	12.6913	12.664	12.1357	12.9426	13.439	13.3856	13.1554	14.2106	14.7352	13.4388	14.8396	14.5395
Solyc00g007290.1.1	Solyc00g007290	Ulp1 protease family C-terminal catalytic domain containing protein (Q60D46_SOLDE)	7.05078	7.11202	6.91839	7.06812	7.23431	7.28251	0	0	0	0.943045	0.529011	0.0478896	7.17132	7.07251	6.9085	7.04766	7.07384	7.21456	6.93341	7.00534	6.8164	7.16784	6.96168	7.07484	7.44745	7.10158	7.15389	7.33105	7.03803	7.47843
Solyc00g007300.2.1	Solyc00g007300	Lrr, resistance protein fragment	9.69377	9.5511	9.31527	9.19186	9.42346	9.83314	0	0	0	0.0836422	0.663783	0.0536422	9.6216	9.41211	10.0476	9.60588	9.41147	9.63596	8.98794	9.0994	9.85849	9.0214	9.38658	9.16759	9.5307	9.38057	9.3591	9.73884	9.84763	9.91295
Solyc00g007310.1.1	Solyc00g007310	Unknown Protein	8.16749	8.28361	8.35599	8.36502	9.6057	9.14225	0	1	0	0.660372	0.00247524	0.0425141	8.38611	7.90091	8.21544	8.14404	8.44159	8.26521	8.34392	8.37491	8.34913	8.57789	8.25726	8.25991	8.87092	9.61266	10.3335	8.82674	9.74131	8.85869
Solyc00g007320.1.1	Solyc00g007320	Unknown Protein	6.89064	6.94051	6.96769	7.15501	6.94375	6.94236	0	0	0	0.2394	0.99095	0.911413	6.92822	6.98252	6.76117	6.92697	6.81828	7.07628	6.98933	6.79273	7.121	7.55155	6.91381	6.99968	6.87319	6.94578	7.01229	6.82793	6.95149	7.04766
Solyc00g007330.1.1	Solyc00g007330	Zinc finger transcription factor 1 (manually curated)	7.228	7.35321	7.14285	7.19696	7.09904	7.08282	0	0	0	0.916817	0.282183	0.809103	7.26292	7.14006	7.28103	7.19677	7.7133	7.14955	7.30807	7.021	7.09947	7.06093	7.48641	7.04353	6.91938	7.39078	6.98696	6.97225	7.07885	7.19737
Solyc00g007450.1.1	Solyc00g007450	Zinc finger transcription factor 2 (manually curated)	8.00643	7.54265	7.43313	7.43883	8.11767	7.69508	0	0	0	0.268707	0.23088	0.589591	7.57596	7.96692	8.47642	7.18925	7.84917	7.58952	7.95818	7.1611	7.18011	7.30187	7.88136	7.13327	7.23329	8.62032	8.49939	7.24033	8.01989	7.82501
Solyc00g007550.1.1	Solyc00g007550	Unknown Protein	6.74804	6.56709	6.26824	7.09318	6.60896	7.03061	0	0	0	0.374687	0.922243	0.033148	6.84194	6.63905	6.76315	6.46739	6.92425	6.30963	6.11265	6.09596	6.5961	7.6233	7.13954	6.51669	6.64684	6.60501	6.57501	6.58376	6.92748	7.5806
Solyc00g007570.1.1	Solyc00g007570	Polygalacturonase (B6TPQ7_MAIZE)	7.22034	6.83617	7.17623	7.39776	7.09184	6.89575	0	0	0	0.576136	0.37301	0.306985	7.01449	7.19931	7.44723	6.98711	6.78908	6.73231	7.13773	6.9908	7.40015	7.92925	6.9752	7.28882	6.92785	7.19218	7.1555	6.70147	7.18289	6.80289
Solyc00g007610.1.1	Solyc00g007610	Unknown Protein	6.67345	6.27757	6.26428	6.36432	6.7232	7.09344	0	0	0	0.532183	0.321964	0.0580755	6.72456	6.56968	6.7261	6.4162	6.1992	6.21731	6.18034	5.93329	6.67919	6.82163	6.37375	5.89757	6.38952	6.74792	7.03216	8.04277	6.86572	6.37183
Solyc00g007920.1.1	Solyc00g007920	Unknown Protein	6.60986	6.8243	6.64776	6.74424	6.88234	7.16764	0	0	0	0.559678	0.801256	0.0136135	6.62133	6.61806	6.59019	6.72506	6.91203	6.83579	6.55071	6.69054	6.70202	6.89611	6.6913	6.64532	6.8968	6.77286	6.97735	6.80447	7.15532	7.54313
Solyc00g007930.1.1	Solyc00g007930	Unknown Protein	6.84267	6.73617	6.74135	7.36629	6.9394	7.19895	0	0	0	0.127864	0.549985	0.146197	6.8686	6.99269	6.66671	7.18192	6.81292	6.21368	6.66948	6.54526	7.0093	7.77662	7.43092	6.89133	6.79682	6.84256	7.17883	6.98973	7.36764	7.23947
Solyc00g007990.1.1	Solyc00g007990	Unknown Protein	6.94039	6.81566	6.80789	7.20676	7.0051	6.95055	0	0	0	0.265674	0.406601	0.523281	7.05732	7.03703	6.72684	6.71151	7.02568	6.7098	7.03935	6.62166	6.76265	7.1708	7.54205	6.90742	6.95218	7.00654	7.05659	6.83078	6.952	7.06886
Solyc00g008000.1.1	Solyc00g008000	Unknown Protein	6.81329	6.63473	6.7078	6.69997	6.83702	7.07636	0	0	0	0.701674	0.43873	0.1349	6.82007	6.77155	6.84825	6.69345	6.60565	6.6051	6.66145	6.87854	6.58342	6.96865	6.56111	6.57016	6.84158	6.67415	6.99534	6.56694	7.49816	7.16397
Solyc00g008140.1.1	Solyc00g008140	Unknown Protein	6.92279	6.86565	6.55209	6.92459	6.96057	6.90581	0	0	0	0.996748	0.802506	0.28288	6.69886	7.28837	6.78116	7.29244	6.62167	6.68283	6.55888	6.38243	6.71497	7.43239	6.75899	6.58241	7.25934	6.72648	6.89589	6.70539	6.70148	7.31057
Solyc00g008160.1.1	Solyc00g008160	Unknown Protein	7.03334	6.9363	6.94009	6.80713	7.12125	7.29923	0	0	0	0.513981	0.574611	0.236548	7.10204	6.94293	7.05504	6.82743	6.62847	7.35299	6.73237	7.24297	6.84493	7.04518	6.63081	6.74539	6.84742	7.51281	7.00352	6.88121	7.6982	7.31827
Solyc00g008270.1.1	Solyc00g008270	Unknown Protein	7.20321	7.02111	6.92744	7.74185	8.0981	8.10313	0	1	1	0.110087	0.00243742	0.00104429	7.54455	7.02222	7.04284	6.89186	7.11612	7.05536	6.90575	6.92721	6.94935	8.27325	7.45222	7.50007	8.1719	8.03575	8.08666	8.10741	7.59563	8.60635
Solyc00g008580.1.1	Solyc00g008580	Unknown Protein	9.32627	9.29409	9.15317	8.67093	9.04411	9.12966	0	0	0	0.00718254	0.243753	0.919026	9.44214	9.07192	9.46475	9.31886	9.10033	9.4631	9.02152	9.26596	9.17202	8.68175	8.74376	8.58728	9.12283	8.91559	9.09392	8.79621	9.23134	9.36143
Solyc00g008680.2.1	Solyc00g008680	Calcium binding protein-like (Q656S9_ORYSJ)	12.2307	12.3472	12.0313	12.65	12.803	12.9355	0	0	0	0.0671526	0.0371096	0.000368936	12.1804	12.2357	12.2762	12.1192	12.8026	12.1199	12.022	12.0371	12.0347	12.4128	12.7562	12.7811	12.7527	12.8256	12.8307	12.8925	12.9109	13.0032
Solyc00g008690.1.1	Solyc00g008690	Unknown Protein	7.01135	7.00029	7.12424	7.37994	6.90094	7.42633	0	0	0	0.270305	0.774098	0.320795	6.96706	7.15962	6.90735	7.29701	6.72156	6.9823	7.08102	7.00485	7.28686	7.02547	7.60097	7.51337	6.92435	6.98994	6.78855	7.36407	6.8942	8.02073
Solyc00g008920.1.1	Solyc00g008920	Unknown Protein	6.63798	6.64691	6.73412	7.21512	7.13005	7.10498	0	0	0	0.0117347	0.022188	0.0646777	6.72744	6.63226	6.55424	6.76843	6.66178	6.51052	6.66222	6.69296	6.84717	7.22073	6.85489	7.56976	7.16015	7.10129	7.12871	7.12794	7.21427	6.97273
Solyc00g009020.2.1	Solyc00g009020	Mitochondrial ATP synthase (B6TLY8_MAIZE)	10.3726	10.5508	10.5444	11.2184	11.3713	11.3908	0	0	0	0.000123216	8.56729e-05	5.15513e-05	10.3664	10.4941	10.2573	10.6422	10.4449	10.5653	10.5724	10.4564	10.6042	11.1369	11.1569	11.3613	11.319	11.3541	11.4408	11.4879	11.4576	11.2268
Solyc00g009050.1.1	Solyc00g009050	UPF0544 protein C5orf45 (CE045_HUMAN)	6.94453	7.05489	6.74999	6.86494	7.17072	6.87037	0	0	0	0.839887	0.745787	0.720682	7.50414	6.82392	6.50555	6.91604	7.25903	6.9896	6.59135	6.73902	6.91959	7.27583	6.69637	6.62262	6.86159	7.28476	7.36582	7.197	6.72243	6.69168
Solyc00g009060.2.1	Solyc00g009060	Hypoxanthine phosphoribosyltransferase (B4UWA8_ARAHY)	7.90986	8.00692	8.06351	8.36362	8.22961	8.58854	0	0	0	0.0557234	0.319968	0.0192671	7.92653	8.07735	7.72569	7.92525	8.27476	7.82075	8.04617	8.14911	7.99523	8.21966	8.38045	8.49075	8.37457	8.24464	8.06961	8.56994	8.2981	8.89758
Solyc00g009080.2.1	Solyc00g009080	Unknown Protein	9.5228	9.22055	9.39157	10.026	9.51534	9.70179	0	0	0	0.285301	0.517803	0.477041	9.47882	9.72242	9.36715	9.65222	8.61213	9.3973	9.33811	9.32695	9.50965	9.27429	10.2255	10.5781	9.94538	9.47403	9.12661	10.173	9.70237	9.23002
Solyc00g009090.2.1	Solyc00g009090	Receptor like kinase, RLK	7.42588	7.50936	8.03349	7.02593	6.97131	6.85629	0	0	-1	0.0847712	0.0175553	4.21758e-05	7.52723	7.47292	7.27751	7.4704	7.74121	7.31647	8.21113	8.18147	7.70788	7.06524	6.92273	7.08983	7.19369	6.70519	7.01505	6.92023	6.83354	6.81512
Solyc00g009100.2.1	Solyc00g009100	30S ribosomal protein S1-like (Q5ZC75_ORYSJ)	11.1589	10.887	11.0695	9.94466	9.1657	9.12624	-1	-1	-1	0.00214948	7.30061e-05	1.91416e-05	10.8477	11.7357	10.8933	11.2557	10.3011	11.1042	11.0937	11.0247	11.0902	9.88969	9.91895	10.0254	9.41773	9.17483	8.90453	9.36034	8.99755	9.02083
Solyc00g009110.2.1	Solyc00g009110	inositol-1,4,5-triphosphate-5-phosphatase 2 (manually curated)	11.8051	11.9283	11.7596	12.7403	11.9276	11.9545	0	0	0	0.0509585	0.998907	0.669678	12.1036	11.2004	12.1114	12.2023	11.3777	12.205	11.5532	11.5306	12.195	13.2127	12.3917	12.6164	12.3143	11.818	11.6504	12.5319	11.8551	11.4765
Solyc00g009120.2.1	Solyc00g009120	Short-chain dehydrogenase/reductase family protein (D7LXC9_ARALY)	11.0303	10.8638	10.9552	10.9682	11.9911	12.6895	0	1	1	0.908461	0.0125118	0.000518325	11.0697	11.0564	10.9646	11.6238	9.88212	11.0854	10.784	10.6998	11.382	10.8691	11.203	10.8325	11.9427	11.9057	12.125	12.9981	12.7916	12.2788
Solyc00g009130.2.1	Solyc00g009130	Dehydrogenase/reductase SDR family member 12 (C0HAG0_SALSA)	8.17311	8.15312	7.99122	8.26077	8.61611	9.05528	0	0	1	0.789661	0.0950547	0.00077719	8.23669	8.20549	8.07715	8.53637	7.73047	8.19253	7.77347	7.86096	8.33924	8.26684	8.36619	8.14927	8.91173	8.49676	8.43985	9.3563	8.85921	8.95034
Solyc00g009140.2.1	Solyc00g009140	Short-chain dehydrogenase/reductase SDR (A4A816_9GAMM)	9.57691	9.61407	9.60904	10.025	10.035	10.4258	0	0	0	0.175883	0.175813	0.0110146	9.50564	9.71121	9.51387	10.068	8.99166	9.78259	9.43815	9.41322	9.97574	10.0235	10.2094	9.84209	10.1303	9.9523	10.0225	10.7518	10.2917	10.234
Solyc00g009440.1.1	Solyc00g009440	Unknown Protein	7.17699	6.87887	7.05335	6.85616	6.97468	7.08334	0	0	0	0.202748	0.710709	0.906838	6.96128	7.06174	7.50796	6.96127	6.8814	6.79392	6.86545	6.9217	7.37289	7.00694	6.93675	6.6248	6.7192	7.0955	7.10934	6.96744	7.08742	7.19517
Solyc00g009650.1.1	Solyc00g009650	Unknown Protein	7.0647	7.16201	7.11529	7.30309	7.50794	7.67983	0	0	0	0.371137	0.158909	0.0228069	7.1169	6.98231	7.09491	7.00543	7.59108	6.88951	7.14534	7.08531	7.11522	7.51195	7.18622	7.2111	7.52196	7.4076	7.59427	7.60525	8.04757	7.38666
Solyc00g009660.1.1	Solyc00g009660	Unknown Protein	6.93316	6.8075	7.1624	7.52114	6.93935	6.8943	0	0	0	0.318881	0.832434	0.63117	7.66076	6.69057	6.44815	6.55693	7.67712	6.18844	7.02886	6.75895	7.69937	7.12343	8.40813	7.03187	6.77473	7.20785	6.83546	6.82979	7.00206	6.85104
Solyc00g009760.2.1	Solyc00g009760	Cytochrome P450 monooxygenase (Fragment) (Q6T4Q1_PYRCO)	9.17076	9.04628	9.14171	8.72402	9.09411	9.10392	0	0	0	0.0312361	0.824745	0.853008	9.41807	9.04921	9.04502	9.11481	8.89216	9.13188	8.9604	9.22405	9.24067	8.76302	8.7511	8.65793	9.09252	9.07931	9.1105	8.88231	9.10321	9.32624
Solyc00g009770.1.1	Solyc00g009770	Unknown Protein	6.94601	6.90885	6.90265	7.41657	7.81278	7.84238	0	0	0	0.0169772	9.37422e-05	5.26959e-05	7.07898	6.85336	6.90569	6.84316	6.85805	7.02535	6.84104	7.04774	6.81917	7.57937	7.33972	7.33062	8.02178	7.60371	7.81284	7.9392	7.79113	7.79682
Solyc00g009780.1.1	Solyc00g009780	Unknown Protein	12.3387	12.5064	12.4877	12.7107	12.8631	12.7521	0	0	0	0.072357	0.0676484	0.159795	12.0849	12.7022	12.229	12.5484	12.5836	12.3872	12.4593	12.4472	12.5567	12.5586	12.7799	12.7937	12.7947	12.9325	12.8621	12.6514	12.7652	12.8397
Solyc00g009790.1.1	Solyc00g009790	Unknown Protein	8.31186	8.33773	8.31119	8.15927	8.26726	8.22385	0	0	0	0.391114	0.691753	0.599587	8.13563	8.34098	8.45898	8.18093	8.42932	8.40295	8.39609	8.19258	8.3449	8.24156	8.02914	8.20711	8.30835	8.28649	8.20694	8.18204	8.3044	8.18511
Solyc00g009800.1.1	Solyc00g009800	Unknown Protein	13.0859	13.4215	13.4446	13.1196	13.1136	13.0116	0	0	0	0.933431	0.330997	0.153344	12.6523	13.8122	12.7931	13.3459	13.6201	13.2984	13.456	13.3318	13.5461	12.8521	13.2867	13.22	12.892	13.2105	13.2384	12.8977	12.9782	13.159
Solyc00g010110.1.1	Solyc00g010110	Unknown Protein	7.12605	7.12474	7.09927	7.71346	8.08794	8.074	0	0	0	0.00954813	0.000153751	0.000111475	7.05853	7.07368	7.24594	7.15856	6.96226	7.25341	7.23454	7.28517	6.77808	7.84338	7.64953	7.64748	8.17246	7.92564	8.16571	8.25624	7.96849	7.99728
Solyc00g010410.1.1	Solyc00g010410	Unknown Protein	6.9624	7.19247	7.07039	7.61856	8.16945	7.91727	0	0	0	0.0135171	0.000575831	0.00143214	7.08455	6.90168	6.90096	7.04742	7.02366	7.50633	6.95612	7.16335	7.09169	7.97619	7.39161	7.48787	8.33088	8.0532	8.12428	8.17888	7.89757	7.67537
Solyc00g010420.1.1	Solyc00g010420	Unknown Protein	6.85966	6.70441	6.98964	6.75357	7.227	7.10557	0	0	0	0.653829	0.0152154	0.578273	6.98167	6.88688	6.71044	6.75001	6.77874	6.58447	7.06484	7.1139	6.79018	6.60144	6.75021	6.90904	7.28193	7.08796	7.3111	7.01897	7.42764	6.8701
Solyc00g010530.1.1	Solyc00g010530	Unknown Protein	9.73388	9.80374	9.84469	9.37939	9.71187	9.89468	0	0	0	0.131284	0.703869	0.832726	9.89879	9.47822	9.82463	9.72373	9.77069	9.91679	9.85808	9.80726	9.86872	9.31738	9.45043	9.37037	9.9464	9.45151	9.73771	9.7117	9.71382	10.2585
Solyc00g010540.1.1	Solyc00g010540	Pol polyprotein (POL_BAEVM)	7.21546	7.25403	7.00266	7.27269	7.21485	7.12027	0	0	0	0.847885	0.892256	0.63879	7.38934	7.00749	7.24955	7.31417	7.42655	7.02137	6.87504	6.95578	7.17717	7.7082	6.87459	7.23527	7.15388	7.35568	7.13498	7.02481	7.17333	7.16267
Solyc00g010550.1.1	Solyc00g010550	Unknown Protein	14.2572	14.7371	14.4855	15.3081	15.3017	15.0634	1	0	0	0.00419288	0.0742514	0.0618258	13.7808	14.9376	14.0532	14.5797	15.0509	14.5806	14.5044	14.3467	14.6054	15.0387	15.4647	15.4208	15.1588	15.3268	15.4194	15.0121	14.9139	15.2641
Solyc00g010770.1.1	Solyc00g010770	Unknown Protein	7.50423	7.17651	6.9055	7.31388	7.08251	6.7378	0	0	0	0.227132	0.543175	0.242405	7.49248	7.59777	7.42244	7.26632	7.20174	7.06146	6.85497	6.9896	6.87192	7.41122	7.3234	7.20701	7.1027	7.15186	6.99296	6.70386	6.70747	6.80208
Solyc00g010930.1.1	Solyc00g010930	Unknown Protein	7.18415	6.72102	7.32698	6.88258	7.04305	6.91889	0	0	0	0.351025	0.285651	0.15945	7.82709	6.76818	6.95717	6.9094	6.63526	6.6184	7.54032	7.32794	7.11269	7.08813	6.82289	6.73672	6.9403	7.26354	6.92531	6.74847	6.88619	7.12201
Solyc00g011130.1.1	Solyc00g011130	Unknown Protein	9.70742	9.76654	9.7124	11.1833	12.0399	11.3951	1	1	1	6.03019e-05	4.93401e-07	7.1141e-06	9.67132	9.74088	9.71007	9.62519	9.63513	10.0393	9.85984	9.76492	9.51245	11.3703	10.8731	11.3066	12.1822	12.0291	11.9085	11.8553	11.1952	11.1347
Solyc00g011150.1.1	Solyc00g011150	Unknown Protein	10.2722	10.3812	10.2249	9.7662	10.3439	10.3548	0	0	0	0.00626114	0.839349	0.414753	10.2656	10.3639	10.1871	10.3575	10.3926	10.3936	10.0615	10.3335	10.2798	9.84885	9.79373	9.65601	10.349	10.1909	10.4918	10.2377	10.3902	10.4365
Solyc00g011170.1.1	Solyc00g011170	Unknown Protein	14.8164	14.7951	14.9009	14.4108	14.3544	14.6583	0	0	0	0.0858838	0.0497623	0.259806	14.7086	14.9431	14.7974	14.7361	14.8485	14.8007	14.9277	14.9561	14.8188	14.1593	14.549	14.5243	14.4121	14.183	14.4681	14.2734	14.6981	15.0032
Solyc00g011180.1.1	Solyc00g011180	Unknown Protein	7.14194	7.0051	7.25589	7.18569	7.4723	7.83019	0	0	0	0.922741	0.187123	0.0962483	7.10717	7.24174	7.07692	7.09711	7.14531	6.77289	6.98993	6.88316	7.89456	7.19457	6.96502	7.39747	7.84934	7.25114	7.31643	7.88538	8.27654	7.32866
Solyc00g011310.1.1	Solyc00g011310	Unknown Protein	7.14275	7.27124	6.88016	7.17432	6.79697	6.753	0	0	0	0.922284	0.0643262	0.624174	7.10421	7.21189	7.11216	7.61092	7.44714	6.75567	6.68386	6.69089	7.26572	7.16166	7.24878	7.11253	6.72551	6.82764	6.83776	6.74969	6.71208	6.79722
Solyc00g011560.1.1	Solyc00g011560	E3 ubiquitin-protein ligase SINA-like 10 (SIL10_ARATH)	7.22948	7.78371	7.23957	7.44066	7.52105	7.53109	0	0	0	0.530276	0.395619	0.323605	7.31754	7.19094	7.17996	8.48425	7.71668	7.15019	7.32596	7.18415	7.2086	7.59569	7.37457	7.35172	7.60325	7.3923	7.5676	7.61948	7.36879	7.60501
Solyc00g011880.2.1	Solyc00g011880	AIG2-like protein (B4FVZ7_MAIZE)	9.91192	9.58453	9.95488	10.0399	9.45321	9.40129	0	0	0	0.725135	0.699018	0.0701007	9.6535	10.2084	9.87383	10.0134	8.81619	9.92399	9.89246	9.91276	10.0594	10.017	9.95586	10.1467	9.42922	9.52449	9.40591	9.43973	9.3257	9.43844
Solyc00g011890.2.1	Solyc00g011890	Galactokinase like protein (O23461_ARATH)	10.3995	11.0309	10.145	11.9214	12.0475	12.1016	0	0	1	0.0884941	0.226924	0.0210749	10.627	10.1559	10.4156	9.72091	13.4168	9.9549	10.3597	10.3853	9.69	11.7634	12.1786	11.8223	12.2049	11.9055	12.0323	12.0464	11.9224	12.3361
Solyc00g012090.1.1	Solyc00g012090	Unknown Protein	6.76714	6.78271	6.85987	6.78399	6.9684	7.40899	0	0	0	0.972366	0.640314	0.127245	6.75907	6.88017	6.66217	6.99759	6.76736	6.58318	6.42217	7.33177	6.82566	6.89361	6.63265	6.82569	7.00855	6.78818	7.10846	7.00659	6.98671	8.23367
Solyc00g012310.1.1	Solyc00g012310	Retrovirus-related Pol polyprotein from type-1 retrotransposable element R2 (Fragment) (PO21_NASVI)	6.73152	6.9204	7.43991	6.76551	6.90442	6.99282	0	0	0	0.925615	0.964413	0.106488	6.86343	6.65333	6.67779	6.84986	7.35874	6.55261	7.75924	7.52257	7.03793	6.86622	6.81682	6.61348	6.87953	7.04957	6.78415	6.68505	7.00882	7.28459
Solyc00g012430.1.1	Solyc00g012430	Unknown Protein	7.29483	7.40972	7.49247	7.25563	7.42896	7.27617	0	0	0	0.879508	0.939458	0.287336	7.57548	7.10971	7.1993	7.59672	7.22757	7.40487	7.38271	7.73151	7.3632	7.33364	7.20399	7.22925	7.42748	7.39036	7.46905	7.03271	7.43675	7.35904
Solyc00g012440.1.1	Solyc00g012440	TO54-2 (Fragment) (Q3LVL5_TAROF)	10.7334	10.601	10.7957	9.39335	9.65411	9.73676	-1	0	-1	0.000609612	0.00483167	0.00182662	11.0649	10.227	10.9083	10.7636	10.3237	10.7157	10.7282	10.9086	10.7503	9.29811	9.50344	9.37851	9.59842	9.48995	9.87397	9.26412	9.74986	10.1963
Solyc00g012700.1.1	Solyc00g012700	Ovarian tumour otubain (Q1SL15_MEDTR)	7.11434	7.06848	6.86356	6.79448	6.82391	6.83548	0	0	0	0.164304	0.261429	0.904953	7.46001	7.0839	6.7991	7.09132	6.86756	7.24656	6.77847	6.97416	6.83806	6.95123	6.72687	6.70534	6.98386	6.68204	6.80584	6.96981	6.79903	6.73761
Solyc00g012800.1.1	Solyc00g012800	Unknown Protein	7.09829	7.0606	7.13464	7.39834	7.78926	7.6217	0	0	0	0.342007	0.0167369	0.0877536	7.62538	6.93437	6.73511	7.3315	6.90842	6.94187	7.09941	7.51044	6.79406	7.65841	7.34324	7.19338	7.87902	7.77267	7.71608	7.6827	7.62636	7.55604
Solyc00g013110.1.1	Solyc00g013110	Unknown Protein	7.29951	7.24783	6.99477	7.31885	7.33475	7.55941	0	0	0	0.948437	0.726432	0.0148518	7.02965	7.41263	7.45624	7.42637	7.13432	7.18278	6.98024	6.93112	7.07296	7.57161	7.21604	7.16889	7.54701	7.15109	7.30616	7.86302	7.42729	7.38792
Solyc00g013120.2.1	Solyc00g013120	Uncharacterized mitochondrial protein AtMg01330 (M1330_ARATH)	9.41632	9.78591	9.60858	9.86735	9.96704	9.99555	0	0	0	0.231912	0.631675	0.259486	9.39988	9.4926	9.35646	9.53909	10.1937	9.6249	9.66827	9.66689	9.49056	10.2524	9.64153	9.7081	10.5109	9.524	9.86622	10.4918	9.9583	9.53657
Solyc00g013130.2.1	Solyc00g013130	NADH-quinone oxidoreductase subunit N (Q7CZK9_AGRT5)	9.93053	10.3567	10.0609	10.2916	10.3248	10.4185	0	0	0	0.193893	0.918104	0.157778	9.90277	9.88838	10.0004	10.0729	10.7749	10.2223	10.1196	10.1301	9.93311	10.3804	10.2089	10.2857	10.5735	10.0416	10.3593	10.6675	10.5698	10.0183
Solyc00g013140.1.1	Solyc00g013140	NADH dehydrogenase subunit 5 (Fragment) (A1XJP5_SIMCH)	10.4895	10.9131	10.6562	10.8828	11.1199	11.1308	0	0	0	0.0646094	0.304147	0.0188667	10.4948	10.485	10.4888	10.6091	11.2711	10.8592	10.6665	10.6064	10.6958	10.8695	10.8638	10.9152	11.2687	10.914	11.1769	11.2544	11.13	11.0078
Solyc00g013150.1.1	Solyc00g013150	Unknown Protein	7.78225	7.73997	7.70764	8.06632	7.83659	7.9683	0	0	0	0.380392	0.770585	0.373063	8.04765	7.80736	7.49173	7.64357	7.84452	7.7318	7.7711	7.78535	7.56648	8.62368	8.01765	7.55762	7.69841	8.01621	7.79515	7.64545	8.16366	8.09579
Solyc00g013160.1.1	Solyc00g013160	Unknown Protein	9.26732	9.56654	9.31628	9.72526	9.96732	9.89029	0	0	0	0.0964603	0.121806	0.0272536	9.2783	9.38888	9.13478	9.40338	9.82477	9.47148	9.3821	9.27777	9.28898	9.98907	9.56337	9.62334	10.3326	9.71292	9.85648	10.2225	9.91258	9.53575
Solyc00g013180.1.1	Solyc00g013180	NADH-ubiquinone oxidoreductase chain 4 (Q5M9Z8_TOBAC)	12.8842	13.1181	12.7363	12.7491	12.8094	12.8865	0	0	0	0.632462	0.211198	0.544572	12.9607	12.732	12.96	12.831	13.4531	13.07	12.8004	12.8318	12.5766	12.8151	12.7488	12.6835	12.9993	12.4992	12.9297	13.0749	13.048	12.5367
Solyc00g013190.1.1	Solyc00g013190	Unknown Protein	8.24154	8.48932	8.2675	8.64927	8.90049	8.84222	0	0	0	0.117485	0.0946326	0.0206988	8.26115	8.28862	8.17483	8.37493	8.61121	8.48183	8.36349	8.29209	8.14692	8.85623	8.45822	8.63335	9.25434	8.61132	8.83581	9.14264	8.93353	8.45049
Solyc00g013320.1.1	Solyc00g013320	Unknown Protein	7.09175	7.20394	7.12675	6.82579	7.11794	6.92763	0	0	0	0.461585	0.816402	0.546886	6.93612	7.2096	7.12954	7.05501	6.9053	7.6515	6.90401	7.45296	7.02329	7.05209	6.83007	6.59521	6.94402	6.95538	7.45442	6.49365	7.4322	6.85706
Solyc00g013330.1.1	Solyc00g013330	Unknown Protein	7.25614	7.33306	7.316	7.30754	7.52266	7.30418	0	0	0	0.795235	0.255933	0.947617	7.26653	7.31616	7.18573	7.57484	7.17901	7.24531	7.17633	7.42254	7.34913	7.42375	7.32298	7.17588	7.52015	7.55559	7.49224	7.32504	7.31837	7.26913
Solyc00g014190.1.1	Solyc00g014190	Unknown Protein	6.71983	6.93899	6.85123	7.18637	7.28463	6.88634	0	0	0	0.0519349	0.122045	0.885053	6.54904	6.91294	6.6975	7.18487	6.54755	7.08457	6.77935	7.07433	6.7	7.20182	7.07688	7.2804	7.48938	7.18086	7.18364	6.91321	6.88738	6.85844
Solyc00g014290.1.1	Solyc00g014290	Unknown Protein	7.05016	7.22431	7.21398	6.80919	6.95708	6.68454	0	0	0	0.470243	0.387869	0.0741155	7.11449	6.90398	7.13201	7.8371	6.87549	6.96034	7.24446	6.86018	7.5373	7.09769	6.60724	6.72263	6.8206	7.13766	6.91299	6.60542	6.71279	6.73541
Solyc00g014790.2.1	Solyc00g014790	Unknown Protein	8.14664	7.52016	7.36	7.51759	7.52934	7.75152	0	0	0	0.080948	0.983663	0.232903	8.55006	7.3775	8.51237	7.22578	7.80813	7.52656	7.4223	7.17663	7.48108	7.68943	7.66005	7.2033	7.60821	7.55874	7.42106	7.93481	7.66417	7.65557
Solyc00g014800.1.1	Solyc00g014800	Zinc-finger protein 1 (D7KX25_ARALY)	7.53269	7.36222	7.29735	7.19864	7.51843	7.34648	0	0	0	0.374105	0.677223	0.896432	7.73713	7.39143	7.46953	6.95168	7.96571	7.16925	7.53195	7.16395	7.19614	7.39354	7.30546	6.89692	7.08399	8.06814	7.40316	7.18262	7.40266	7.45418
Solyc00g014830.2.1	Solyc00g014830	NADH-quinone oxidoreductase subunit D (C4YU74_9RICK)	12.0741	12.4436	12.0965	12.5261	12.5938	12.658	0	0	0	0.102299	0.584765	0.0310153	12.0173	12.1616	12.0433	12.1058	12.989	12.2361	12.1359	12.1252	12.0284	12.5805	12.478	12.5197	12.8318	12.3478	12.6018	12.8947	12.6471	12.4321
Solyc00g014840.1.1	Solyc00g014840	Unknown Protein	7.22438	7.26978	7.27924	7.37066	7.42899	7.37451	0	0	0	0.415381	0.340522	0.566742	7.28021	7.34052	7.05241	7.23737	7.27278	7.29918	7.14823	7.25343	7.43605	7.41212	7.31051	7.38936	7.32716	7.32994	7.62986	7.40997	7.3338	7.37978
Solyc00g014850.1.1	Solyc00g014850	ORF86 (B6VJY4_VITVI)	8.45257	8.71919	8.55601	8.46529	8.54562	8.43367	0	0	0	0.966449	0.459876	0.596811	8.3501	8.34191	8.66571	8.97307	8.74388	8.44062	8.63204	8.3113	8.72468	8.30805	8.48508	8.60273	8.61511	8.26932	8.75242	8.52917	8.42879	8.34305
Solyc00g014860.1.1	Solyc00g014860	Unknown Protein	7.22637	7.30258	7.0999	7.32907	7.42944	7.31336	0	0	0	0.751006	0.67096	0.434075	6.91363	7.31611	7.44936	7.3518	7.77686	6.7791	6.96559	7.09765	7.23646	7.4382	7.2044	7.34461	7.21673	7.43225	7.63933	7.37606	7.27382	7.29019
Solyc00g015600.1.1	Solyc00g015600	Unknown Protein	7.41945	7.56618	7.62905	7.74171	7.85944	7.52638	0	0	0	0.233123	0.248862	0.694235	7.79012	7.43007	7.03814	7.60769	7.583	7.50786	7.5632	7.58572	7.73824	8.07643	7.66783	7.48086	7.79502	8.1663	7.61701	7.52911	7.47234	7.57769
Solyc00g015610.1.1	Solyc00g015610	Unknown Protein	6.98973	7.21308	7.02221	7.25447	6.95279	7.17416	0	0	0	0.456157	0.433202	0.645115	6.96126	6.96393	7.044	6.7736	7.96194	6.9037	6.99802	7.10841	6.96021	7.26238	7.51365	6.98738	6.84789	7.02706	6.98341	6.84708	7.41169	7.26371
Solyc00g015720.1.1	Solyc00g015720	Glycosyltransferase-like protein (D8QTD2_SELML)	7.15539	7.16187	6.87658	7.05743	6.85791	7.14574	0	0	0	0.683767	0.143024	0.181608	7.07188	7.20811	7.18618	7.19691	7.3082	6.98049	6.86239	6.63983	7.12754	7.13141	7.0705	6.97038	6.79203	6.8427	6.939	6.92641	7.04088	7.46991
Solyc00g015740.1.1	Solyc00g015740	Reductase 2 (Q6TY50_HYDMC)	7.27381	7.31091	7.11614	7.46442	7.55327	7.16488	0	0	0	0.567339	0.426555	0.879638	7.2868	7.2727	7.26194	7.74664	7.31914	6.86693	7.44454	6.85329	7.0506	7.36769	7.37701	7.64856	7.11535	7.77598	7.76847	7.34744	6.98158	7.1656
Solyc00g015760.1.1	Solyc00g015760	CHP-rich zinc finger protein-like (Q8H5Y9_ORYSJ)	7.06628	7.2465	6.87073	7.32129	7.09032	7.27034	0	0	0	0.415072	0.608302	0.1514	6.8459	7.01978	7.33316	7.30398	7.29765	7.13785	6.79009	6.61059	7.2115	7.52575	7.33433	7.10378	6.85505	6.90676	7.50917	7.30402	6.92659	7.5804
Solyc00g015770.1.1	Solyc00g015770	Aldo-keto reductase (Q84TF0_ARATH)	7.14276	7.33234	7.24456	7.05472	7.12545	7.23731	0	0	0	0.838475	0.581625	0.985221	7.35058	7.07573	7.00196	7.03399	8.04689	6.91615	7.19014	7.04696	7.49658	7.58074	6.75516	6.82827	7.11241	7.31642	6.94752	7.21844	7.07622	7.41729
Solyc00g016490.1.1	Solyc00g016490	F-box family protein (B9HCS6_POPTR)	6.60139	6.4814	6.35724	6.72828	6.88366	7.0345	0	0	0	0.725825	0.194424	0.0291907	6.93931	6.5228	6.34206	6.44334	6.55557	6.4453	6.25376	6.38977	6.42819	6.88539	6.79597	6.50347	6.54421	6.71819	7.38856	6.58364	7.46964	7.05022
Solyc00g016790.1.1	Solyc00g016790	Unknown Protein	7.43017	7.11847	7.20637	7.67837	7.69259	7.87227	0	0	0	0.378291	0.0309209	0.0125433	7.47461	7.3636	7.4523	7.05204	7.06493	7.23843	7.28883	7.10257	7.22773	7.87638	7.5784	7.58034	7.75959	7.81898	7.49921	7.57762	7.56931	8.46987
Solyc00g016900.1.1	Solyc00g016900	Unknown Protein	6.79348	7.42498	6.9971	7.00244	6.82716	6.86958	0	0	0	0.554541	0.0607637	0.696024	6.87656	6.72306	6.78081	7.28505	7.39038	7.59951	6.70628	6.56562	7.71938	7.03731	6.84057	7.12945	6.78142	6.77936	6.92071	6.60163	6.76483	7.24227
Solyc00g017210.1.1	Solyc00g017210	Actin (P93775_STRAF)	8.73342	8.91348	8.56756	8.14899	8.2797	8.36993	0	0	0	0.0033348	0.00115146	0.228491	8.87952	8.5188	8.80194	8.90723	8.90917	8.92403	8.46555	8.48154	8.7556	8.10766	8.23825	8.10107	8.31122	8.27126	8.25661	8.40314	8.49141	8.21524
Solyc00g017230.1.1	Solyc00g017230	Expansin (A4GWU6_LITCN)	6.65213	6.80925	6.68439	7.44121	6.6658	6.9814	0	0	0	0.000432108	0.421071	0.0803139	6.70173	6.7112	6.54346	6.68365	7.0665	6.6776	6.66154	6.64898	6.74266	7.60798	7.36488	7.35076	6.72114	6.5575	6.71878	7.06089	7.00914	6.87416
Solyc00g017530.1.1	Solyc00g017530	Gag-Pol polyprotein (B8YLY3_MEDTR)	8.10661	8.03696	8.02715	7.772	8.24372	8.50253	0	0	0	0.206519	0.417619	0.0525439	8.12999	7.86062	8.32922	7.90428	8.08158	8.12501	7.96394	7.75157	8.36593	7.96538	7.70965	7.64097	8.31282	7.99836	8.41997	8.39629	8.31076	8.80054
Solyc00g017540.1.1	Solyc00g017540	Signal recognition particle 72 kDa protein homolog (SRP72_DICDI)	8.06936	7.67099	7.67202	8.07522	7.42163	7.37207	0	0	0	0.994076	0.700113	0.620392	7.73925	7.57756	8.89127	7.19463	7.1143	8.70404	7.19796	7.15232	8.66579	7.68183	7.99177	8.55206	7.31703	7.44439	7.50347	7.32896	7.37768	7.40956
Solyc00g017550.1.1	Solyc00g017550	Signal recognition particle 72 kDa protein homolog (SRP72_DICDI)	7.23389	7.02816	6.88898	7.14998	7.29948	7.0166	0	0	0	0.844358	0.452873	0.726104	7.13594	7.09984	7.4659	6.70923	7.58244	6.79282	6.71898	7.21351	6.73445	7.18427	6.82292	7.44274	7.59065	7.58818	6.71962	6.97568	6.89704	7.17708
Solyc00g017860.1.1	Solyc00g017860	Pyridine nucleotide-disulfide oxidoreductase (D7VUZ3_9FLAO)	6.97663	6.84376	7.00107	7.04887	7.17009	7.01543	0	0	0	0.822601	0.222705	0.960812	6.82684	6.81018	7.29288	7.00285	6.76244	6.76601	6.84042	7.26735	6.89543	6.95061	6.73451	7.46148	7.01206	7.41969	7.07852	6.79111	7.17383	7.08136
Solyc00g017870.1.1	Solyc00g017870	TonB family protein (C6X0J8_FLAB3)	7.061	7.18571	7.03052	7.41476	7.34057	7.06573	0	0	0	0.216792	0.585655	0.903763	7.15187	7.44473	6.5864	7.51549	7.06271	6.97892	6.92486	7.11311	7.05358	7.32339	7.34186	7.57903	7.35106	7.31856	7.35209	7.38886	6.90832	6.90001
Solyc00g017910.1.1	Solyc00g017910	ATP-NAD/AcoX kinase (B4D8Y7_9BACT)	7.00241	7.11802	7.02877	6.79992	7.04197	6.90141	0	0	0	0.462743	0.785473	0.618324	6.70795	7.16776	7.13152	7.45168	6.83265	7.06973	7.01353	6.73326	7.33953	7.0199	6.69351	6.68636	7.03859	7.19184	6.8955	6.81833	6.95684	6.92908
Solyc00g017920.1.1	Solyc00g017920	Fructose-bisphosphate aldolase (D7VUX3_9FLAO)	6.95661	6.98383	6.88336	7.05498	7.0752	7.12933	0	0	0	0.776722	0.7802	0.395107	7.09766	6.99195	6.78022	6.7755	7.576	6.6	6.82428	6.83873	6.98707	7.46561	6.931	6.76833	7.11119	7.03913	7.07529	6.95154	7.10063	7.33582
Solyc00g018760.1.1	Solyc00g018760	Unknown Protein	7.45769	7.3712	7.81821	7.36165	7.69137	7.27268	0	0	0	0.814472	0.354068	0.0996021	7.29875	7.27334	7.80098	7.27296	7.39269	7.44794	7.94154	8.00177	7.51131	7.70027	7.33995	7.04472	7.38336	8.40978	7.28097	7.18274	7.34397	7.29133
Solyc00g018770.1.1	Solyc00g018770	F-box family protein (D7L456_ARALY)	6.80971	6.68869	6.70905	6.70446	7.1084	6.91553	0	0	0	0.739928	0.121404	0.441259	7.03814	6.73739	6.65361	6.71974	6.68203	6.6643	6.54317	6.88175	6.70224	6.79198	6.69281	6.6286	6.76655	7.75058	6.80808	6.96609	6.86293	6.91755
Solyc00g018970.1.1	Solyc00g018970	Unknown Protein	13.8478	13.8026	13.9216	13.5491	13.8646	14.2463	0	0	0	0.20443	0.802332	0.130392	13.7976	13.8981	13.8478	13.8116	13.6898	13.9065	13.927	13.9823	13.8557	13.2615	13.6849	13.7007	14.1825	13.5777	13.8337	13.9829	14.3944	14.3615
Solyc00g019620.1.1	Solyc00g019620	PDZ domain containing protein (Fragment) (A8PIU5_BRUMA)	7.35051	7.13123	6.87971	7.02332	7.00261	7.22782	0	0	0	0.128217	0.544646	0.0793608	7.36607	7.16376	7.52171	6.89135	7.38755	7.11479	6.8118	6.82283	7.00451	7.22028	6.93808	6.91161	6.94211	6.91801	7.14771	7.06135	7.26482	7.35728
Solyc00g019730.1.1	Solyc00g019730	Cytochrome c oxidase subunit 3 (Q5M9V7_TOBAC)	12.8492	12.9379	12.7264	12.4457	12.7062	12.7435	0	0	0	0.111767	0.339372	0.947567	13.04	12.4578	13.0496	12.7222	13.1581	12.9333	12.8053	12.7133	12.6606	12.3237	12.5605	12.4528	12.8526	12.4924	12.7735	12.7651	12.984	12.4813
Solyc00g019740.1.1	Solyc00g019740	ATPase subunit 8 (B6VJW7_VITVI)	10.6216	10.877	10.5662	10.7515	10.8918	10.8849	0	0	0	0.617274	0.958893	0.149548	10.6841	10.5905	10.5901	10.567	11.2443	10.8197	10.5572	10.6459	10.4956	10.5931	10.8254	10.8361	11.0049	10.6675	11.0031	11.0527	11.0065	10.5956
Solyc00g019750.1.1	Solyc00g019750	Unknown Protein	14.6597	14.7392	14.5298	14.5699	14.7721	14.5053	0	0	0	0.787882	0.922114	0.936748	14.7077	14.5029	14.7684	14.5559	14.9722	14.6894	14.5106	14.5159	14.5631	14.4319	14.6472	14.6305	14.7037	14.6429	14.9696	14.6373	14.9929	13.8858
Solyc00g019950.1.1	Solyc00g019950	NADH-quinone oxidoreductase subunit C (NUOC_MAGSA)	10.4608	10.8771	10.4965	10.8532	10.9579	10.9983	0	0	0	0.236916	0.817544	0.0971522	10.4645	10.3308	10.5872	10.5695	11.3328	10.7289	10.538	10.63	10.3214	10.9525	10.7446	10.8625	11.3751	10.573	10.9255	11.3969	11.0184	10.5796
Solyc00g019960.1.1	Solyc00g019960	Unknown Protein	7.40111	7.4476	7.4595	7.51302	7.71967	7.60316	0	0	0	0.527188	0.0883072	0.356706	7.32988	7.56483	7.30863	7.4771	7.57018	7.29551	7.54208	7.45726	7.37916	7.57166	7.58548	7.38193	7.71982	7.64234	7.79686	7.56445	7.58654	7.65847
Solyc00g019980.2.1	Solyc00g019980	Unknown Protein	7.25196	7.04999	6.96235	7.37278	6.95636	7.13823	0	0	0	0.677608	0.734533	0.483145	7.42612	7.10458	7.22517	7.04457	7.04466	7.06076	6.79945	6.82117	7.26643	7.33579	7.76813	7.01441	7.2541	6.77077	6.84421	7.04087	7.09557	7.27825
Solyc00g019990.1.1	Solyc00g019990	Unknown Protein	7.73193	8.06134	8.00619	8.33188	8.35904	8.39666	0	0	0	0.0224593	0.214491	0.0942611	7.61318	7.95024	7.63236	8.12333	7.86698	8.19373	8.0153	8.00416	7.99913	8.68019	8.15188	8.16357	8.5996	8.10598	8.37154	8.58162	8.50076	8.10761
Solyc00g020000.1.1	Solyc00g020000	Unknown Protein	8.65572	8.95836	9.08601	9.00877	9.10409	9.64656	0	0	0	0.333586	0.691488	0.0893027	8.68721	8.67716	8.6028	9.17911	8.5653	9.13067	8.72775	8.84942	9.68085	8.58947	9.38162	9.05521	9.19744	8.81596	9.29887	9.88617	9.623	9.43049
Solyc00g020010.1.1	Solyc00g020010	Unknown Protein	8.90745	9.27356	9.16117	10.0252	9.81725	9.97953	1	0	0	0.008689	0.147927	0.0297732	8.77178	9.16054	8.79002	9.21352	9.32878	9.27838	9.15316	9.11565	9.21469	10.4301	9.70085	9.94469	10.5236	9.31925	9.60886	10.5662	9.70129	9.67112
Solyc00g020020.2.1	Solyc00g020020	Unknown Protein	7.52853	7.56508	7.30047	8.03186	7.45964	7.51052	0	0	0	0.118521	0.753093	0.488263	7.43924	7.74887	7.39747	7.12446	7.48832	8.08245	7.54552	7.01206	7.34383	8.14509	8.33785	7.61265	7.34073	7.40441	7.63378	7.40783	7.59309	7.53065
Solyc00g020030.1.1	Solyc00g020030	Unknown Protein	7.49035	7.58837	7.31837	7.84398	7.92027	7.92444	0	0	0	0.397289	0.397547	0.104678	7.25632	7.81921	7.39551	7.35844	7.43775	7.96892	7.49492	7.28815	7.17205	8.36094	7.61826	7.55275	8.34281	7.9015	7.51652	8.51878	7.47252	7.78203
Solyc00g020040.1.1	Solyc00g020040	Cytochrome c biogenesis (Fragment) (A4KXV6_9ROSI)	8.77998	8.97037	8.78268	9.48054	10.2447	9.81866	0	1	1	0.0146076	0.000119732	0.000554984	8.67293	8.944	8.72299	8.8721	9.20941	8.82961	8.78267	8.79624	8.76913	9.21271	9.54557	9.68335	10.5195	10.086	10.1285	10.2208	9.82641	9.40879
Solyc00g020540.1.1	Solyc00g020540	Aminotransferase-like protein (Q6EQM2_ORYSJ)	7.01229	7.07118	7.3475	6.86388	6.82157	6.97955	0	0	0	0.520524	0.231809	0.0711333	7.0064	6.98612	7.04436	6.99662	6.9538	7.26312	7.1415	7.20325	7.69774	7.05527	6.60413	6.93225	6.81876	6.88468	6.76127	6.91531	7.08004	6.94332
Solyc00g020940.1.1	Solyc00g020940	Cyclin-L1 (D6RKQ3_COPC7)	7.21779	7.23676	7.43	7.45385	7.30805	7.38804	0	0	0	0.503606	0.845421	0.903266	7.20611	7.20835	7.23892	7.19562	7.35644	7.15824	7.74959	7.12846	7.41196	7.33212	7.92538	7.10404	7.05004	7.4517	7.42243	7.25073	7.93212	6.98126
Solyc00g020950.1.1	Solyc00g020950	Unknown Protein	7.38485	7.22941	7.58971	7.67876	6.98721	7.07059	0	0	0	0.452281	0.512841	0.132915	6.95131	7.73736	7.46589	7.86225	7.10374	6.72224	7.42039	7.66434	7.6844	7.85981	7.27199	7.90448	6.66199	7.21006	7.08958	7.23501	7.00185	6.97492
Solyc00g021630.1.1	Solyc00g021630	NADH-ubiquinone oxidoreductase chain 6 (Fragment) (Q2PZB4_BRAOB)	8.83595	9.18788	8.95558	9.60414	10.2865	10.0398	0	1	1	0.00775029	0.000361506	0.000329823	8.888	8.71753	8.90232	9.06894	9.36235	9.13234	8.98756	8.97744	8.90174	9.68858	9.53686	9.58699	10.5891	10.0051	10.2654	10.5564	9.76718	9.79575
Solyc00g021640.2.1	Solyc00g021640	Ribosomal protein S4 (D5I3A5_CITLA)	8.2855	8.56989	8.42703	8.68859	8.96197	8.96246	0	0	0	0.136232	0.124438	0.0351908	8.34475	8.33788	8.17386	8.43983	8.64542	8.62444	8.50435	8.41606	8.36066	9.02475	8.37466	8.66638	9.25182	8.60352	9.03057	9.30236	8.86514	8.71987
Solyc00g021650.1.1	Solyc00g021650	Unknown Protein	7.67798	7.75943	7.95453	7.75827	8.19684	7.30024	0	0	0	0.935914	0.591833	0.388302	7.09755	6.93255	9.00384	9.47994	7.00863	6.7897	7.71753	7.73629	8.40976	7.53857	8.17596	7.56028	8.30164	8.06485	8.22404	7.12894	7.3485	7.42328
Solyc00g022070.1.1	Solyc00g022070	Unknown Protein	7.35002	7.33445	7.54045	7.64674	8.2014	7.97877	0	0	0	0.375556	0.00850341	0.143593	7.48534	7.36783	7.19689	7.44147	7.11347	7.44841	7.45428	7.5009	7.66617	7.87781	7.52192	7.54049	8.76635	7.8715	7.96634	8.47275	7.77246	7.6911
Solyc00g022080.1.1	Solyc00g022080	Unknown Protein	6.63963	7.10866	6.69805	7.13218	6.8994	7.10074	0	0	0	0.157251	0.541806	0.205976	6.65378	6.63045	6.63464	6.81476	7.68126	6.82998	6.71902	6.53961	6.83551	6.95274	7.68967	6.75413	6.84853	6.96684	6.88282	6.93226	7.47152	6.89842
Solyc00g022090.1.1	Solyc00g022090	Unknown Protein	7.5329	7.73863	7.55173	8.32338	8.25816	8.5087	0	0	0	0.0247841	0.106449	0.00499029	7.57673	7.529	7.49297	8.03576	7.45588	7.72425	7.58467	7.43398	7.63655	8.90913	7.96929	8.09174	8.60004	7.86295	8.31147	8.83594	8.22801	8.46213
Solyc00g022100.1.1	Solyc00g022100	Ribosomal protein L10 (Fragment) (D1KY68_SARPR)	13.2599	13.6448	13.5353	13.8571	14.1126	14.0758	0	0	0	0.00909443	0.0249404	0.00991796	13.2303	13.3398	13.2094	13.4834	13.8409	13.61	13.5654	13.5702	13.4703	13.8344	13.8514	13.8854	14.229	13.9245	14.1844	14.1792	14.3342	13.7141
Solyc00g022110.2.1	Solyc00g022110	Ribosomal protein L2 (Q5M9S7_TOBAC)	12.8696	13.1946	13.0329	13.2674	13.4341	13.4815	0	0	0	0.0350165	0.167831	0.0121137	12.8799	12.8754	12.8536	12.9927	13.4058	13.1853	13.1131	13.0378	12.9479	13.2012	13.2486	13.3526	13.4181	13.2884	13.5959	13.4619	13.635	13.3476
Solyc00g023030.1.1	Solyc00g023030	CER1-like protein (O80938_ARATH)	6.78918	6.80861	6.86903	6.70668	6.95981	7.21431	0	0	0	0.744863	0.500722	0.10141	6.87473	6.87867	6.61414	6.81702	6.69277	6.91605	6.57042	7.03757	6.9991	6.79565	6.60034	6.72404	6.89302	6.97288	7.01351	7.41235	7.37213	6.85845
Solyc00g023600.1.1	Solyc00g023600	Unknown Protein	6.95416	6.77635	6.78452	7.11681	7.20344	6.99354	0	0	0	0.535863	0.0715146	0.365587	6.94335	6.80436	7.11477	6.82983	6.85637	6.64287	6.8062	6.82365	6.72372	7.20563	7.14264	7.00217	6.92345	7.73446	6.9524	6.92284	7.08779	6.96999
Solyc00g024150.2.1	Solyc00g024150	Pterin-4-alpha-carbinolamine dehydratase (B6T9C1_MAIZE)	14.0657	14.0207	14.135	11.6875	11.0425	10.7323	-1	-1	-1	2.35216e-05	1.28904e-06	2.74779e-07	13.689	14.5687	13.9395	14.4247	13.3455	14.2919	14.018	13.9705	14.4163	11.5911	11.6258	11.8455	10.9304	11.3928	10.8042	10.6888	10.4363	11.0719
Solyc00g024570.1.1	Solyc00g024570	F-box family protein (B9I3S8_POPTR)	6.93434	6.89238	7.07929	7.15472	7.29804	7.01131	0	0	0	0.576754	0.249118	0.856447	6.90622	6.81066	7.08613	6.71689	7.03071	6.92955	7.3076	7.31485	6.61543	7.82153	6.88843	6.75421	7.26313	7.67358	6.95741	7.25438	6.84098	6.93858
Solyc00g025290.1.1	Solyc00g025290	Hypothetical protein (nad5 intron) (Q7M2D8_WHEAT)	13.1516	13.673	13.5134	13.7773	14.0249	14.1062	0	0	0	0.0311291	0.186826	0.0268555	13.1774	13.0822	13.1951	13.3673	14.1022	13.5494	13.6449	13.5708	13.3244	13.847	13.7916	13.6932	14.418	13.6773	13.9792	14.3387	14.0943	13.8857
Solyc00g025300.1.1	Solyc00g025300	Unknown Protein	7.09446	7.71149	7.32209	6.92321	7.34862	7.01834	0	0	0	0.684641	0.325106	0.396821	6.6732	6.79847	7.81171	8.0232	7.14328	7.96799	7.08883	7.53704	7.34039	7.20178	6.79893	6.76892	7.24816	7.25666	7.54104	7.13683	7.03993	6.87827
Solyc00g025400.2.1	Solyc00g025400	Unknown Protein	6.91369	6.92874	6.8014	7.11773	7.35815	7.22355	0	0	0	0.486215	0.105835	0.102228	6.92178	6.95687	6.86244	6.97316	6.93202	6.88103	6.82908	6.70667	6.86847	7.54517	7.02244	6.7856	7.57487	6.99283	7.50674	7.59798	7.05411	7.01857
Solyc00g025520.1.1	Solyc00g025520	Unknown Protein	7.47271	7.67457	7.50603	7.86642	7.96248	7.70952	0	0	0	0.037328	0.0992819	0.229547	7.33401	7.62376	7.46035	7.75778	7.65107	7.61486	7.34449	7.52099	7.65261	8.08211	7.7643	7.75284	8.09486	7.89329	7.89928	7.65995	7.69641	7.77221
Solyc00g025650.1.1	Solyc00g025650	Gag/pol polyprotein (Q9C5V1_ARATH)	7.35856	6.89736	7.59302	6.78562	7.04951	7.2765	0	0	0	0.171558	0.724692	0.415965	6.56066	7.96368	7.55135	7.20217	6.74022	6.74968	7.42929	7.78546	7.56432	6.95388	6.68027	6.72272	6.67992	7.38462	7.08399	7.57299	6.8047	7.45181
Solyc00g026900.1.1	Solyc00g026900	Unknown Protein	7.06967	7.00253	7.14364	7.14948	7.29677	7.14907	0	0	0	0.789888	0.245527	0.984444	6.77385	7.26142	7.17376	6.91098	6.89122	7.20537	7.30769	7.27418	6.84905	7.28508	6.9374	7.22596	7.0733	7.64201	7.175	7.06448	7.36065	7.02207
Solyc00g027120.1.1	Solyc00g027120	Mutator-like transposase (Q9SI31_ARATH)	7.0341	6.8521	6.61755	6.75678	7.27465	6.99175	0	0	0	0.250534	0.0629636	0.0890052	7.01458	7.06194	7.02578	6.97984	7.09117	6.48528	6.5739	6.61812	6.66064	6.96647	6.57452	6.72936	6.98255	7.31721	7.52418	6.85168	7.00284	7.12074
Solyc00g027770.2.1	Solyc00g027770	Pectinesterase (B9SVI9_RICCO)	10.3051	10.6242	10.3684	10.55	10.061	10.1968	0	0	0	0.525761	0.105243	0.628102	10.3228	10.2738	10.3186	10.2748	11.2773	10.3205	10.4089	10.4853	10.2111	10.4338	10.5601	10.6562	10.5295	9.95687	9.6967	10.6697	10.016	9.90478
Solyc00g027980.1.1	Solyc00g027980	Esterase/lipase/thioesterase (B4F8T0_MAIZE)	6.99535	7.1311	7.08599	7.13099	6.84858	6.93171	0	0	0	0.595411	0.210767	0.492706	6.94352	7.15366	6.88886	7.04334	7.12112	7.22885	6.92143	6.91902	7.41751	7.48092	7.02012	6.89194	6.981	6.74535	6.8194	6.7852	6.97293	7.03699
Solyc00g028530.1.1	Solyc00g028530	Unknown Protein	7.20282	7.37225	7.06711	7.54639	7.40086	7.44861	0	0	0	0.267486	0.934164	0.173216	7.26448	7.3317	7.0123	7.14763	8.04417	6.92495	7.11724	7.21055	6.87354	7.59821	7.43903	7.60193	7.51241	7.1787	7.51147	7.42832	7.42837	7.48915
Solyc00g028560.1.1	Solyc00g028560	Extra-cytoplasmic Solute Receptor protein (Q1LIK9_RALME)	6.74711	6.97468	7.14404	7.03034	6.81227	6.8631	0	0	0	0.451459	0.659796	0.404764	6.60593	6.72248	6.91292	6.80456	7.27022	6.84927	6.71164	6.7359	7.98458	7.23192	6.94664	6.91246	6.73452	6.9917	6.71058	6.76492	6.90571	6.91867
Solyc00g028960.1.1	Solyc00g028960	Glutaredoxin family protein (D7KCA5_ARALY)	8.98278	9.61348	9.18894	9.46607	9.45456	9.50742	0	0	0	0.664176	0.888355	0.752441	8.91004	9.32732	8.711	8.88339	11.2974	8.65967	9.21315	9.22183	9.13183	9.81605	9.66506	8.91709	8.35238	9.81699	10.1943	7.6494	10.0591	10.8137
Solyc00g029060.1.1	Solyc00g029060	Unknown Protein	6.84863	7.03033	6.93736	6.8914	7.26277	6.79645	0	0	0	0.893938	0.373691	0.588244	6.64353	7.01731	6.88505	7.04943	6.92697	7.11459	6.87671	6.94668	6.98868	6.74169	6.78544	7.14707	7.79628	6.87278	7.11926	6.71621	6.75143	6.92173
Solyc00g029290.1.1	Solyc00g029290	High mobility group protein (A8HXE1_CHLRE)	6.85098	7.23502	6.75101	7.0544	7.09596	7.03614	0	0	0	0.489046	0.624151	0.270069	7.0176	6.70393	6.83139	7.39749	7.63235	6.67523	6.67671	6.80886	6.76744	7.27599	6.85652	7.03068	7.12127	7.21334	6.95326	6.86021	7.21812	7.03008
Solyc00g029500.1.1	Solyc00g029500	Unknown Protein	8.43775	8.70236	8.84517	9.33994	10.2057	9.88644	0	1	1	0.1101	0.00820228	0.0476866	8.09453	9.19972	8.019	8.09294	9.63757	8.37656	9.2668	9.16606	8.10264	9.72069	9.30877	8.99035	10.3662	10.0004	10.2505	10.0704	10.0608	9.52814
Solyc00g030000.1.1	Solyc00g030000	Cellulose synthase-4 (Q9LLI6_MAIZE)	6.70915	6.63912	6.58807	7.32666	7.36311	6.92017	0	0	0	0.0944062	0.0403363	0.327037	6.72464	6.74755	6.65525	6.51789	6.76941	6.63006	6.43204	6.64155	6.69063	7.42942	7.23275	7.31781	7.09107	8.22737	6.77089	6.67756	7.20695	6.87601
Solyc00g030520.2.1	Solyc00g030520	Endoplasmic reticulum-Golgi intermediate compartment protein 3 (Predicted) (B1MTM4_CALMO)	8.48958	8.28395	8.16397	8.69845	8.60451	8.67201	0	0	0	0.366226	0.132536	0.0188744	8.23785	8.85805	8.37284	8.20738	8.39859	8.24589	8.24161	8.14991	8.1004	8.6516	8.92952	8.51421	8.58204	8.66375	8.56774	8.70699	8.83483	8.47421
Solyc00g030820.1.1	Solyc00g030820	Unknown Protein	6.94873	6.68913	7.15513	7.00463	6.88977	6.88946	0	0	0	0.891135	0.559589	0.410656	7.24987	6.79813	6.79819	6.4447	6.98126	6.64143	7.32132	7.34201	6.80207	7.60199	6.73496	6.67694	6.69694	7.08451	6.88787	6.6786	6.79153	7.19824
Solyc00g031040.1.1	Solyc00g031040	Adenosine deaminase (D7I5V8_PSESS)	7.07168	7.22406	7.20495	7.46822	7.45036	7.49622	0	0	0	0.32461	0.56395	0.429011	7.05056	7.13003	7.03445	6.98281	7.50529	7.18409	7.81142	6.75493	7.04849	7.85971	7.41434	7.1306	7.38463	7.26952	7.69691	6.90675	7.66678	7.91513
Solyc00g031050.1.1	Solyc00g031050	Major facilitator family transporter (Q3JLL5_BURP1)	7.03769	7.04361	7.12429	7.26247	7.35873	7.02422	0	0	0	0.31458	0.12869	0.636456	6.92287	7.15813	7.03209	7.11329	7.06525	6.95227	6.99525	7.05562	7.32201	7.19928	7.05035	7.53779	7.20355	7.21225	7.6604	6.96325	7.09873	7.01068
Solyc00g031360.1.1	Solyc00g031360	D-serine dehydratase (A3LDF4_PSEAE)	7.24243	7.09442	7.24643	7.07137	7.14668	7.39734	0	0	0	0.592546	0.873522	0.599358	7.71894	7.08678	6.92157	7.41804	7.06324	6.80198	7.24342	7.22481	7.27105	7.19785	6.93564	7.08062	6.77096	7.25265	7.41645	7.24676	7.36189	7.58337
Solyc00g031500.1.1	Solyc00g031500	Unknown Protein	6.93975	6.91291	6.86438	7.0974	7.4389	7.66132	0	0	0	0.734262	0.185455	0.0430912	6.94044	6.99084	6.88797	6.82339	7.33074	6.58461	7.00497	6.6726	6.91558	6.97684	6.8133	7.50205	6.69529	7.81243	7.80899	7.3414	8.21868	7.4239
Solyc00g031710.1.1	Solyc00g031710	Unknown Protein	7.29559	7.17763	6.87941	7.23408	6.85639	7.07198	0	0	0	0.850616	0.233436	0.470928	7.11047	7.13694	7.63936	7.1923	7.64255	6.69805	6.70196	7.04062	6.89566	7.26928	7.18973	7.24322	6.8086	6.77528	6.98529	7.15924	7.17063	6.88606
Solyc00g031720.1.1	Solyc00g031720	Copper-translocating P-type ATPase (B8LAF8_9GAMM)	6.7031	6.803	7.05279	6.86536	6.89501	7.10065	0	0	0	0.50879	0.703718	0.840052	6.56567	6.82278	6.72085	6.88653	6.79669	6.72578	6.70589	7.17995	7.27252	6.93615	6.89077	6.76914	7.05642	6.85726	6.77134	6.93703	6.93141	7.43352
Solyc00g032030.1.1	Solyc00g032030	E3 ubiquitin-protein ligase SINA-like 10 (SIL10_ARATH)	8.56065	8.52269	8.38621	8.9466	8.4841	8.48658	0	0	0	0.233087	0.914464	0.751477	8.58926	8.46875	8.62394	8.08394	9.08105	8.40309	8.61935	8.21656	8.32271	8.90445	8.93816	8.99718	8.03642	8.88444	8.53145	8.37969	8.43121	8.64883
Solyc00g033460.2.1	Solyc00g033460	S-adenosyl-L-methionine salicylic acid carboxyl methyltransferase 1 (B5TVE1_TOBAC)	6.89773	6.76808	6.72163	7.45557	7.15277	7.02368	0	0	0	0.0035192	0.0221508	0.059115	6.85421	6.99636	6.84262	6.84823	6.63045	6.82556	6.73082	6.70715	6.72691	7.62366	7.36	7.38304	7.03424	7.17311	7.25095	6.87351	7.04265	7.15487
Solyc00g033880.1.1	Solyc00g033880	Oxidoreductase NAD-binding domain-containing protein 1 (OXND1_MOUSE)	7.20483	7.06391	7.09995	7.09449	6.92459	6.83119	0	0	0	0.589114	0.454654	0.125948	7.41466	7.07443	7.12541	7.08372	7.07121	7.03681	6.97852	7.05697	7.26437	7.20111	6.96452	7.11782	6.92202	6.80289	7.04886	6.64466	6.99661	6.85229
Solyc00g036520.1.1	Solyc00g036520	Unknown Protein	7.02918	6.92572	6.86937	7.11812	7.03344	7.00033	0	0	0	0.750981	0.677179	0.589224	6.879	6.82559	7.38296	6.90763	6.84183	7.02771	6.79208	6.77844	7.03759	7.45646	6.83224	7.06565	7.02693	7.24473	6.82867	7.02555	6.87631	7.09912
Solyc00g036530.1.1	Solyc00g036530	Unknown Protein	6.75101	7.42277	6.89518	7.42321	6.99064	7.10412	0	0	0	0.335971	0.521004	0.757596	6.82532	6.81227	6.61544	6.67133	6.87481	8.72217	7.04539	6.80751	6.83264	8.73938	6.89056	6.6397	7.09256	6.89525	6.98412	7.30732	6.81501	7.19004
Solyc00g036540.1.1	Solyc00g036540	50S ribosomal protein L2 chloroplastic (A6YA71_9MAGN)	15.2249	15.1843	14.9637	14.7733	14.7589	14.4421	0	0	0	0.398837	0.397311	0.275279	15.0798	15.4178	15.1771	15.3116	14.9991	15.2422	15.0198	14.9566	14.9147	14.2976	15.0437	14.9785	13.9462	15.0973	15.2332	13.4192	14.9822	14.925
Solyc00g039290.1.1	Solyc00g039290	Zinc-binding protein (Q948W7_PEA)	6.6224	7.04071	7.505	7.17768	7.13234	6.98838	0	0	0	0.0765112	0.779428	0.0726428	6.62517	6.62831	6.61372	7.0889	6.55814	7.47507	7.35797	7.63768	7.51936	7.10445	7.31114	7.11744	6.91705	7.1577	7.32229	6.66444	7.48336	6.81735
Solyc00g039990.2.1	Solyc00g039990	TRNA nucleotidyltransferase (Q42867_LUPAL)	7.26763	7.29079	7.20584	7.42708	7.28905	7.38256	0	0	0	0.324903	0.993061	0.225226	7.2869	7.35793	7.15804	7.22149	7.45689	7.19398	7.21244	7.19677	7.20832	7.53821	7.3152	7.42784	7.33009	7.31398	7.22309	7.41199	7.40372	7.33198
Solyc00g040390.1.1	Solyc00g040390	Hydroxycinnamoyl CoA quinate transferase (D6BK25_CYNSC)	7.1055	7.01681	7.04882	7.12261	7.29192	7.27165	0	0	0	0.948647	0.171285	0.254737	6.9658	7.25096	7.09973	7.22731	6.887	6.93611	7.29112	6.91429	6.94104	7.15089	6.95117	7.26577	7.1336	7.27631	7.46584	7.12852	7.39734	7.28908
Solyc00g040490.1.1	Solyc00g040490	Unknown Protein	7.51156	6.81408	6.86712	6.8392	7.09401	6.98198	0	0	0	0.0962218	0.476015	0.773579	7.52929	7.17404	7.83134	6.61056	6.96001	6.87167	6.9653	6.79312	6.84296	7.23482	6.75221	6.53056	6.51831	7.22217	7.54155	6.95444	6.43774	7.55375
Solyc00g041190.1.1	Solyc00g041190	Acyl carrier protein (A5V2E4_SPHWW)	6.62997	6.62474	6.64795	6.59751	7.03709	6.69278	0	0	0	0.916659	0.092105	0.864587	6.71817	6.62831	6.54342	6.67264	6.61465	6.58692	6.4921	6.7327	6.71905	6.83155	6.35967	6.6013	7.54138	6.74295	6.82694	6.5609	6.66491	6.85254
Solyc00g042140.1.1	Solyc00g042140	ATP synthase subunit beta (D4Z4I7_SPHJU)	6.79539	6.8754	7.02606	6.89715	6.9245	7.02104	0	0	0	0.718716	0.86108	0.984997	6.83435	6.75356	6.79827	6.85177	6.85654	6.91788	6.73315	6.81817	7.52685	6.9597	6.72926	7.00247	6.80786	6.92556	7.04007	6.7973	6.97411	7.29173
Solyc00g042840.1.1	Solyc00g042840	F-box domain containing protein (Q2QXK7_ORYSJ)	7.79414	7.65679	6.90882	7.50953	8.37577	7.97174	0	0	1	0.358463	0.0160979	0.00101675	8.19547	7.65388	7.53309	8.01469	7.44256	7.51312	6.7419	6.79647	7.1881	7.89587	7.33026	7.30246	8.16665	8.37219	8.58847	7.91033	8.08271	7.92219
Solyc00g044350.2.1	Solyc00g044350	EPIDERMAL PATTERNING FACTOR-like protein 1 (EPFL1_ARATH)	10.8048	10.5928	10.6129	7.29022	7.14421	6.96437	-1	-1	-1	2.33534e-07	1.22462e-07	5.5231e-08	10.6689	10.8259	10.9196	10.8986	9.88268	10.997	10.6307	10.6244	10.5837	7.77295	6.89983	7.19788	7.37104	6.96591	7.09569	6.88869	7.14563	6.85879
Solyc00g044550.1.1	Solyc00g044550	Unknown Protein	7.10319	6.89755	7.52165	7.11035	7.05066	7.08666	0	0	0	0.989488	0.739006	0.285018	7.86322	6.6886	6.75774	7.01745	6.74825	6.92696	7.77398	8.05981	6.73115	7.26655	6.98568	7.07883	7.17224	6.82805	7.15169	7.39049	6.92346	6.94602
Solyc00g044750.1.1	Solyc00g044750	U1 small nuclear ribonucleoprotein A (SNRPA_DROME)	7.79309	6.7258	7.19618	7.34623	7.13704	7.17413	0	0	0	0.171509	0.180603	0.947418	8.03566	7.45612	7.88749	6.75523	6.94976	6.47242	7.63913	6.64598	7.30344	7.20188	7.70548	7.13134	6.97059	7.20995	7.23059	7.11595	7.12349	7.28295
Solyc00g045570.1.1	Solyc00g045570	Unknown Protein	6.64673	6.90106	6.67857	7.01975	6.86195	6.82686	0	0	0	0.191821	0.901801	0.586301	6.70024	6.60564	6.63432	6.68518	7.4138	6.60418	6.64061	6.82647	6.56863	7.40249	7.00359	6.65317	6.84401	6.74913	6.99273	6.82004	6.75242	6.90811
Solyc00g047180.1.1	Solyc00g047180	Unknown Protein	7.65545	7.40653	7.17198	7.08359	6.92845	7.10366	0	0	0	0.148809	0.200462	0.864905	7.82944	7.67124	7.46568	8.2555	7.03878	6.92533	7.48365	7.0332	6.99908	7.48895	6.84858	6.91324	7.17106	6.70875	6.90554	7.14871	7.06022	7.10206
Solyc00g047200.1.1	Solyc00g047200	Cytochrome b (Q95871_TOBAC)	11.4078	11.7658	11.5606	11.8068	12.0849	12.1768	0	0	0	0.121281	0.18873	0.0133554	11.4604	11.3634	11.3995	11.5051	12.1285	11.6636	11.5573	11.5771	11.5474	11.8597	11.7923	11.7683	12.444	11.7177	12.0931	12.4253	12.1238	11.9812
Solyc00g047700.2.1	Solyc00g047700	Unknown Protein	13.0102	12.9132	12.6335	13.4306	13.7692	13.9682	0	0	1	0.25416	0.0170052	0.000726873	13.1629	12.9279	12.9397	13.1573	12.5589	13.0233	12.4855	12.3504	13.0645	12.9824	13.5103	13.7992	13.9521	13.7294	13.6261	14.4249	14.016	13.4637
Solyc00g047810.1.1	Solyc00g047810	Unknown Protein	7.00838	7.04389	7.07673	6.88874	7.03654	7.06221	0	0	0	0.667001	0.982123	0.955956	7.27314	7.01368	6.73832	6.96719	7.28905	6.87544	6.83454	6.92729	7.46835	6.97618	6.90678	6.78327	6.80149	7.13439	7.17375	7.0699	7.01874	7.09798
Solyc00g048510.2.1	Solyc00g048510	Phloem lectin (Q8LK67_9ROSI)	6.91095	6.74749	6.90435	7.4152	7.64721	7.91528	0	0	1	0.0514407	0.00118908	0.000385936	7.19495	6.89526	6.64264	6.82336	6.62294	6.79616	6.81757	6.826	7.06947	7.63579	6.99604	7.61378	7.81865	7.54066	7.58232	7.73876	8.02351	7.98358
Solyc00g049210.1.1	Solyc00g049210	Cytochrome c-type biogenesis protein CcmF (Q1ZIX1_9GAMM)	7.14741	7.27659	7.3316	7.43585	7.67729	7.61825	0	0	0	0.178784	0.0500345	0.143449	7.33108	7.13233	6.97882	7.22135	7.36956	7.23887	7.29064	7.26845	7.43572	7.66115	7.31415	7.33227	7.86773	7.38481	7.77932	7.77834	7.50066	7.57575
Solyc00g049520.2.1	Solyc00g049520	Unknown Protein	9.40081	9.51273	9.60163	10.2478	10.3475	10.5078	0	0	0	0.0100586	0.00764421	0.00378844	9.58264	9.46287	9.15691	9.31474	9.92698	9.29648	9.75357	9.7022	9.34911	10.2161	10.072	10.4553	10.8138	9.97619	10.2526	10.6828	10.3827	10.458
Solyc00g049620.1.1	Solyc00g049620	Unknown Protein	6.77278	6.86991	6.69989	7.19044	7.05039	7.19544	0	0	0	0.122816	0.495435	0.0493446	6.79972	6.80312	6.71551	6.96486	6.90516	6.73972	6.61724	6.67065	6.81176	7.52219	6.86281	7.18631	7.36835	6.89959	6.88324	6.90157	7.58534	7.09941
Solyc00g050130.1.1	Solyc00g050130	UDP-glucose glucosyltransferase (D2KTV5_LOTJA)	9.88001	10.0096	10.1993	9.32393	9.00298	8.94206	0	-1	-1	0.110774	0.00494345	0.000805166	9.83361	10.044	9.76245	10.194	9.65796	10.1767	10.5246	10.5368	9.53644	9.30676	9.08042	9.58462	9.29868	8.86909	8.84118	9.19255	8.84888	8.78474
Solyc00g050430.2.1	Solyc00g050430	BHLH transcription factor (A9YWR2_MEDTR)	8.19454	8.47563	7.8626	7.96817	7.56265	7.24209	0	0	0	0.488757	0.00470192	0.035305	8.10454	8.1968	8.28227	8.75097	8.42747	8.24846	7.58231	7.49709	8.50838	7.89799	8.23288	7.77365	7.33487	7.67903	7.67405	7.25708	7.27227	7.19693
Solyc00g052430.2.1	Solyc00g052430	Cytochrome c biogenesis FC (D5I3C4_CITLA)	9.81788	10.1989	9.93099	10.1299	10.3142	10.4084	0	0	0	0.268707	0.686102	0.0645171	9.83226	9.69107	9.93031	9.93643	10.5977	10.0625	10.0287	10.0479	9.71635	10.3092	10.0272	10.0533	10.6825	9.94518	10.3149	10.6025	10.3211	10.3015
Solyc00g052530.2.1	Solyc00g052530	Unknown Protein	7.34076	7.65295	7.48977	7.71799	7.74548	7.71282	0	0	0	0.0291868	0.58064	0.147489	7.30641	7.46107	7.25481	7.68793	7.51497	7.75597	7.34101	7.54266	7.58565	7.81819	7.64535	7.69043	7.82555	7.63542	7.77546	7.78131	7.64185	7.71529
Solyc00g052940.2.1	Solyc00g052940	Nodulin-like protein (B6TIX8_MAIZE)	9.43796	9.64011	9.64443	10.8129	9.52855	10.5048	0	0	0	0.215299	0.928561	0.401661	10.047	8.70574	9.56114	10.3662	7.98469	10.5694	9.34992	9.21121	10.3722	11.2286	10.3102	10.8998	11.0426	9.06254	8.48049	12.1303	10.1735	9.21048
Solyc00g053440.2.1	Solyc00g053440	Transmembrane BAX inhibitor motif-containing protein 4 (B6T5N6_MAIZE)	9.13888	8.92152	9.18251	9.47352	9.62497	9.8462	0	0	0	0.346544	0.0361531	0.0419402	8.97813	9.32611	9.1124	8.96374	8.89134	8.90947	9.57799	9.15256	8.81697	9.5058	9.52314	9.39163	9.12379	9.76709	9.98401	9.28698	10.0528	10.1988
Solyc00g053740.1.1	Solyc00g053740	ARID/BRIGHT DNA-binding domain-containing protein (D7KTU4_ARALY)	7.16331	6.95114	7.01546	7.21594	7.10736	7.121	0	0	0	0.867712	0.563488	0.690291	7.01451	7.21368	7.26173	7.07378	6.96515	6.8145	6.84971	6.83782	7.35886	7.70722	6.95251	6.98808	7.04903	7.16646	7.1066	6.94906	7.31361	7.10035
Solyc00g055940.1.1	Solyc00g055940	Secreted repeat protein (B6JF22_OLICO)	6.62169	6.60492	6.64451	6.83217	6.99025	6.77806	0	0	0	0.455461	0.132724	0.609085	6.68038	6.75054	6.43416	6.67995	6.60843	6.5264	6.56256	6.70753	6.66344	7.10032	6.60168	6.7945	6.49284	7.44708	7.03084	6.68047	6.80999	6.84371
Solyc00g055950.1.1	Solyc00g055950	Response regulator receiver Transcriptional regulatory protein (B8CKL9_SHEPW)	6.77959	6.72832	6.74822	7.16717	7.02849	7.04899	0	0	0	0.120117	0.202329	0.187447	6.80713	6.88456	6.64707	6.75139	6.78197	6.6516	6.63025	6.84689	6.76753	7.68023	6.90569	6.9156	7.12106	6.93956	7.02485	6.86716	7.05798	7.22184
Solyc00g056680.1.1	Solyc00g056680	Lipase-like protein (Q949E1_ORYSA)	7.82345	7.15181	7.59368	7.93694	8.24134	8.51099	0	1	0	0.704759	0.000436121	0.00138489	7.76833	8.12848	7.57353	7.01122	7.33522	7.10898	7.75015	7.85101	7.17987	7.83082	7.93635	8.04364	8.20485	8.29348	8.2257	8.82266	8.4851	8.22522
Solyc00g057880.2.1	Solyc00g057880	Unknown Protein	7.65939	8.79427	8.81905	8.0413	8.53619	8.58223	0	0	0	0.13094	0.283167	0.308485	8.0826	7.45278	7.44278	8.86072	8.74209	8.77999	8.79448	8.83648	8.82617	7.91029	7.81766	8.39595	8.57724	8.50983	8.5215	8.81961	8.48983	8.43726
Solyc00g058280.1.1	Solyc00g058280	Unknown Protein	6.91045	6.92029	6.9541	7.07499	7.53646	7.36273	0	0	0	0.649989	0.0537666	0.182348	7.01366	6.89655	6.82114	6.94281	6.92811	6.88996	7.11566	6.97485	6.77178	7.11487	6.89624	7.21386	7.16001	8.25347	7.19589	7.40122	7.00754	7.67942
Solyc00g058480.1.1	Solyc00g058480	Paired amphipathic helix protein Sin3-like 1 (SNL1_ARATH)	6.7647	6.73809	6.41842	7.0649	6.93721	7.22653	0	0	0	0.338979	0.509639	0.00771553	6.81618	6.87337	6.60454	6.62088	6.93524	6.65813	6.40317	6.54153	6.31056	7.31012	6.95609	6.92848	6.99068	6.40382	7.41714	7.5283	6.9087	7.24261
Solyc00g058490.1.1	Solyc00g058490	Ulp1 protease family C-terminal catalytic domain containing protein (Q60D46_SOLDE)	7.34124	7.70607	7.0331	6.90323	7.10931	7.1531	0	0	0	0.0723301	0.0129177	0.605369	7.6765	7.39423	6.95298	7.80848	7.8788	7.43092	7.00053	7.12977	6.96899	7.08463	6.79784	6.82723	7.24208	7.04133	7.0445	7.03948	7.17645	7.24338
Solyc00g058890.1.1	Solyc00g058890	Unknown Protein	15.0139	15.0492	15.0312	13.3858	12.8132	13.3196	0	-1	-1	0.0732334	0.0125821	0.0425836	15.4098	14.4682	15.1637	15.3218	14.5148	15.3111	14.9999	14.9722	15.1217	12.8009	14.2576	13.099	13.7569	12.7803	11.9024	15.2656	12.3431	12.35
Solyc00g059100.2.1	Solyc00g059100	WD-repeat protein-like (Q9FNN2_ARATH)	7.98603	7.97427	7.78968	8.817	8.70315	8.65916	0	0	0	0.0051226	0.00796983	0.0020441	8.07587	7.81244	8.06978	7.73633	8.43225	7.75423	7.82997	7.79271	7.74636	8.46913	9.12963	8.85225	8.66638	8.8468	8.59628	8.72814	8.45841	8.79092
Solyc00g059500.1.1	Solyc00g059500	CDP-alcohol phosphatidyltransferase (D3BS60_POLPA)	8.86435	8.90341	8.64764	9.07766	9.02468	9.38886	0	0	0	0.321915	0.563488	0.00101668	8.96158	8.66434	8.96713	8.80091	9.10879	8.80052	8.65355	8.60866	8.68071	8.78612	9.10988	9.33698	8.97838	8.96791	9.12775	9.32153	9.54057	9.30449
Solyc00g060710.1.1	Solyc00g060710	Mg chelatase subunit ChlI (A5FI01_FLAJ1)	6.65101	6.7964	6.5607	6.66653	6.91823	6.91072	0	0	0	0.968392	0.704872	0.221654	6.6027	6.78485	6.56547	6.73832	6.49745	7.15343	6.5245	6.58032	6.57728	6.81249	6.57238	6.61471	6.80721	6.65891	7.28858	6.54662	6.7303	7.45524
Solyc00g060810.2.1	Solyc00g060810	Major latex-like protein (B5THI3_PANGI)	6.68432	6.87532	6.73029	6.7964	7.14486	7.00861	0	0	0	0.668311	0.237148	0.207073	6.61358	6.79935	6.64002	6.96316	6.79061	6.87219	6.69203	6.53666	6.96217	6.98026	6.73489	6.67405	7.0683	7.47597	6.89033	7.19101	6.72085	7.11398
Solyc00g062710.1.1	Solyc00g062710	Unknown Protein	7.46337	7.38763	7.20181	6.96253	7.34402	7.46988	0	0	0	0.102885	0.897848	0.34255	7.30068	7.22686	7.86258	7.66894	7.43232	7.06163	7.06459	6.94357	7.59727	7.09973	6.87349	6.91436	7.54847	7.16254	7.32106	7.42922	7.75082	7.22961
Solyc00g065510.1.1	Solyc00g065510	Palmitoyltransferase swf1 (B2W9G8_PYRTR)	6.79995	6.86301	6.67232	6.8166	7.08037	7.21151	0	0	0	0.952381	0.313204	0.0136218	6.80624	6.82425	6.76935	6.82595	7.12864	6.63443	6.63208	6.73903	6.64583	7.00942	6.71435	6.72605	7.10132	7.01404	7.12576	6.8767	7.23401	7.52383
Solyc00g065630.1.1	Solyc00g065630	Pre-mRNA-processing protein 45 (C8V6Z5_EMENI)	6.68558	6.71068	6.55606	6.66393	7.12866	7.40533	0	0	0	0.950672	0.114837	0.00302049	6.77909	6.75866	6.51899	6.5065	7.14385	6.48169	6.55628	6.50758	6.60434	6.80303	6.66257	6.52618	6.82187	7.06714	7.49697	7.43544	7.13087	7.64968
Solyc00g066140.1.1	Solyc00g066140	YdiU protein (C5W4G9_ECOBB)	6.70041	6.66537	6.54481	6.89984	7.21015	7.02052	0	0	0	0.438696	0.0244973	0.0413312	6.84364	6.76416	6.49342	6.77114	6.77133	6.45364	6.4232	6.53982	6.67141	6.90684	6.89974	6.89294	6.76801	7.42498	7.43747	6.84087	7.22976	6.99093
Solyc00g067470.1.1	Solyc00g067470	Unknown Protein	10.4045	10.5276	10.0874	11.2682	11.641	11.8047	0	1	1	0.00218139	0.000170692	2.49511e-06	10.5555	10.3059	10.3521	10.4054	10.7944	10.383	10.2954	10.1951	9.77184	11.1813	11.2018	11.4215	11.7484	11.4196	11.755	12.0579	11.81	11.5461
Solyc00g068970.2.1	Solyc00g068970	Cytochrome P450 like_TBP (O04892_TOBAC)	9.85416	9.73514	9.58691	8.90181	9.02433	9.13482	0	0	0	0.00345916	0.0142874	0.0939911	9.8591	9.90217	9.80121	10.1485	9.44499	9.61193	9.55579	9.6677	9.53722	8.97381	9.01316	8.71847	9.28803	8.80255	8.98241	8.73699	9.08001	9.58747
Solyc00g068980.1.1	Solyc00g068980	Unknown Protein	11.3706	11.3186	11.3654	11.5859	11.9333	11.7858	0	0	0	0.162203	0.00043647	0.00597529	11.2574	11.5164	11.3381	11.389	11.2258	11.341	11.4406	11.3431	11.3126	11.6453	11.5457	11.5668	11.9624	11.9134	11.9241	11.8265	11.8391	11.6919
Solyc00g069680.1.1	Solyc00g069680	Unknown Protein	7.13846	6.98511	6.72872	7.00209	6.96617	7.06331	0	0	0	0.757229	0.968764	0.363808	6.73202	7.30628	7.37707	7.61844	6.68453	6.65236	6.72361	6.61719	6.84537	7.71	6.57524	6.72102	7.10725	6.93888	6.85239	7.16064	7.04868	6.9806
Solyc00g069880.2.1	Solyc00g069880	Unknown Protein	7.23288	7.10677	7.28876	7.0526	6.99662	7.33997	0	0	0	0.684222	0.797148	0.902144	7.27176	7.46984	6.95704	6.91658	6.79647	7.60726	7.34397	7.4146	7.10772	7.61161	6.66956	6.87664	7.49181	6.8176	6.68045	7.6194	7.5228	6.87769
Solyc00g071180.2.1	Solyc00g071180	multicystatin (manually curated)	6.69257	6.65107	6.62402	11.0687	8.11486	8.12531	1	0	0	0.00244008	0.227557	0.200959	6.57444	7.06124	6.44202	6.6196	6.88873	6.44487	6.55049	6.77564	6.54592	14.1114	8.56637	10.5284	8.8711	7.80969	7.6638	9.35999	7.30954	7.7064
Solyc00g071590.1.1	Solyc00g071590	TBC1 domain family member 3 (B6K3A1_SCHJY)	6.98884	6.813	6.89159	6.7467	7.37483	6.89765	0	0	0	0.60135	0.167983	0.989409	6.65659	7.13581	7.17411	7.42507	6.47951	6.53442	6.82348	6.57673	7.27456	6.95324	6.62467	6.66217	8.18021	7.03738	6.90691	6.91498	6.8958	6.88216
Solyc00g072100.2.1	Solyc00g072100	LTRGag-pol-polymerase 3 (B2BXJ4_ARALY)	8.9502	8.85027	9.06349	8.10339	8.36531	9.03792	0	0	0	0.00169348	0.0333071	0.915871	8.99279	8.88475	8.97305	8.83489	9.00588	8.71004	9.03981	9.01915	9.1315	7.89303	8.05589	8.36125	8.48278	8.14349	8.46967	8.93133	9.40679	8.77565
Solyc00g072800.2.1	Solyc00g072800	Unknown Protein	8.68094	8.63932	8.68671	8.79607	8.95786	8.95713	0	0	0	0.671933	0.176288	0.237601	8.65675	8.76345	8.62263	8.89778	8.25671	8.76348	8.59528	8.81434	8.6505	8.89941	8.71957	8.76922	8.62722	9.29152	8.95484	9.01492	8.79891	9.05755
Solyc00g073200.1.1	Solyc00g073200	Transposon protein-like (Q9FN97_ARATH)	7.05599	6.99181	7.09114	6.94485	7.48573	7.04611	0	0	0	0.779191	0.140857	0.901729	7.05045	6.93917	7.17833	7.0307	7.04035	6.90438	7.04971	7.08784	7.13587	7.06767	6.94042	6.82646	7.21631	6.88365	8.35722	7.16136	7.08131	6.89565
Solyc00g074810.1.1	Solyc00g074810	DNA processing protein DprA (D7IDX5_9BACE)	7.16235	6.81388	6.73508	6.80375	6.74071	6.80114	0	0	0	0.205643	0.806207	0.814697	6.80395	6.96622	7.71688	6.83333	6.95395	6.65436	6.62518	6.86459	6.71549	7.02372	6.65885	6.72867	6.68939	6.7234	6.80934	6.53725	6.99167	6.87449
Solyc00g075440.1.1	Solyc00g075440	Unknown Protein	8.24689	7.89155	7.96685	7.87645	7.91779	7.95261	0	0	0	0.171644	0.931333	0.959351	8.02398	8.05904	8.65763	7.94921	7.91921	7.80623	7.93498	7.99769	7.96789	7.86701	7.90067	7.86167	7.9347	7.73247	8.0862	7.48538	8.11985	8.25259
Solyc00g079050.1.1	Solyc00g079050	Unknown Protein	7.12748	7.26031	7.18116	7.42342	7.24634	7.42931	0	0	0	0.216213	0.960599	0.255273	7.2136	7.1657	7.00315	7.10962	7.1741	7.49721	7.01525	7.11381	7.41441	7.78726	7.36866	7.11434	7.3366	7.18793	7.2145	7.54229	7.29525	7.45041
Solyc00g080550.1.1	Solyc00g080550	Unknown Protein	6.64796	6.52541	6.71922	6.83843	6.60349	6.82638	0	0	0	0.524212	0.795026	0.700144	6.70027	6.60349	6.64011	6.70046	6.40288	6.47288	6.81836	6.76833	6.57096	7.45007	6.5029	6.56231	6.54795	6.39814	6.86439	6.78664	6.85672	6.83579
Solyc00g080750.2.1	Solyc00g080750	Unknown Protein	9.51658	9.77013	9.6032	10.5291	11.6237	11.9364	0	1	1	0.101606	0.00377009	0.000554798	9.56131	9.37233	9.6161	8.85815	11.1327	9.31957	9.89166	9.86482	9.05313	10.7998	10.7215	10.0659	11.5372	11.4819	11.8519	11.4443	12.4835	11.8814
Solyc00g082150.2.1	Solyc00g082150	kinesin light chain I2I isoform (manually curated)	12.2086	12.108	11.9306	11.6865	11.4626	11.4497	0	0	0	0.0490493	0.0128229	0.048386	12.2604	11.7992	12.5662	12.1275	11.917	12.2796	11.8715	11.8709	12.0493	11.418	11.803	11.8385	11.4564	11.565	11.3663	11.3906	11.6928	11.2656
Solyc00g082550.1.1	Solyc00g082550	Unknown Protein	7.53656	7.68509	7.46039	7.92163	7.98868	7.92917	0	0	0	0.0447275	0.088862	0.010712	7.73128	7.42995	7.44846	7.68372	7.9054	7.46615	7.47208	7.44939	7.45969	8.0005	7.96766	7.79672	8.00737	8.04663	7.91204	8.0147	7.99116	7.78166
Solyc00g084650.1.1	Solyc00g084650	Unknown Protein	7.08961	7.14504	7.14537	7.33566	7.29561	7.23009	0	0	0	0.207456	0.42365	0.650939	7.13954	7.02417	7.10513	7.23321	7.28996	6.91193	7.0278	7.38417	7.02414	7.396	7.3779	7.23308	7.22077	7.19431	7.47176	7.16862	7.28759	7.23407
Solyc00g084750.2.1	Solyc00g084750	Pentatricopeptide repeat-containing protein (D7LPW5_ARALY)	6.92928	7.00733	6.95735	7.61169	7.35951	7.5379	0	0	0	0.0420709	0.259447	0.0576943	6.96843	7.12283	6.69659	6.76359	7.65972	6.59867	7.13915	7.04157	6.69133	7.78225	7.45325	7.59956	7.60626	7.30022	7.17204	7.76451	7.39368	7.4555
Solyc00g084760.1.1	Solyc00g084760	RNase H family protein (Q0KIQ6_SOLDE)	7.39822	7.55681	7.39994	7.2257	7.16333	7.12226	0	0	0	0.521286	0.104626	0.237512	7.23323	7.3657	7.59572	7.97635	7.34394	7.35013	7.38521	7.17511	7.6395	7.14196	7.23495	7.30019	7.39334	7.16413	6.93253	7.02759	7.0979	7.24128
Solyc00g084870.2.1	Solyc00g084870	TCP family transcription factor (A6MCZ2_9ORYZ)	8.59495	8.77298	8.74092	8.43309	8.47959	8.44493	0	0	0	0.605345	0.291305	0.269026	8.44386	8.83214	8.50885	8.4091	9.28458	8.62526	8.8837	8.96364	8.37542	8.52296	8.54721	8.22911	8.6357	8.41597	8.3871	8.4667	8.4934	8.3747
Solyc00g085070.2.1	Solyc00g085070	Squalene monooxygenase (Q506K3_DATIN)	12.2529	12.1454	11.59	9.97004	9.92358	9.99182	-1	-1	-1	0.000224252	0.000155058	0.00179902	12.3965	11.7779	12.5842	12.4663	11.2925	12.6774	11.186	11.1932	12.3909	9.90333	9.97839	10.0284	10.1613	9.74903	9.86039	10.2816	9.73908	9.95477
Solyc00g085370.1.1	Solyc00g085370	Unknown Protein	7.32797	7.71753	7.68405	7.75038	8.16726	7.49282	0	0	0	0.631379	0.579035	0.814235	7.15451	7.44249	7.38691	7.45854	8.59537	7.09868	7.48633	7.89966	7.66617	7.08994	7.21073	8.95047	7.44926	7.51567	9.53684	6.54605	8.05361	7.87881
Solyc00g085780.1.1	Solyc00g085780	Unknown Protein	8.53623	8.82984	8.53841	7.5	7.29171	7.33376	-1	-1	-1	0.00486702	0.000141037	0.000863695	8.54404	8.62145	8.4432	9.28121	8.20563	9.00266	8.34372	8.23917	9.03234	7.49322	7.52824	7.47853	7.27165	7.16996	7.43353	7.0764	7.4385	7.48638
Solyc00g088080.1.1	Solyc00g088080	Adenine phosphoribosyltransferase (D7VV81_9FLAO)	6.94231	6.97601	7.10894	7.09458	7.23285	7.01972	0	0	0	0.708959	0.478128	0.810062	7.30184	6.68935	6.83574	6.86869	7.26582	6.79354	6.94325	7.459	6.92457	7.67634	6.75721	6.85017	6.99076	7.74989	6.95789	7.02726	6.95398	7.0779
Solyc00g088090.1.1	Solyc00g088090	Conserved hypothetical membrane protein (A9F4Z8_SORC5)	6.84888	7.06659	6.79701	6.97785	7.23295	7.25698	0	0	0	0.507947	0.352195	0.0112482	6.85848	6.90653	6.78163	7.10207	7.16758	6.93011	6.77544	6.83814	6.77746	7.02747	6.9189	6.98719	7.13108	7.17753	7.39025	6.96932	7.36733	7.4343
Solyc00g088190.1.1	Solyc00g088190	Phosphoribosylaminoimidazole carboxylase ATPase subunit (Q3K4E6_PSEPF)	7.15301	7.43157	7.57258	6.78735	6.75372	6.81391	0	0	0	0.179905	0.0121487	0.00520708	7.52352	6.96775	6.96777	7.16731	7.36076	7.76664	7.37245	7.5854	7.7599	6.82587	6.83232	6.70385	6.71593	6.85857	6.68665	6.49227	6.86003	7.08942
Solyc00g088200.1.1	Solyc00g088200	Unknown Protein	7.15061	7.29098	7.21657	7.46449	7.48604	7.4009	0	0	0	0.0790374	0.246334	0.257292	7.07854	7.3349	7.03839	7.35907	7.27265	7.24122	7.15443	7.12377	7.3715	7.55282	7.4315	7.40915	7.37619	7.54902	7.53292	7.2315	7.52682	7.44438
Solyc00g088210.1.1	Solyc00g088210	Major facilitator superfamily transporter (D8MMZ0_9ENTR)	6.85927	7.40851	7.55503	7.62573	7.5198	6.99113	0	0	0	0.0237523	0.744002	0.0633631	6.95919	6.92736	6.69127	7.50868	7.84179	6.87506	7.60834	7.47492	7.58184	7.65902	7.64862	7.56956	6.98789	7.85889	7.71261	6.73388	7.09123	7.14829
Solyc00g090650.1.1	Solyc00g090650	Membrane transporter (B2WG67_PYRTR)	7.66593	7.25588	7.13856	7.38579	7.2952	7.30714	0	0	0	0.175344	0.861585	0.377154	7.34475	7.78834	7.8647	7.20584	7.46213	7.09965	7.15789	7.03352	7.22426	7.22378	7.48234	7.45126	7.39609	7.25006	7.23946	7.32819	7.27299	7.32024
Solyc00g090870.2.1	Solyc00g090870	5-AMP-activated protein kinase subunit beta-1 (C1BJ92_OSMMO)	8.55296	8.58643	8.71062	8.86314	8.80784	9.02197	0	0	0	0.114681	0.234181	0.0855082	8.71165	8.40622	8.54102	8.45072	8.67998	8.62858	8.7383	8.79796	8.59561	8.69464	9.03325	8.86155	8.79379	9.00822	8.62152	9.04709	9.12317	8.89565
Solyc00g091170.2.1	Solyc00g091170	ATP binding protein (B6TPV9_MAIZE)	10.6996	10.0697	9.82452	9.27902	8.8788	9.03848	-1	-1	0	0.0249586	0.0428015	0.161167	10.7602	10.2705	11.0682	10.7495	8.69436	10.7652	9.45243	9.52004	10.5011	8.80273	9.52344	9.5109	8.7724	8.83285	9.03115	9.06009	9.18627	8.86908
Solyc00g093000.1.1	Solyc00g093000	Unknown Protein	8.17187	8.14615	8.20265	8.08053	8.11196	8.00891	0	0	0	0.665596	0.872777	0.278075	8.19596	8.28005	8.0396	8.07283	8.16406	8.20156	8.28306	8.31047	8.01441	8.23839	8.15024	7.85297	8.1031	7.96911	8.26366	8.0823	7.86647	8.07795
Solyc00g093310.1.1	Solyc00g093310	Unknown Protein	6.971	7.26702	7.20736	6.89747	7.54624	7.7024	0	0	0	0.896231	0.555807	0.25896	6.92211	7.00323	6.98766	6.85048	7.45387	7.4967	7.52361	7.36786	6.73061	6.98828	6.782	6.92213	6.87199	7.72851	8.0382	6.83357	8.24913	8.0245
Solyc00g094010.1.1	Solyc00g094010	Virulence VirF2 protein (Q2K2J5_RHIEC)	7.14	6.95764	6.77821	7.02771	6.98489	6.86258	0	0	0	0.710117	0.929958	0.755768	7.68547	6.92969	6.80483	6.78486	7.30199	6.78606	6.78409	6.82628	6.72427	7.1768	7.01448	6.89186	6.91299	6.96931	7.07235	6.80987	6.86387	6.91399
Solyc00g094520.1.1	Solyc00g094520	Unknown Protein	8.18812	8.709	8.49932	9.06705	9.44131	9.25438	0	0	0	0.00317766	0.00696803	0.00483245	8.25392	8.13224	8.17819	8.46581	8.95733	8.70385	8.4839	8.50044	8.5136	9.32055	8.93316	8.94744	9.72442	9.20279	9.39671	9.66572	9.17375	8.92366
Solyc00g094530.1.1	Solyc00g094530	NADH-ubiquinone oxidoreductase chain 1 (Q5M9U6_TOBAC)	9.9937	10.2572	10.2233	10.2443	10.5294	10.5633	0	0	0	0.181926	0.123235	0.0510499	9.99368	9.99989	9.98754	10.0301	10.4638	10.2776	10.3104	10.2259	10.1337	10.3001	10.2284	10.2045	10.6575	10.368	10.5628	10.7287	10.5641	10.3971
Solyc00g094540.1.1	Solyc00g094540	Unknown Protein	9.47167	9.73663	9.64182	9.49302	9.69459	9.96394	0	0	0	0.951868	0.894918	0.219935	9.31963	9.5367	9.5587	9.58339	9.98392	9.64258	9.78001	9.65227	9.49318	9.60336	9.47758	9.39812	10.0775	9.27503	9.73127	9.88557	9.64883	10.3574
Solyc00g094550.1.1	Solyc00g094550	Unknown Protein	7.5821	7.59891	7.57943	7.82941	7.99988	7.95478	0	0	0	0.13116	0.0134772	0.017051	7.79996	7.46565	7.4807	7.50834	7.66515	7.62324	7.6093	7.50758	7.62141	7.87975	7.85211	7.75636	7.94431	7.95831	8.09704	7.94557	7.98331	7.93546
Solyc00g095760.1.1	Solyc00g095760	1-aminocyclopropane-1-carboxylate synthase (Q96580_SOLLC)	8.58556	8.53056	8.27369	8.25234	8.91825	8.74001	0	0	0	0.393514	0.283967	0.180475	8.60007	8.09513	9.06148	8.28751	8.51569	8.78847	8.57682	8.51275	7.73151	7.78738	8.57839	8.39126	8.96243	8.72345	9.06888	8.50853	8.87788	8.83361
Solyc00g095860.1.1	Solyc00g095860	1-aminocyclopropane-1-carboxylate synthase (Q96579_SOLLC)	8.41644	8.68195	8.21874	9.11577	10.0015	9.87696	0	1	1	0.206281	0.0151105	0.00311001	8.467	7.99676	8.78557	8.00485	9.4733	8.5677	8.40936	8.36627	7.88058	8.13446	9.73221	9.48065	10.1965	9.76608	10.0418	9.49207	10.1932	9.94565
Solyc00g096060.1.1	Solyc00g096060	Ectonucleoside triphosphate diphosphohydrolase 6 (Q6YHK4_CAVPO)	6.85041	6.47366	6.54046	6.69866	6.78034	6.71761	0	0	0	0.683438	0.346977	0.586981	7.63485	6.57493	6.34144	6.73453	6.26543	6.42101	6.35457	6.62304	6.64378	6.78487	6.58393	6.72717	6.7321	6.77084	6.83807	6.56992	6.82998	6.75293
Solyc00g096460.1.1	Solyc00g096460	AT4G08310 protein (Fragment) (B9DFL6_ARATH)	8.25565	8.42967	8.30939	8.44423	7.82032	7.84204	0	0	0	0.561639	0.0389917	0.0978114	8.17488	8.45449	8.13759	8.10676	8.77965	8.40259	8.36306	8.51748	8.04762	8.59871	8.32664	8.40734	8.31659	7.58106	7.56331	8.05421	7.88131	7.59061
Solyc00g097960.1.1	Solyc00g097960	Unknown Protein	8.0976	8.15024	8.01455	7.89198	7.74426	7.78299	0	0	0	0.190277	0.00957654	0.106626	8.11551	8.0769	8.10039	8.1842	8.07841	8.1881	8.05346	7.96835	8.02184	7.86141	7.88593	7.92859	7.74089	7.65058	7.8413	7.64416	7.96606	7.73876
Solyc00g098560.2.1	Solyc00g098560	GDSL esterase/lipase At5g03980 (GDL74_ARATH)	9.07857	9.73905	9.08592	9.42302	9.22046	9.03028	0	0	0	0.549868	0.320353	0.920837	9.13934	8.93832	9.15805	9.03465	11.1336	9.04888	9.30745	9.09398	8.85633	9.69575	9.31911	9.25421	9.54126	8.96712	9.15299	9.05428	8.91206	9.12448
Solyc00g099160.1.1	Solyc00g099160	Unknown Protein	6.90276	6.98213	6.82082	7.00375	7.59141	7.13949	0	0	0	0.765401	0.0378953	0.254456	6.97372	6.91243	6.82212	6.88929	7.25005	6.80705	6.71521	6.86533	6.88191	7.05913	6.94976	7.00235	7.1546	8.27784	7.34179	6.99032	7.25297	7.17519
Solyc00g099470.1.1	Solyc00g099470	Predicted CDS Pa_2_8820 (B2B6U4_PODAN)	7.20404	6.88257	6.78376	7.39752	6.94299	7.1881	0	0	0	0.586382	0.868857	0.185631	7.74031	6.95479	6.91703	6.7261	7.0753	6.8463	6.73511	6.70439	6.91179	7.43685	7.56095	7.19475	6.8419	6.71345	7.2736	6.7948	7.12909	7.64042
Solyc00g099580.1.1	Solyc00g099580	Gamma-glutamyltranspeptidase (D4Z6K6_SPHJU)	7.03304	6.99592	6.85371	7.44687	7.09879	6.94772	0	0	0	0.0958355	0.684798	0.696869	7.24832	6.77791	7.07287	6.94168	7.25056	6.79551	6.9459	6.63043	6.98481	7.49157	7.32482	7.52423	6.8123	7.07635	7.40772	7.07037	6.82828	6.94452
Solyc00g099880.1.1	Solyc00g099880	Unknown Protein	7.35935	7.2327	7.59969	6.84737	7.12547	6.73896	0	0	0	0.229904	0.81173	0.0312236	7.53607	7.35006	7.19191	8.11108	6.39869	7.18833	7.42078	7.55193	7.82638	7.07334	6.67134	6.79743	6.79878	7.48139	7.09623	6.76455	6.73055	6.72177
Solyc00g100880.2.1	Solyc00g100880	GTP binding protein (B6TE93_MAIZE)	6.52942	6.55949	6.57965	9.86783	8.31849	8.04341	1	1	1	1.46186e-06	0.000250361	0.00091388	6.70148	6.4436	6.44319	6.50331	6.7599	6.41527	6.66275	6.63848	6.43772	10.3512	9.5891	9.66321	7.73969	8.22901	8.98676	7.61623	7.89326	8.62075
Solyc00g102000.1.1	Solyc00g102000	Unknown Protein	11.6688	11.4834	11.5983	10.4299	10.5234	10.9493	-1	0	0	0.00114421	0.0044732	0.0350295	11.9	11.3094	11.7972	11.4444	11.4684	11.5375	11.5448	11.8463	11.4036	10.1574	10.6613	10.4712	10.7386	10.2462	10.5853	10.3761	11.1393	11.3325
Solyc00g102400.2.1	Solyc00g102400	Cc-nbs-lrr, resistance protein	7.42993	7.4302	7.52081	7.41644	7.56218	8.0026	0	0	0	0.974918	0.709833	0.126584	7.78769	7.10453	7.39758	7.05709	7.74438	7.48913	7.36918	7.26541	7.92785	7.57593	7.19012	7.48327	7.56398	7.95627	7.16629	7.76606	8.11385	8.12788
Solyc00g104200.1.1	Solyc00g104200	Nucleoid occlusion protein (NOC_BACLD)	6.81673	6.88262	7.1364	6.87275	7.4131	7.42373	0	0	0	0.894558	0.118048	0.388941	6.87163	6.78704	6.79151	7.03668	6.85298	6.75821	6.96959	7.01074	7.42887	7.10106	6.61558	6.90159	7.01548	7.87637	7.34745	7.00085	8.08168	7.18865
Solyc00g104320.1.1	Solyc00g104320	Unknown Protein	7.30188	6.81262	7.11828	6.82713	6.96072	6.89592	0	0	0	0.181249	0.682687	0.505642	6.89348	7.90819	7.10395	6.94397	6.76773	6.72617	6.64877	7.05269	7.65337	7.15149	6.64656	6.68335	7.02692	6.91519	6.94005	6.80305	6.9275	6.9572
Solyc00g104330.1.1	Solyc00g104330	Unknown Protein	7.0949	7.15573	7.08724	7.53578	7.35855	7.21895	0	0	0	0.0347291	0.295929	0.492625	7.27895	7.10623	6.89953	7.1241	7.13232	7.21078	7.00774	7.06068	7.19329	7.85116	7.45719	7.29899	7.35414	7.33625	7.38526	7.20312	7.09763	7.35609
Solyc00g104730.1.1	Solyc00g104730	Endopolygalacturonase (Fragment) (B5UA15_9PEZI)	6.77037	6.85229	6.78321	6.72493	6.93598	7.09766	0	0	0	0.873117	0.742495	0.160897	6.90866	6.81819	6.58427	6.82537	7.12565	6.60585	6.79165	6.86178	6.69619	6.90201	6.69169	6.5811	6.80598	7.01927	6.9827	7.48445	6.94216	6.86637
Solyc00g104740.1.1	Solyc00g104740	Essential cytoplasmic protein Ctr86 (C5JLT4_AJEDS)	7.52287	7.36083	7.16072	7.60273	7.58928	7.20612	0	0	0	0.861773	0.559589	0.910545	7.73851	7.54716	7.28295	7.00641	7.20861	7.86747	7.2967	7.33826	6.8472	7.29155	7.8319	7.68474	6.97244	8.01218	7.78322	7.5876	6.89763	7.13315
Solyc00g106650.1.1	Solyc00g106650	BZIP transcription factor family protein expressed (Q2R8T2_ORYSJ)	8.52416	8.47506	8.44839	8.42056	8.40817	8.55205	0	0	0	0.569247	0.704941	0.523254	8.49573	8.62125	8.4555	8.44899	8.41579	8.5604	8.58766	8.42404	8.33347	8.56331	8.35462	8.34375	8.30268	8.39048	8.53135	8.41887	8.57294	8.66434
Solyc00g108550.1.1	Solyc00g108550	Unknown Protein	6.74951	6.66598	6.68812	6.73759	7.03125	6.80001	0	0	0	0.972622	0.166422	0.68034	6.79864	7.04139	6.40851	6.9297	6.51483	6.55342	6.60205	6.71466	6.74765	6.93068	6.68855	6.59355	7.50244	6.75836	6.83293	6.70083	6.84012	6.85908
Solyc00g110060.1.1	Solyc00g110060	Unknown Protein	7.68903	8.48812	8.5718	7.27827	7.09998	7.00799	0	0	0	0.713521	0.147845	0.0946941	7.31513	7.42962	8.32233	9.6056	8.99787	6.86088	7.15816	7.86351	10.6937	7.62152	7.08708	7.12622	7.18055	6.80014	7.31925	6.96136	6.87533	7.18729
Solyc00g110870.2.1	Solyc00g110870	Receptor like kinase, RLK	8.50484	8.15067	8.18239	8.98035	10.8789	11.4244	0	1	1	0.132884	3.5687e-07	5.2175e-08	8.32639	8.70152	8.48663	8.55323	7.6337	8.26508	8.04215	8.07307	8.43195	8.98419	8.9836	8.97327	11.2368	10.9669	10.4331	11.602	11.3494	11.3218
Solyc00g111170.1.1	Solyc00g111170	Unknown Protein; contains Interpro domain(s) IPR013699 Signal recognition particle, SRP72 subunit, RNA-binding	7.14981	7.12676	7.0586	7.70432	7.9302	7.26869	0	0	0	0.0703789	0.0086523	0.461202	7.23439	7.17551	7.03954	7.30608	7.20885	6.86534	7.07323	7.11953	6.98305	7.00759	8.13183	7.97354	8.032	7.9119	7.84672	7.25552	7.23369	7.31685
Solyc00g111370.1.1	Solyc00g111370	Unknown Protein	7.13963	7.41734	7.23725	7.42295	7.28468	7.34057	0	0	0	0.453858	0.724799	0.774885	7.15648	7.28228	6.98013	7.0527	8.16958	7.02974	7.21405	7.39368	7.10401	7.88104	7.11529	7.27252	7.51982	7.20081	7.13343	7.48199	7.24422	7.29549
Solyc00g111770.1.1	Solyc00g111770	Unknown Protein	7.14374	6.93092	6.88562	6.85943	6.8609	7.40954	0	0	0	0.177783	0.749095	0.0106037	6.92745	7.15645	7.34732	7.09798	6.72796	6.9668	6.73063	6.89819	7.02805	6.89057	6.93647	6.75124	6.74422	6.80875	7.02972	7.24336	7.40366	7.58159
Solyc00g111780.1.1	Solyc00g111780	Unknown Protein	7.53876	7.06302	7.45623	7.26441	7.02768	6.87443	0	0	0	0.537889	0.942088	0.133624	7.83922	7.14175	7.63531	7.09956	6.99334	7.09617	7.01915	7.08521	8.26433	7.64308	6.66463	7.48552	7.04596	6.89089	7.14618	6.61633	6.96337	7.04357
Solyc00g112180.1.1	Solyc00g112180	Unknown Protein	7.40689	7.52441	7.48058	7.81528	7.78404	7.71614	0	0	0	0.206078	0.402519	0.431589	7.47457	7.45877	7.28731	7.29562	7.81581	7.4618	7.23885	7.24308	7.9598	8.07819	7.75873	7.60893	7.55968	8.26612	7.52631	7.80646	7.52375	7.81821
Solyc00g112190.2.1	Solyc00g112190	Unknown Protein	7.29702	7.52295	7.36255	7.74518	7.58544	7.79644	0	0	0	0.0286496	0.763644	0.0221109	7.34708	7.29741	7.24658	7.61137	7.55345	7.40401	7.37466	7.38403	7.32897	7.84616	7.87017	7.51922	7.75321	7.3377	7.66541	7.95948	7.82879	7.60104
Solyc00g112600.1.1	Solyc00g112600	Sugar transport protein 2 (D7KH13_ARALY)	6.84917	6.55528	6.68466	6.66498	6.58411	6.61167	0	0	0	0.52153	0.925674	0.788903	6.66566	7.42743	6.45442	6.58642	6.6019	6.47751	6.49078	6.7381	6.82511	6.88406	6.55988	6.55101	6.60793	6.68159	6.46282	6.59669	6.65536	6.58296
Solyc00g112820.1.1	Solyc00g112820	Unknown Protein	6.81863	6.65898	6.67864	6.85578	7.21708	7.00156	0	0	0	0.903426	0.0260929	0.172102	7.01431	6.72463	6.71694	6.81422	6.55655	6.60617	6.63466	6.6737	6.72758	7.00675	6.80278	6.75781	6.89144	7.04015	7.71965	6.84439	7.20406	6.95624
Solyc00g112930.2.1	Solyc00g112930	Alpha-N-acetylglucosaminidase (Q9ZR45_TOBAC)	7.05182	7.29944	7.83599	7.48507	7.21253	7.363	0	0	0	0.494743	0.897581	0.40252	7.21977	6.98456	6.95112	7.32792	7.1396	7.43079	6.88471	7.15798	9.46528	7.37943	7.58321	7.49257	7.36746	7.12107	7.14907	7.32956	7.23941	7.52004
Solyc00g113730.1.1	Solyc00g113730	Type VI secretion lipoprotein VC_A0113 family (C6M5G3_NEISI)	6.70046	6.57019	6.64486	7.06378	7.05868	6.67534	0	0	0	0.235582	0.0893068	0.922115	6.64768	6.98571	6.468	6.59715	6.62623	6.48719	6.62878	6.59619	6.7096	7.38187	6.86696	6.9425	7.63566	6.96738	6.573	6.75633	6.63435	6.63533
Solyc00g113740.1.1	Solyc00g113740	Unknown Protein	6.97879	7.69203	7.98554	7.38759	7.71207	7.51372	0	0	0	0.41722	0.973654	0.294104	6.98287	6.90761	7.04587	7.50193	7.98524	7.58891	7.91631	8.21408	7.82621	7.44531	7.37986	7.3376	7.99319	8.06819	7.07483	6.63029	8.52219	7.38868
Solyc00g113750.1.1	Solyc00g113750	ImcF domain protein (B1FM48_9BURK)	6.61784	6.60661	7.22255	6.69126	7.03143	7.12691	0	0	0	0.896065	0.35308	0.84261	6.61769	6.73424	6.5016	6.57813	6.63712	6.60459	6.61391	6.59335	8.46038	6.83204	6.56341	6.67833	7.16295	6.76944	7.16189	7.1459	7.26605	6.96878
Solyc00g114550.1.1	Solyc00g114550	At1g32160/F3C3_6 (Q9FVR1_ARATH)	7.12481	7.28183	7.06009	7.31331	7.449	7.42085	0	0	0	0.446422	0.473253	0.100547	7.26263	6.95474	7.15707	6.901	7.25013	7.69434	7.11835	7.1186	6.94333	7.44027	7.19127	7.30838	7.59826	7.46957	7.27918	7.49217	7.41235	7.35802
Solyc00g116150.1.1	Solyc00g116150	Unknown Protein	7.12065	7.32786	7.01742	7.58943	7.291	7.11713	0	0	0	0.0578502	0.892001	0.673419	7.10979	7.16974	7.08242	7.31341	7.59244	7.07773	6.91685	7.10444	7.03096	7.47517	7.61994	7.67318	7.01228	7.69823	7.16248	7.3364	6.98471	7.03028
Solyc00g117450.2.1	Solyc00g117450	Short internode related sequence 5 (D2KC76_BRARP)	7.23092	6.8296	6.75896	7.07491	7.13205	7.14482	0	0	0	0.5148	0.161205	0.0686149	7.29427	6.87296	7.52552	6.90601	6.93585	6.64693	6.84736	6.76262	6.6669	7.17954	6.98226	7.06292	7.30056	7.08004	7.01554	7.09106	6.98877	7.35461
Solyc00g118680.2.1	Solyc00g118680	Unknown Protein	7.4535	7.57543	7.67261	7.55022	7.73147	7.76806	0	0	0	0.64142	0.399006	0.604001	7.55718	7.35294	7.45037	7.33314	7.77842	7.61474	7.76468	7.6656	7.58756	7.60988	7.53161	7.50919	7.89774	7.51328	7.78339	7.77596	7.68353	7.84471
Solyc00g118690.1.1	Solyc00g118690	NADH-ubiquinone oxidoreductase chain 1 (Q5MA12_TOBAC)	10.4679	10.897	10.6339	10.878	11.076	11.1906	0	0	0	0.136455	0.506963	0.0319469	10.4645	10.4098	10.5293	10.4941	11.3385	10.8584	10.6009	10.7107	10.59	11.0201	10.7968	10.8172	11.3773	10.7426	11.1081	11.4326	11.113	11.0263
Solyc00g120120.1.1	Solyc00g120120	Unknown Protein	7.11401	7.34778	7.26297	7.43101	7.28073	7.39276	0	0	0	0.149664	0.770722	0.532593	7.20701	7.27467	6.86036	7.6102	7.27848	7.15467	7.10871	7.41073	7.26948	7.51229	7.47423	7.3065	7.22276	7.13826	7.48118	7.28328	7.51896	7.37606
Solyc00g120820.1.1	Solyc00g120820	L-fucose H+ symporter permease (D7W1Q0_9FLAO)	6.85635	6.99703	6.66957	6.76172	6.87453	7.29507	0	0	0	0.77675	0.690197	0.0275703	7.35668	6.75061	6.46177	6.94299	6.98074	7.06736	6.6092	6.76177	6.63774	6.97014	6.55467	6.76035	7.25941	6.57839	6.78579	7.08343	7.27346	7.52831
Solyc00g120830.1.1	Solyc00g120830	Xylose isomerase domain protein TIM barrel (A5FCK9_FLAJ1)	6.74563	7.01121	6.65198	6.83997	6.837	6.84686	0	0	0	0.755009	0.515864	0.445009	6.56763	6.76765	6.90159	6.73724	6.80925	7.48713	6.52557	6.57301	6.85735	6.97709	6.8697	6.67311	6.64823	6.93543	6.92735	6.65291	7.12437	6.76329
Solyc00g123030.1.1	Solyc00g123030	Unknown Protein	7.40537	7.26685	6.98345	7.09091	7.19309	7.39435	0	0	0	0.38477	0.84723	0.204095	7.10039	7.01786	8.09786	7.56106	7.02958	7.20992	7.01781	6.95346	6.97908	7.32239	6.92275	7.02759	7.14715	7.34519	7.08692	6.95535	7.6314	7.5963
Solyc00g123040.1.1	Solyc00g123040	Unknown Protein	7.06819	7.14573	7.01431	7.27474	7.2629	7.25424	0	0	0	0.277216	0.525195	0.162191	6.9401	7.05544	7.20903	7.23061	7.02252	7.18405	6.90044	6.9748	7.1677	7.39114	7.33035	7.10274	7.30083	7.25255	7.23531	7.15031	7.14373	7.46867
Solyc00g124840.1.1	Solyc00g124840	P2 family phage major capsid protein (A4PE30_9CAUD)	6.74869	6.70506	6.6606	6.93875	6.83869	6.99821	0	0	0	0.536986	0.652798	0.20796	6.85337	6.72513	6.66756	6.79029	6.70896	6.61592	6.89322	6.54785	6.54072	7.48193	6.62858	6.70574	6.84512	6.62837	7.04258	6.82493	7.33644	6.83326
Solyc00g124860.1.1	Solyc00g124860	Terminase ATPase subunit (B5F2Y1_SALA4)	6.61208	6.52566	6.56486	6.84828	6.92726	7.06083	0	0	0	0.323337	0.0713882	0.0259983	6.6417	6.58963	6.60492	6.62662	6.50253	6.44784	6.55401	6.63443	6.50615	7.00687	6.69319	6.84479	6.91389	6.87292	6.99497	6.8203	7.55761	6.80458
Solyc00g125580.1.1	Solyc00g125580	Ulp1 protease family C-terminal catalytic domain containing protein (Q60D46_SOLDE)	7.09512	7.34492	6.88687	7.5572	8.16408	7.02367	0	0	0	0.268416	0.0388196	0.735851	6.93762	7.27375	7.07398	7.69424	7.21724	7.12328	6.93216	6.69329	7.03515	8.54209	7.1474	6.98211	8.25397	8.08135	8.15693	7.06268	6.87751	7.13084
Solyc00g125980.1.1	Solyc00g125980	NADH-ubiquinone oxidoreductase chain 2 (NU2M_BETVU)	8.55222	9.01877	8.69729	9.15541	9.33664	9.44864	0	0	0	0.0598587	0.292638	0.0142212	8.46721	8.64017	8.54927	8.807	9.28729	8.96202	8.69226	8.69853	8.70109	9.63713	8.74157	9.08754	9.68158	8.97557	9.35278	9.81819	9.25949	9.26825
Solyc00g125990.1.1	Solyc00g125990	NADH-quinone oxidoreductase subunit N (B1LUM3_METRJ)	9.48064	9.83514	9.55429	10.1301	10.0442	10.1786	0	0	0	0.0303415	0.461524	0.0243574	9.41259	9.5253	9.50402	9.57415	10.2664	9.66487	9.64667	9.55704	9.45916	10.2817	9.98606	10.1226	10.3628	9.71386	10.056	10.5107	10.2168	9.80823
Solyc00g126000.1.1	Solyc00g126000	NADH-ubiquinone oxidoreductase chain 2 (NU2M_BETVU)	8.28681	8.36011	8.11105	8.69648	8.7339	8.8137	0	0	0	0.326475	0.340699	0.0644907	7.97929	8.2498	8.63135	8.18323	8.75636	8.14073	8.1358	8.13898	8.05836	9.16267	8.39296	8.53382	9.25292	8.32168	8.6271	9.4165	8.5969	8.42772
Solyc00g126010.1.1	Solyc00g126010	Uncharacterized mitochondrial protein AtMg01330 (M1330_ARATH)	9.23101	9.52949	9.41147	9.77364	9.89958	9.88608	0	0	0	0.124988	0.270268	0.142732	9.14666	9.42079	9.12558	9.35095	9.94261	9.29492	9.54368	9.4645	9.22623	10.1363	9.47354	9.71108	10.2651	9.59085	9.84282	10.344	9.92936	9.38493
Solyc00g127660.2.1	Solyc00g127660	Unknown Protein	11.608	11.708	11.4674	11.7385	11.4882	11.7083	0	0	0	0.621761	0.349654	0.284736	11.6552	11.4235	11.7452	11.5439	11.9982	11.5819	11.4652	11.5063	11.4305	11.4519	11.8002	11.9634	11.7165	11.3318	11.4164	11.8946	11.7862	11.444
Solyc00g127670.1.1	Solyc00g127670	Membrane protein (B6TDF9_MAIZE)	9.7891	9.58648	9.83715	8.60027	8.20663	8.16546	-1	-1	-1	0.00748563	0.00180417	0.000325749	9.41075	10.3141	9.64248	10.0367	8.80042	9.92226	9.75685	9.76504	9.98956	8.69767	8.46813	8.63502	8.45417	8.10026	8.06546	8.61381	7.88686	7.9957
Solyc00g127870.2.1	Solyc00g127870	Phosphatidylinositol N-acetylglucosaminyltransferase subunit P (B6TUG3_MAIZE)	9.19358	8.69284	8.78777	9.31714	9.79147	9.71863	0	1	0	0.827333	0.0230266	0.0446515	9.42494	8.87122	9.28458	9.05685	8.00456	9.01709	8.57564	8.59498	9.19268	8.50864	9.58578	9.85702	9.28478	9.94686	10.1428	9.36556	9.87396	9.91638
Solyc00g128870.2.1	Solyc00g128870	Nudix hydrolase 1 (A6ANR4_VIBHA)	9.36487	9.84899	9.51333	9.71133	9.7559	9.88132	0	0	0	0.307938	0.791306	0.229601	9.56484	9.14571	9.38404	9.5169	10.496	9.53403	9.53233	9.54994	9.45771	9.36705	9.8381	9.92884	9.97007	9.59687	9.70074	10.1889	9.79924	9.65582
Solyc00g129980.1.1	Solyc00g129980	Unknown Protein	8.8289	9.02727	9.19903	9.35982	9.28524	8.87122	0	0	0	0.575698	0.783323	0.707033	8.6581	8.64352	9.1851	8.02114	10.8245	8.2362	10.1768	9.10712	8.31319	10.121	8.96732	8.99112	9.59904	9.75144	8.50523	9.54517	8.60501	8.46348
Solyc00g130180.1.1	Solyc00g130180	Hypothetical membrane spanning protein (Q0K8K0_RALEH)	7.43932	7.08694	7.0676	7.03116	7.28771	7.20902	0	0	0	0.0499887	0.304775	0.462363	7.5111	7.34574	7.46113	6.95124	7.03579	7.2738	7.39828	6.85671	6.94783	7.20942	6.95585	6.92819	7.21935	7.30052	7.34327	7.15862	7.24502	7.22343
Solyc00g130290.1.1	Solyc00g130290	Urea ABC transporter permease protein UrtB (D5NHV3_9BURK)	6.81671	6.99312	7.18487	7.19394	7.15189	7.03633	0	0	0	0.133309	0.519873	0.532292	6.8928	6.83371	6.72362	6.8749	7.28211	6.82235	6.95479	6.92825	7.67157	7.26638	7.21082	7.10461	7.2265	6.99408	7.23507	7.01737	7.0399	7.05171
Solyc00g130700.1.1	Solyc00g130700	Unknown Protein	8.22161	7.40938	7.07822	7.89203	7.39269	7.66062	0	0	0	0.390396	0.971044	0.0907378	8.21747	8.31506	8.13229	8.07092	7.01946	7.13777	6.69089	6.91366	7.63012	7.95049	7.77218	7.95343	7.22234	7.59405	7.36168	7.33559	7.98382	7.66244
Solyc00g130800.1.1	Solyc00g130800	Peptidase C14 caspase catalytic subunit p20 (A0LDB9_MAGSM)	6.71267	7.05756	6.63704	6.77622	6.90213	7.11209	0	0	0	0.830271	0.544703	0.0497493	6.70042	6.77219	6.66539	7.00047	7.34279	6.82942	6.56058	6.62377	6.72677	6.96157	6.67413	6.69295	6.77081	7.14692	6.78866	6.81327	7.55245	6.97054
Solyc00g131710.1.1	Solyc00g131710	Pol polyprotein (POL_MLVFP)	8.59892	8.67435	8.69129	8.61574	9.20752	9.08291	0	0	0	0.964576	0.0635147	0.156756	8.87834	8.31238	8.60604	8.4216	9.00058	8.60087	8.79783	8.6641	8.61194	8.82339	8.55056	8.47328	8.89708	9.09864	9.62685	8.7673	9.36157	9.11986
Solyc00g133110.1.1	Solyc00g133110	Peptidase M14 carboxypeptidase A (B4SIH8_STRM5)	7.1147	6.86455	7.08331	7.49601	7.32033	7.2756	0	0	0	0.203664	0.105811	0.493614	6.84389	7.32176	7.17844	6.86697	7.05668	6.66999	6.8476	7.16186	7.24046	7.24785	7.63497	7.60522	6.94631	7.24145	7.77324	6.99888	7.50707	7.32085
Solyc00g133710.1.1	Solyc00g133710	Unknown Protein	7.40567	7.2121	7.38373	7.44189	7.20993	7.60581	0	0	0	0.934963	0.996181	0.518471	7.58225	7.08186	7.55291	7.04796	7.74275	6.84559	7.55811	6.99207	7.601	7.35783	7.85766	7.11018	7.29061	7.07887	7.2603	7.30008	7.96673	7.55064
Solyc00g134820.1.1	Solyc00g134820	Type IV prepilin leader peptidase (B9CJS1_9BURK)	6.89159	6.99734	6.80122	6.96037	6.96815	7.05069	0	0	0	0.808597	0.917289	0.277395	6.94438	6.8077	6.92269	6.89269	7.23459	6.86475	6.88682	6.76495	6.7519	7.25025	6.82638	6.80449	6.93142	7.11082	6.86222	6.72111	6.97699	7.45397
Solyc00g135040.1.1	Solyc00g135040	Transcriptional regulator ArsR family (D7I5V9_PSESS)	6.93631	6.99719	7.3317	7.30523	7.0953	7.36441	0	0	0	0.380207	0.822959	0.938684	6.83769	7.03859	6.93267	7.09067	6.90966	6.99124	7.42972	7.56372	7.00166	7.13358	7.05106	7.73103	6.67774	6.73347	7.87468	6.84236	7.60638	7.64449
Solyc00g135060.1.1	Solyc00g135060	Zinc-binding alcohol dehydrogenase (D7I5W1_PSESS)	7.65303	6.69659	7.45466	6.78859	7.07502	7.38969	0	0	0	0.0617205	0.392091	0.89009	7.79492	6.75056	8.41361	6.6041	6.7762	6.70946	7.62954	7.43535	7.29909	6.97041	6.77826	6.6171	7.46575	6.6973	7.06201	7.57589	6.84495	7.74823
Solyc00g136260.1.1	Solyc00g136260	Ring H2 finger protein (D9ZHD8_HYPPE)	10.6334	11.3478	10.5215	10.1537	8.70748	8.87939	0	-1	-1	0.584153	0.00237471	0.0338776	10.7015	10.4755	10.7232	11.4504	11.0588	11.5342	10.1277	10.2639	11.173	10.1583	10.3479	9.95481	10.2872	7.98608	7.84916	10.3435	8.17119	8.12349
Solyc00g136560.2.1	Solyc00g136560	Undecaprenyl pyrophosphate synthase (D8G636_9CYAN)	8.53226	9.31376	8.4183	9.19552	9.92336	10.4648	0	0	1	0.20615	0.216696	0.000416975	8.61173	8.39735	8.5877	9.03383	10.4888	8.41862	8.37544	8.53383	8.34561	9.55891	8.79511	9.23255	10.2866	10.0606	9.42282	10.6217	10.4282	10.3446
Solyc00g138060.2.1	Solyc00g138060	2-oxoglutarate-dependent dioxygenase (B9GL08_POPTR)	7.08534	7.01588	7.25245	6.8159	6.79581	6.85157	0	0	0	0.376649	0.44717	0.141675	7.01861	6.98469	7.25272	6.87925	7.01956	7.14882	7.13982	6.72591	7.89162	6.92287	6.86639	6.65843	6.77149	6.67757	6.93836	6.81669	6.84503	6.89299
Solyc00g140060.2.1	Solyc00g140060	Tripeptidyl peptidase II (Q5VZU9_HUMAN)	7.99759	8.05062	8.04762	8.36131	8.17246	7.93181	0	0	0	0.220036	0.686623	0.685773	7.79585	8.22082	7.97609	7.8837	8.41655	7.8516	8.10597	8.19975	7.83713	8.27737	8.27649	8.53008	8.45521	8.18983	7.87233	8.26981	7.96884	7.55677
Solyc00g141360.1.1	Solyc00g141360	Lrr, resistance protein fragment	7.38886	7.10879	6.99806	7.29057	7.0401	7.00239	0	0	0	0.783868	0.843334	0.989725	7.37582	7.60095	7.1898	6.89851	6.97137	7.4565	6.94444	7.2263	6.82343	7.67994	6.87978	7.31198	6.89428	7.36185	6.86416	6.83832	6.80608	7.36278
Solyc00g141560.1.1	Solyc00g141560	Unknown Protein; contains Interpro domain(s) IPR016027 Nucleic acid-binding, OB-fold-like	6.75059	6.80254	6.71578	6.80645	7.36764	6.87365	0	0	0	0.915674	0.17283	0.714132	6.78638	6.71621	6.74919	6.90675	6.73373	6.76713	6.66362	6.72198	6.76173	6.93746	6.70029	6.7816	6.73836	6.8312	8.53336	6.79719	6.92936	6.8944
Solyc00g142160.1.1	Solyc00g142160	Unknown Protein	7.85124	8.15486	8.23337	8.57984	8.93537	8.94112	0	0	0	0.017744	0.0085513	0.0131501	7.98983	7.88992	7.67397	8.23682	7.8889	8.33886	8.20316	8.24858	8.24836	9.00535	8.23664	8.49752	9.21769	8.58625	9.00216	9.26295	8.75634	8.80406
Solyc00g142170.2.1	Solyc00g142170	RNA-dependent RNA polymerase (Q18L78_9VIRU)	7.33137	7.42378	7.53136	7.87848	8.18148	8.1213	0	0	0	0.0254301	0.00244386	0.010618	7.36977	7.37137	7.25298	7.45645	7.37315	7.44174	7.46686	7.52625	7.60097	8.30688	7.65858	7.66998	8.36431	8.04607	8.13405	8.39686	7.99349	7.97355
Solyc00g143770.1.1	Solyc00g143770	Unknown Protein	7.61994	7.66366	7.57587	7.91386	8.25522	8.32661	0	0	0	0.368444	0.0525198	0.0148396	7.62523	7.45356	7.78103	7.68626	7.6454	7.65931	7.50884	7.72472	7.49404	7.83707	7.73502	8.16947	8.31103	8.68286	7.77179	8.60539	7.80878	8.56565
Solyc00g145170.1.1	Solyc00g145170	Proteinase inhibitor II (Q3S483_SOLTU)	6.93421	6.82573	6.61268	10.3716	8.44892	8.3521	1	0	0	0.00323759	0.101325	0.0727397	6.69667	7.32666	6.7793	6.87909	6.84774	6.75035	6.55314	6.67334	6.61157	12.6333	9.07064	9.41072	9.72579	7.85438	7.76658	9.59986	7.45699	7.99944
Solyc00g147770.1.1	Solyc00g147770	HAT family dimerisation domain containing protein (Q2QPA8_ORYSJ)	8.00432	8.07782	8.02175	8.31038	8.66923	8.48068	0	0	0	0.300935	0.0353105	0.0875228	8.0088	8.04612	7.95805	7.88471	8.36725	7.98151	8.0876	8.05903	7.91862	8.19692	8.40025	8.33398	8.34027	8.58275	9.08467	7.99985	8.7597	8.68249
Solyc00g149970.2.1	Solyc00g149970	Pho1-like protein (B9HKS4_POPTR)	7.23457	7.25547	7.29308	6.76703	6.87493	6.78819	0	0	0	0.128868	0.190067	0.0757357	7.53187	6.98278	7.18907	7.696	6.61831	7.45209	7.39985	7.30035	7.17905	6.92646	6.788	6.58663	6.74613	7.0463	6.83235	6.80141	6.81745	6.74572
Solyc00g153680.1.1	Solyc00g153680	Serine/threonine protein kinase (D0NNA3_PHYIN)	6.73468	6.71813	6.7801	7.27151	7.27051	7.34909	0	0	0	0.0236433	0.0146907	0.0108057	6.86814	6.70426	6.63163	6.7024	6.8822	6.56979	6.75993	6.88086	6.69952	7.39907	7.52798	6.88747	7.18825	7.26959	7.3537	7.18276	7.2867	7.57781
Solyc00g153980.1.1	Solyc00g153980	Unknown Protein	8.12	8.10943	8.28634	7.91334	7.9147	7.68508	0	0	0	0.532527	0.530245	0.0415776	7.8828	8.41178	8.06541	8.3899	7.53391	8.40449	7.99494	8.20353	8.66055	7.74784	7.93457	8.05763	7.74912	7.9495	8.04549	7.62465	7.65239	7.77821
Solyc00g154480.1.1	Solyc00g154480	Cellulose synthase-like protein E1 (CSLE1_ARATH)	7.02928	6.85291	7.01589	7.02135	7.53009	7.3077	0	0	0	0.980254	0.00995107	0.224793	7.41336	6.75466	6.91982	6.8806	7.05765	6.62047	7.057	7.04528	6.9454	7.23743	6.89107	6.93556	7.27015	7.69417	7.62595	7.55776	7.11415	7.25118
Solyc00g156980.2.1	Solyc00g156980	Choline dehydrogenase (A5L8M4_9GAMM)	8.57618	7.73328	7.42969	7.28975	7.1566	7.16719	-1	0	0	0.00652663	0.162137	0.525968	8.29171	8.39741	9.03942	8.10282	7.2687	7.82834	6.89775	7.02796	8.36335	7.21944	7.33967	7.31014	7.05888	7.26346	7.14745	7.01342	7.17165	7.3165
Solyc00g160780.2.1	Solyc00g160780	Unknown Protein	7.98676	7.51053	7.95716	6.91205	6.90082	6.83206	-1	0	-1	0.00339741	0.0531111	0.00126174	7.82496	8.39367	7.74165	7.84783	6.8091	7.87466	7.98865	7.94507	7.93777	7.08051	6.85796	6.79767	7.02734	6.88712	6.78798	6.97617	6.77498	6.74502
Solyc00g163580.1.1	Solyc00g163580	O-methyltransferase (A5HK00_VITVI)	7.12979	7.31749	6.90926	7.01609	6.93787	7.01035	0	0	0	0.841905	0.430721	0.840052	6.8499	7.74894	6.79051	7.6039	7.50123	6.84733	7.61119	6.42542	6.69115	7.32049	6.95442	6.77334	7.5142	6.64979	6.6496	6.69162	7.51792	6.82151
Solyc00g164580.1.1	Solyc00g164580	Unknown Protein	7.11764	6.85031	6.68251	7.20081	7.30669	6.96515	0	0	0	0.785451	0.0780669	0.259045	6.98821	7.20072	7.164	7.12626	6.92177	6.50289	6.68743	6.64118	6.71891	7.585	7.02065	6.99678	7.43748	7.53835	6.94425	7.01191	6.82136	7.06217
Solyc00g164680.1.1	Solyc00g164680	ABC transporter G family member 11 (AB11G_ARATH)	7.61936	7.98776	7.57641	9.93644	8.17027	8.34111	1	0	0	1.98122e-05	0.63277	0.0321244	8.05196	7.12817	7.67794	7.63989	8.3736	7.94978	7.61985	7.66645	7.44294	10.0748	9.6645	10.07	8.5701	7.98876	7.95194	8.86758	8.02109	8.13468
Solyc00g168200.1.1	Solyc00g168200	Unknown Protein	7.45044	7.43882	7.51531	7.10918	7.3228	7.25126	0	0	0	0.110904	0.586282	0.177332	7.56882	7.54995	7.23255	7.31596	7.47997	7.52052	7.64025	7.56188	7.34381	7.24173	7.03134	7.05447	7.49226	7.32819	7.14794	7.42744	6.98025	7.3461
Solyc00g170200.1.1	Solyc00g170200	Hydrolase alpha/beta fold family protein (D7L528_ARALY)	9.07407	9.83338	8.98349	9.50094	9.64939	8.66043	0	0	0	0.363413	0.69701	0.452454	9.17318	8.87786	9.17115	9.9762	9.96991	9.55404	8.53673	8.45364	9.9601	9.12675	9.75869	9.61737	9.27726	10.176	9.49491	8.82968	8.61395	8.53764
Solyc00g170210.2.1	Solyc00g170210	Unknown Protein	8.24137	8.45758	8.47834	8.01425	8.05677	8.03273	0	0	0	0.359993	0.0814066	0.0489349	8.40884	8.24159	8.0737	8.54317	8.4323	8.39728	8.36427	8.51545	8.5553	8.45361	7.78636	7.80278	8.23433	7.95903	7.97693	8.25473	7.91606	7.92741
Solyc00g171710.1.1	Solyc00g171710	Unknown Protein; contains Interpro domain(s) IPR017451 F-box associated type 1	6.67163	6.5607	6.72844	6.90541	7.29603	6.83264	0	0	0	0.588989	0.0572162	0.795813	6.69613	6.78816	6.53061	6.5925	6.70131	6.38828	6.74802	6.66658	6.77073	7.37749	6.6499	6.68884	7.02814	6.64946	8.2105	6.76511	6.85331	6.8795
Solyc00g171810.2.1	Solyc00g171810	ATP synthase subunit a (Q45KQ5_CAPAN)	11.9672	12.2426	12.0191	12.2396	12.3391	12.27	0	0	0	0.28973	0.712227	0.281284	11.8323	12.1079	11.9615	11.999	12.6858	12.043	12.0675	11.9853	12.0045	12.0253	12.3245	12.3689	12.3684	12.174	12.4748	12.3225	12.4737	12.0138
Solyc00g172410.1.1	Solyc00g172410	DNA binding protein-like (Q6Z4I5_ORYSJ)	6.75519	6.87122	6.94002	7.22972	6.7822	7.19453	0	0	0	0.192826	0.81764	0.453465	6.95012	6.64522	6.67022	6.83376	7.06475	6.71516	6.55238	6.66489	7.6028	7.04312	7.24411	7.40192	6.68903	6.84684	6.81071	7.09757	7.73644	6.74958
Solyc00g174330.2.1	Solyc00g174330	Pathogenesis related protein PR-1 (Q9SC15_SOLTU)	7.01595	7.19503	7.57681	7.02876	7.12178	7.49172	0	0	0	0.978174	0.859017	0.822319	7.46853	6.90558	6.67373	7.54694	7.34862	6.68955	7.52537	7.61428	7.59078	7.37661	6.88575	6.82393	7.35568	7.18663	6.82305	7.95725	7.47901	7.03891
Solyc00g174340.1.1	Solyc00g174340	Pathogenesis-related protein 1b (Q941G6_SOLTU)	7.66167	7.54237	9.32528	7.27494	7.78931	8.8143	0	0	0	0.736477	0.824537	0.6096	8.5419	7.41584	7.02727	6.81436	8.9594	6.85334	9.67863	9.65108	8.64612	8.33955	6.61021	6.87506	8.92081	7.23686	7.21026	10.4227	8.36061	7.65961
Solyc00g175240.1.1	Solyc00g175240	Ulp1 protease family C-terminal catalytic domain containing protein (Q60D46_SOLDE)	6.83574	6.67374	6.56554	6.79233	7.63707	7.73724	0	0	1	0.884508	0.000687492	0.000107369	6.80853	7.18055	6.51814	6.54014	6.8838	6.59729	6.57827	6.54542	6.57292	6.93151	6.69884	6.74665	7.85466	7.62174	7.43482	7.42736	7.98828	7.79608
Solyc00g178340.1.1	Solyc00g178340	SlBCAT5 (manually curated)	6.91993	7.10617	6.84461	7.41129	7.18078	7.57959	0	0	0	0.0969595	0.811888	0.0105697	7.05013	6.81364	6.89601	6.8994	7.50397	6.91512	6.81473	6.86696	6.85213	7.39632	7.78156	7.05601	7.34516	7.0137	7.18348	7.28148	7.9676	7.4897
Solyc00g179240.1.1	Solyc00g179240	MADS-box transcription factor (Q1EMR8_PLAMJ)	9.60131	9.70228	9.16604	9.08169	9.14074	9.05552	0	0	0	0.11015	0.0686666	0.728805	9.37518	9.7163	9.71245	9.81359	9.67447	9.61877	8.88222	8.86364	9.75228	8.72446	9.20328	9.31733	8.87171	9.38274	9.16778	8.93036	9.32924	8.90696
Solyc00g179640.1.1	Solyc00g179640	Unknown Protein	14.0474	14.4328	14.2624	14.9859	15.0358	14.618	0	0	0	0.0100664	0.0644534	0.257893	13.6453	14.788	13.709	14.2405	14.8228	14.235	14.3198	14.1235	14.3438	14.7953	15.1342	15.0283	14.9082	15.1736	15.0257	14.7317	14.5243	14.598
Solyc00g179840.1.1	Solyc00g179840	Unknown Protein	7.4884	7.45402	7.5316	7.62102	7.68254	7.85578	0	0	0	0.628689	0.346991	0.162641	7.60318	7.47125	7.39078	7.49556	7.60825	7.25825	7.54643	7.5411	7.50727	7.9069	7.57852	7.37765	7.64205	7.82227	7.58328	8.30489	7.64398	7.61847
Solyc00g180440.1.1	Solyc00g180440	50S ribosomal protein L20 chloroplastic (D3WBC1_9BORA)	12.6485	12.6481	12.68	11.971	12.1276	11.7419	0	0	0	0.125318	0.212575	0.0253139	12.38	12.9728	12.5927	12.8607	12.1378	12.9456	12.521	12.4991	13.0199	11.7315	12.0641	12.1174	11.5131	12.3017	12.5678	11.1051	12.2582	11.8624
Solyc00g183050.1.1	Solyc00g183050	FYVE zinc finger containing protein (Q6ASX1_ORYSJ)	7.20275	7.08737	6.8585	7.49617	7.7287	7.91615	0	0	1	0.22781	0.00842866	0.000164848	7.09027	6.99313	7.52487	7.27607	7.15451	6.83154	6.91624	6.81564	6.84362	7.70934	7.6054	7.17377	7.66077	7.77587	7.74947	7.99548	7.7289	8.02409
Solyc00g184350.2.1	Solyc00g184350	Genomic DNA chromosome 5 P1 clone MJJ3 (Q9FFK6_ARATH)	8.1763	8.24146	8.2385	8.38804	8.41295	8.41374	0	0	0	0.226228	0.300647	0.271898	8.17655	8.22444	8.12791	8.30452	8.24173	8.17812	8.16336	8.31295	8.23921	8.30639	8.51442	8.3433	8.52335	8.24413	8.47139	8.55947	8.46801	8.21374
Solyc00g185750.1.1	Solyc00g185750	Dual specificity phosphatase (Q2UGE9_ASPOR)	7.97767	7.42487	7.30955	7.41356	7.07373	6.67314	0	0	0	0.191766	0.397431	0.107091	7.51091	7.89227	8.52984	7.61614	6.97399	7.68447	6.76067	7.09206	8.07593	7.55107	7.53981	7.14981	7.30251	6.87692	7.04174	6.66735	6.54795	6.80413
Solyc00g185850.1.1	Solyc00g185850	Histone-lysine N-methyltransferase, H3 lysine-9 specific SUVH6 (SUVH6_ARATH)	6.56787	6.97859	6.50112	6.80941	7.02438	7.01225	0	0	0	0.513346	0.907552	0.114762	6.86751	6.36192	6.47417	6.59293	7.69907	6.64376	6.54847	6.37766	6.57723	7.08058	6.69797	6.64968	7.34457	6.69797	7.03059	7.11322	7.01219	6.91136
Solyc00g186050.1.1	Solyc00g186050	Unknown Protein	7.97019	8.16384	7.95422	7.83099	8.14177	8.21847	0	0	0	0.552425	0.92988	0.193882	7.90294	8.18016	7.82748	8.18934	8.24408	8.0581	8.04758	7.77156	8.04351	7.77287	7.85024	7.86986	8.46229	7.79311	8.16992	8.22415	8.1231	8.30814
Solyc00g187050.2.1	Solyc00g187050	leucine aminopeptidase 2 (manually curated)	10.4161	10.5913	9.99893	15.8676	15.3277	15.1689	1	1	1	3.95571e-08	6.92948e-08	2.14843e-08	10.8389	10.214	10.1955	10.2856	10.9664	10.522	10.0306	9.97973	9.98641	15.6499	16.0263	15.9267	15.938	15.3772	14.6679	15.934	14.6553	14.9174
Solyc00g188250.1.1	Solyc00g188250	Mutator-like transposase-like protein (Q9FI74_ARATH)	6.6716	6.61307	6.58719	6.72371	7.64471	7.63115	0	0	1	0.939975	0.053616	0.0458828	6.7566	6.67268	6.58552	6.75639	6.63102	6.4518	6.59889	6.5703	6.5924	7.21496	6.44701	6.50915	8.50713	6.97766	7.44935	8.74289	6.95242	7.19813
Solyc00g196060.2.1	Solyc00g196060	Auxin response factor 6 (E0AD21_SOLLC)	7.40193	7.58457	7.34157	7.8213	7.97065	8.15739	0	0	0	0.0958427	0.10322	0.00178866	7.61377	7.34684	7.24516	7.26273	8.06011	7.43086	7.48312	7.33881	7.20279	7.73163	7.87329	7.85897	8.12711	7.91576	7.86907	8.01501	8.20692	8.25023
Solyc00g196460.1.1	Solyc00g196460	Unknown Protein	6.76821	6.82142	6.90058	6.86313	7.32938	7.37896	0	0	0	0.710201	0.0246732	0.0294704	6.86634	6.73855	6.69973	6.90922	6.89021	6.66484	6.991	6.9069	6.80384	7.10546	6.73554	6.7484	7.1501	7.15641	7.68163	7.13637	7.43481	7.56568
Solyc00g201060.1.1	Solyc00g201060	Unknown Protein	9.39833	9.76842	9.70033	9.96651	10.2069	10.0384	0	0	0	0.130287	0.21685	0.32857	9.30227	9.56287	9.32986	9.56422	10.0207	9.7203	9.81644	9.6689	9.61566	10.3826	9.74275	9.77419	10.6749	9.83803	10.1077	10.6045	10.0727	9.43808
Solyc00g201160.2.1	Solyc00g201160	Receptor protein kinase (Q40096_IPOTF)	7.75177	8.10187	8.14453	7.30904	8.53451	8.48733	0	0	0	0.422114	0.402533	0.496636	7.72976	8.00399	7.52157	7.66092	8.97253	7.67214	8.32315	8.34188	7.76857	7.27954	7.17962	7.46796	7.86094	8.52755	9.21506	7.79458	9.01826	8.64914
Solyc00g201460.1.1	Solyc00g201460	Ulp1 protease family C-terminal catalytic domain containing protein (Q60D46_SOLDE)	6.87994	7.22204	6.72507	7.26494	7.16356	7.04061	0	0	0	0.266257	0.876305	0.316465	7.02799	6.89773	6.71412	7.51139	6.91986	7.23485	6.68468	6.58029	6.91024	7.80949	6.97182	7.01351	6.70076	7.52854	7.26137	6.82066	7.02016	7.28102
Solyc00g201760.1.1	Solyc00g201760	Unknown Protein	6.83232	6.86498	7.26593	6.8839	6.91916	7.01889	0	0	0	0.893392	0.880127	0.415946	6.6985	6.6679	7.13057	6.7635	7.08713	6.74431	7.63321	6.85753	7.30704	7.33915	6.4706	6.84193	6.60793	7.01658	7.13296	7.11595	6.91085	7.02987
Solyc00g203660.1.1	Solyc00g203660	Ribulose bisphosphate carboxylase large chain (Fragment) (C9WX59_9GENT)	14.9213	14.9897	15.0174	14.4349	14.5739	14.4423	0	0	0	0.0432961	0.0641918	0.0121228	14.7563	15.1437	14.8639	15.0305	15.005	14.9335	14.989	14.9553	15.1078	14.157	14.6265	14.5212	14.4298	14.5509	14.7411	14.0834	14.6277	14.6158
Solyc00g206460.1.1	Solyc00g206460	Os06g0220000 protein (Fragment) (Q0DDJ2_ORYSJ)	10.836	10.343	10.9567	10.6078	10.9557	10.8779	0	0	0	0.634361	0.142932	0.860998	10.5531	11.1834	10.7715	10.5435	9.82749	10.6581	11.3622	11.3367	10.1712	10.9739	10.7195	10.1301	10.8605	11.1469	10.8596	10.7773	10.6437	11.2128
Solyc00g207960.1.1	Solyc00g207960	Unknown Protein; contains Interpro domain(s) IPR012287 Homeodomain-related	7.37285	6.75625	6.92297	6.82956	6.81217	6.83286	0	0	0	0.0147339	0.803734	0.660876	7.40473	7.45128	7.26254	6.77765	6.82427	6.66684	7.30068	6.76334	6.70489	6.99596	6.72024	6.77248	6.92503	6.64906	6.86243	6.8304	6.79986	6.86831
Solyc00g209460.1.1	Solyc00g209460	GDSL esterase/lipase At1g71691 (GDL29_ARATH)	6.96995	7.02809	6.91889	7.19726	7.13296	7.08352	0	0	0	0.301786	0.631859	0.415078	6.95854	6.93387	7.01745	7.12399	6.97026	6.99003	6.88286	6.86769	7.00613	7.38275	7.15029	7.05874	7.45909	7.00585	6.93393	7.31738	6.84769	7.08549
Solyc00g210860.1.1	Solyc00g210860	Unknown Protein	7.05712	7.03223	7.13112	7.12974	7.18051	7.15547	0	0	0	0.811142	0.577594	0.929531	6.89771	6.95041	7.32324	7.28043	6.71049	7.10577	6.86805	7.13515	7.39017	7.42636	6.8597	7.10317	7.2687	7.04199	7.23085	7.32565	7.08144	7.05932
Solyc00g212260.1.1	Solyc00g212260	GH3 family protein (B9GQG9_POPTR)	6.76604	6.68726	6.70781	6.87306	7.68942	7.79522	0	1	1	0.657898	0.000161891	6.30388e-05	6.73618	6.87832	6.6836	6.79916	6.74701	6.51561	6.61504	6.75983	6.74856	7.03286	6.84067	6.74563	7.86565	7.74257	7.46004	7.55456	8.13205	7.69904
Solyc00g213960.1.1	Solyc00g213960	Unknown Protein	6.81294	6.85031	6.79716	6.9153	7.82468	7.93806	0	0	1	0.75906	0.00226869	0.000554984	7.13416	6.85789	6.44676	6.62131	6.78325	7.14638	7.02762	6.62622	6.73764	6.92897	6.90214	6.91477	7.82676	7.6423	8.00499	7.46161	8.13558	8.21698
Solyc00g215560.1.1	Solyc00g215560	Unknown Protein	7.75694	7.44813	7.42633	7.75896	6.94825	7.05673	0	0	0	0.996257	0.131748	0.251407	7.465	8.13303	7.67279	6.98881	7.82499	7.53058	7.58973	7.01207	7.67719	7.40592	8.2515	7.61946	7.03623	6.94886	6.85965	7.06168	6.97066	7.13785
Solyc00g217560.1.1	Solyc00g217560	Transcription factor CYCLOIDEA (Fragment) (CYCLD_ANTML)	7.48796	7.49938	7.10158	8.1279	8.32895	8.05275	0	0	0	0.0381862	0.00683532	0.00227011	7.42423	7.66334	7.37632	7.67696	7.32637	7.49479	6.88712	6.99433	7.4233	8.41335	8.09256	7.87779	8.10733	8.70682	8.1727	7.74026	7.97816	8.43984
Solyc00g217960.1.1	Solyc00g217960	Ring H2 finger protein (D9ZHD8_HYPPE)	9.71126	9.94903	10.3351	10.5122	11.0824	11.1407	0	0	0	0.212334	0.0622323	0.168388	9.62027	9.83209	9.68141	9.09629	11.2899	9.46089	10.8321	10.8027	9.37059	10.6604	10.7614	10.1148	11.4157	11.0188	10.8127	11.2441	10.9549	11.2231
Solyc00g220360.1.1	Solyc00g220360	Unknown Protein	6.65058	6.85435	6.61987	6.84406	7.18919	6.89073	0	0	0	0.422783	0.129787	0.207013	6.71516	6.5933	6.64327	7.02007	6.6799	6.86309	6.63442	6.66403	6.56117	7.09704	6.74133	6.69381	6.99529	6.99857	7.57371	6.73523	6.85752	7.07944
Solyc00g227860.1.1	Solyc00g227860	UDP-glucosyltransferase (B3VI56_STERE)	11.1687	10.8882	11.1699	9.28964	9.13892	9.12621	-1	-1	-1	0.000646614	0.000675353	0.00014905	10.8782	11.5343	11.0935	10.74	11.0746	10.85	11.5737	11.506	10.4301	8.54308	9.34214	9.98371	9.30407	9.10232	9.01036	9.20389	9.34713	8.82761
Solyc00g230060.1.1	Solyc00g230060	RNase H family protein (Q0KIQ6_SOLDE)	7.45117	7.58441	7.51265	7.26718	7.42577	7.37602	0	0	0	0.444314	0.48428	0.534793	7.3737	7.52308	7.45672	7.4705	7.90004	7.38268	7.3785	7.59255	7.56692	7.4852	7.04127	7.27507	7.58849	7.32638	7.36244	7.61284	7.36877	7.14646
Solyc00g230070.1.1	Solyc00g230070	Photosystem II CP43 chlorophyll apoprotein (D1L8N4_BRANA)	15.7181	15.8431	15.8506	15.8512	15.8131	15.7385	0	0	0	0.72081	0.937807	0.735997	15.5967	15.9982	15.5596	15.8626	15.8346	15.8321	15.8711	15.843	15.8376	15.6297	15.999	15.9249	15.4996	15.8616	16.0782	15.0154	16.1656	16.0344
Solyc00g230280.1.1	Solyc00g230280	Unknown Protein	7.20975	7.02709	6.8224	7.0654	7.10926	6.8761	0	0	0	0.6713	0.80399	0.865822	7.38228	7.51226	6.73472	7.54736	6.79608	6.73782	6.77078	6.85924	6.83719	7.032	6.90362	7.26059	7.09309	7.36534	6.86934	6.78261	6.8819	6.96381
Solyc00g231680.1.1	Solyc00g231680	(1-4)-beta-mannan endohydrolase (manually curated)	7.7851	7.9859	7.72652	7.55259	7.65697	7.7685	0	0	0	0.372751	0.170892	0.871781	7.76061	7.71579	7.87891	7.92847	8.28073	7.7485	7.63215	7.68574	7.86167	7.66038	7.58759	7.40981	7.40357	7.81985	7.74749	7.49274	7.64599	8.16677
Solyc00g231780.1.1	Solyc00g231780	NAD(P)H-quinone oxidoreductase subunit I chloroplastic (D3WFI2_TROAR)	11.5587	11.5098	11.5757	11.534	11.5932	11.3987	0	0	0	0.949867	0.801619	0.552382	11.3945	11.7213	11.5602	11.6768	11.2592	11.5936	11.4569	11.5044	11.7659	11.3672	11.5649	11.67	11.2072	11.6632	11.9093	10.856	11.7668	11.5732
Solyc00g233480.1.1	Solyc00g233480	ABC transporter-like protein (Q6K376_ORYSJ)	6.79797	6.80677	6.88203	7.0119	8.07495	8.04902	0	1	1	0.576822	0.00120687	0.00185687	6.86045	6.78663	6.74681	6.85813	6.90926	6.65293	6.89717	6.91816	6.83077	7.04025	6.915	7.08045	7.3001	8.33404	8.59071	7.57445	8.36669	8.20593
Solyc00g237680.1.1	Solyc00g237680	Unknown Protein	7.02369	7.08397	6.86753	7.28001	7.3973	7.27599	0	0	0	0.623881	0.50972	0.361924	7.42316	6.99763	6.6503	7.38076	6.92365	6.9475	6.59589	6.71604	7.29066	7.07378	7.18336	7.58289	6.81526	8.15331	7.22332	6.79052	7.99405	7.04341
Solyc00g240580.1.1	Solyc00g240580	Unknown Protein	6.87843	6.71498	6.90896	7.00822	7.3053	6.76494	0	0	0	0.755927	0.0978918	0.695241	6.77447	6.74457	7.11624	6.83959	6.68254	6.6228	7.00939	6.82409	6.89339	7.04027	6.99518	6.98922	6.3765	7.72407	7.81533	6.55346	6.87525	6.8661
Solyc00g244280.1.1	Solyc00g244280	Unknown Protein	7.01082	7.01568	7.14202	7.36451	7.08971	7.28035	0	0	0	0.415166	0.872953	0.739047	6.8405	7.31412	6.87784	7.26589	6.83183	6.94932	7.14564	6.84734	7.43309	8.3244	6.78361	6.98552	7.21813	6.90653	7.14448	7.40014	7.34534	7.09556
Solyc00g244290.1.1	Solyc00g244290	NADH dehydrogenase subunit II (Fragment) (O79467_SOLTU)	12.3984	12.8841	12.6204	12.9525	12.9359	12.9426	0	0	0	0.171088	0.908467	0.389698	12.4798	12.425	12.2903	12.5359	13.3564	12.7599	12.7446	12.6109	12.5057	13.3758	12.707	12.7745	13.4636	12.4797	12.8643	13.4597	12.9741	12.3941
Solyc00g244300.1.1	Solyc00g244300	Unknown Protein	13.9178	14.3185	14.0864	14.3045	14.335	14.2513	0	0	0	0.334437	0.972864	0.664216	13.9955	13.8483	13.9096	14.0291	14.6752	14.2512	14.1587	14.0552	14.0454	14.7389	14.0966	14.078	14.9126	13.8287	14.2638	14.7785	14.2218	13.7536
Solyc00g245200.1.1	Solyc00g245200	Photosystem I P700 chlorophyll a apoprotein A1 (D3WDZ5_9ROSA)	10.4167	10.4839	10.6261	9.22211	9.1251	9.89206	-1	-1	0	0.000726781	0.000142781	0.0112883	10.018	10.7932	10.4389	10.5869	10.3504	10.5144	10.6209	10.5142	10.7433	9.05947	9.38555	9.22129	8.95705	9.16497	9.25326	9.95298	9.41857	10.3046
Solyc00g246800.1.1	Solyc00g246800	Unknown Protein	6.45515	6.38524	6.35095	6.66989	7.6538	7.10167	0	1	0	0.719527	0.0173658	0.131313	6.30177	6.6844	6.37927	6.35408	6.40939	6.39225	6.26919	6.51296	6.27069	6.80336	6.66267	6.54366	6.61554	7.97794	8.36793	6.65293	8.08732	6.56476
Solyc00g247300.2.1	Solyc00g247300	Cytochrome P450	7.65513	7.7648	7.42958	8.07935	11.6975	12.115	0	1	1	0.622956	7.38392e-05	1.14958e-05	7.93569	7.79954	7.23017	7.578	8.80082	6.9156	7.32754	7.60323	7.35798	7.84662	8.40005	7.99138	10.5084	11.706	12.8782	11.0405	13.1834	12.121
Solyc00g249900.2.1	Solyc00g249900	Adaptin N terminal region family protein expressed (Q10SS6_ORYSJ)	6.9491	6.95178	6.72543	7.13096	7.26813	7.37744	0	0	0	0.38593	0.101709	0.00208201	6.85892	7.01602	6.97238	7.16665	6.89107	6.79762	6.68451	6.6551	6.83667	7.06914	7.10228	7.22146	7.05343	7.46337	7.2876	7.31468	7.61665	7.20098
Solyc00g249910.1.1	Solyc00g249910	Adaptin N terminal region family protein expressed (Q10SS5_ORYSJ)	7.13184	6.97002	6.86131	7.86608	7.83321	7.94661	0	0	1	0.000614555	8.83986e-05	8.42395e-06	7.40245	7.07459	6.91847	7.03229	6.96095	6.91683	6.84243	6.85664	6.88485	7.82955	7.7922	7.97649	7.89145	7.85149	7.75668	8.05225	7.84952	7.93806
Solyc00g254910.1.1	Solyc00g254910	Indole-3-acetic acid-amido synthetase GH3.8 (B6U4E2_MAIZE)	11.8131	12.4045	11.9574	13.9988	11.641	11.3703	1	0	0	0.0010402	0.155725	0.261365	11.9324	11.6533	11.8538	11.8646	13.4653	11.8835	12.1246	12.1559	11.5917	14.2825	13.6535	14.0604	12.1861	11.8646	10.8723	11.9088	10.8096	11.3926
Solyc00g255510.1.1	Solyc00g255510	Unknown Protein; contains Interpro domain(s) IPR003441 No apical meristem (NAM) protein	6.94645	6.93338	7.05882	7.11801	7.44282	7.25658	0	0	0	0.58862	0.070958	0.479121	6.9025	7.07988	6.85698	6.92541	7.05681	6.8179	6.96426	7.02034	7.19186	7.40211	6.9409	7.01103	6.98417	7.84475	7.49952	7.00519	7.67656	7.08799
Solyc00g256710.1.1	Solyc00g256710	Unknown Protein	7.68147	7.67836	7.54646	7.83818	7.75125	7.72723	0	0	0	0.27089	0.604556	0.160028	7.67352	7.68296	7.68792	7.61983	7.7281	7.68715	7.61685	7.46016	7.56236	7.7974	7.87884	7.83828	7.77336	7.72319	7.75721	7.67553	7.70545	7.8007
Solyc00g257110.2.1	Solyc00g257110	H-ATPase (Q8L6I3_ORYSJ)	7.1541	7.05005	7.12609	6.9681	6.9934	7.13018	0	0	0	0.429609	0.815548	0.986223	7.14999	7.07297	7.23935	6.941	7.0175	7.19166	7.27547	6.85842	7.24439	7.13826	6.88726	6.87879	7.17537	6.84405	6.96078	7.06833	6.88127	7.44093
Solyc00g265110.2.1	Solyc00g265110	RNA-binding protein Nova-1 (Fragment) (NOVA1_RAT)	8.35174	7.93342	8.43582	8.46326	8.51147	8.65081	0	0	0	0.801907	0.119423	0.56593	8.00793	9.04372	8.00357	8.292	7.5156	7.99265	8.70385	8.62979	7.97381	8.11492	8.58601	8.68883	8.42286	8.68457	8.427	8.52847	8.84933	8.57464
Solyc00g266110.1.1	Solyc00g266110	Indole-3-acetic acid-amido synthetase GH3.8 (B6U4E2_MAIZE)	8.11102	8.56065	8.18392	9.39135	7.99525	7.82482	1	0	0	0.00340917	0.127988	0.322065	8.15173	8.21703	7.96431	8.20361	9.29286	8.18547	8.29721	8.36337	7.89119	9.75343	9.05098	9.36963	8.27063	8.14255	7.57257	8.09693	7.5476	7.82992
Solyc00g270510.1.1	Solyc00g270510	Nuclear transcription factor Y subunit B-6 (B6UH02_MAIZE)	6.83373	6.99101	6.80085	7.00837	7.14249	6.95337	0	0	0	0.646083	0.672707	0.652377	6.85867	7.0382	6.60432	7.1999	6.90219	6.87094	6.51719	6.52256	7.36279	6.86919	7.10255	7.05337	6.58338	7.51617	7.32792	6.91	7.21161	6.7385
Solyc00g272810.1.1	Solyc00g272810	N-acetyltransferase (B6SUK9_MAIZE)	9.67732	10.0047	11.1334	12.8465	12.6064	13.1655	1	1	1	0.00502447	0.0115801	0.0365158	9.39671	10.6691	8.96615	9.30356	11.6013	9.10929	11.8549	11.9094	9.63584	11.4913	13.5271	13.5211	13.2246	12.7196	11.875	13.1267	13.4089	12.9609
Solyc00g273110.1.1	Solyc00g273110	Unknown Protein	8.32686	8.79278	8.16953	8.16915	7.76885	7.4115	0	-1	0	0.545213	0.000325106	0.00276058	8.19258	8.45916	8.32885	8.98273	9.00123	8.39438	8.15693	8.02681	8.32486	8.14507	8.28846	8.07392	7.61285	8.10629	7.58742	7.37008	7.5032	7.36121
Solyc00g277510.1.1	Solyc00g277510	Photosystem Q(B) protein (Q95B48_PRUPE)	15.5325	15.7363	15.6371	15.8497	16.0191	15.9744	0	0	0	0.11893	0.140313	0.0726248	15.3649	15.7754	15.457	15.6606	15.9098	15.6386	15.7141	15.7175	15.4798	15.6502	15.9716	15.9273	16.0806	15.8494	16.1273	15.9241	16.0491	15.9502
Solyc00g278110.2.1	Solyc00g278110	CER1 (B6TFH3_MAIZE)	8.36637	8.34848	8.05515	8.10665	8.11439	8.13842	0	0	0	0.25491	0.27532	0.705973	8.16648	8.29875	8.63388	8.28133	8.22986	8.53426	7.92195	7.98701	8.25649	8.00358	8.2223	8.09408	8.22751	8.16116	7.9545	8.31625	7.87645	8.22256
Solyc00g282510.1.1	Solyc00g282510	Phenylalanine ammonia-lyase (B5LAW0_CAPAN)	11.1613	11.2984	11.6305	10.792	12.3741	13.1697	0	1	1	0.368394	0.00794618	0.000499913	11.0465	11.2846	11.1528	11.5001	10.8844	11.5106	11.6878	11.7123	11.4913	10.8009	10.7298	10.8453	12.0325	12.3261	12.7638	12.311	13.5002	13.6979
Solyc00g283010.1.1	Solyc00g283010	Multidrug resistance protein ABC transporter family (B9GX56_POPTR)	7.4102	7.13948	6.88629	6.99451	7.32878	6.99353	0	0	0	0.17338	0.527226	0.719487	7.45625	6.88721	7.88714	7.28287	6.88542	7.25016	6.7855	6.95064	6.92271	6.94957	7.05803	6.97594	6.99994	7.68855	7.29786	7.06774	6.83007	7.08279
Solyc00g283110.1.1	Solyc00g283110	Unknown Protein	6.79934	6.96958	6.9518	6.83458	7.06413	7.356	0	0	0	0.937182	0.807298	0.227554	6.8203	6.89035	6.68738	6.9612	7.2707	6.67684	6.70888	6.85344	7.29308	6.94824	6.6927	6.86281	6.94376	7.05881	7.18981	8.14374	7.04227	6.88199
Solyc00g286010.1.1	Solyc00g286010	Plasmid partitioning protein RepA (D0DDW4_9RHOB)	6.75344	6.66974	6.77011	6.94283	7.32494	6.90835	0	0	0	0.574613	0.0326236	0.651681	6.73782	6.70253	6.81997	6.79799	6.56914	6.6421	6.55708	6.90476	6.84848	7.21919	6.72325	6.88606	6.9359	7.97962	7.05929	6.63354	7.08439	7.00712
Solyc00g289230.1.1	Solyc00g289230	Receptor protein kinase (Q40096_IPOTF)	9.87309	10.0376	9.74628	7.92051	8.22592	8.32189	-1	-1	-1	1.05345e-07	1.05923e-07	8.45197e-07	9.82647	9.81972	9.97307	10.0587	9.9932	10.061	9.6878	9.69379	9.85724	8.06909	7.87706	7.81537	8.18531	8.24215	8.25031	8.04804	8.55542	8.36222
Solyc00g294230.1.1	Solyc00g294230	Tir-nbs, resistance protein fragment	6.96997	6.90307	7.20999	7.8733	8.17489	8.26527	0	1	1	0.0479976	0.00569479	0.0149488	7.21327	6.97208	6.72456	6.86755	7.0626	6.77908	7.20642	7.43803	6.98552	8.07162	7.91963	7.62865	7.4068	8.60568	8.51219	7.54146	8.91656	8.3378
Solyc00g297330.1.1	Solyc00g297330	Unknown Protein	7.49598	6.86551	7.10739	6.96491	6.90989	7.00852	0	0	0	0.239032	0.929944	0.826038	6.58076	7.92793	7.97925	6.84489	6.86818	6.88345	6.61364	7.01043	7.69809	7.30823	6.59128	6.99522	6.92019	7.0163	6.79319	7.08797	6.85043	7.08716
Solyc00g300730.1.1	Solyc00g300730	E3 ubiquitin-protein ligase sina (B0WR23_CULQU)	7.38182	7.27661	6.93925	8.32403	7.34245	6.91617	0	0	0	0.141068	0.927082	0.97247	8.27763	7.18432	6.68351	6.71803	8.49627	6.61553	7.12375	7.02351	6.6705	8.54746	8.29514	8.12947	7.06712	8.06786	6.89235	6.76269	6.81013	7.17568
Solyc00g304630.1.1	Solyc00g304630	Ulp1 protease family C-terminal catalytic domain containing protein (Q60D46_SOLDE)	7.33559	7.28847	7.07984	7.65312	8.20928	7.55619	0	0	0	0.441435	0.0184686	0.191838	6.71028	7.60066	7.69584	7.67949	6.95657	7.22934	6.74248	6.97567	7.52137	7.78791	7.60233	7.56913	7.81911	8.28132	8.52742	7.16874	7.71327	7.78657
Solyc00g306830.1.1	Solyc00g306830	Glucose-methanol-choline oxidoreductase (C9S8I2_VERA1)	7.08924	6.74296	6.99223	6.74636	6.95779	6.90197	0	0	0	0.165412	0.364641	0.70834	7.41764	7.02298	6.82708	6.58594	7.06841	6.57454	6.90231	6.97062	7.10377	6.88344	6.75073	6.60492	6.75894	7.17446	6.93999	6.75394	6.93981	7.01217
Solyc00g308530.1.1	Solyc00g308530	Unknown Protein	7.94423	8.65698	8.48221	8.9873	9.4659	9.9372	0	0	1	0.0984038	0.172044	0.0161815	8.04961	7.97543	7.80764	8.12992	9.70455	8.13649	8.69215	8.56517	8.18932	9.28306	8.90479	8.77405	9.28881	8.86542	10.2435	10.349	8.92265	10.5399
Solyc00g309530.1.1	Solyc00g309530	Unknown Protein	6.92951	7.07923	6.89211	7.193	7.28203	7.68609	0	0	0	0.360592	0.46011	0.00492194	6.86668	6.95676	6.96509	6.96929	6.90765	7.36076	6.85604	6.93549	6.88479	7.24197	7.26819	7.06885	7.39983	7.0761	7.37017	7.14914	8.17234	7.73679
Solyc00g311230.2.1	Solyc00g311230	Unknown Protein	7.71928	7.85569	7.65842	7.79859	7.53047	7.70829	0	0	0	0.749676	0.124914	0.825232	7.62129	7.94696	7.58959	7.66397	8.24069	7.66239	7.64964	7.67629	7.64934	7.73594	7.81982	7.84002	7.67405	7.53522	7.38215	7.85434	7.72366	7.54687
Solyc00g313930.1.1	Solyc00g313930	Unknown Protein	6.9488	7.20962	7.02651	6.75603	6.97563	6.67578	0	0	0	0.619511	0.507616	0.289191	7.09267	6.85123	6.90251	7.83374	6.72019	7.07493	6.67945	7.35349	7.0466	6.85331	6.59514	6.81963	6.83232	7.08061	7.01396	6.75219	6.21552	7.05963
Solyc00g316530.1.1	Solyc00g316530	Unknown Protein	8.14457	7.55311	7.68556	7.48226	7.23404	7.16915	0	0	0	0.0740764	0.367156	0.126022	7.5719	8.204	8.65782	7.61138	7.28076	7.76718	7.98504	7.45817	7.61346	7.62642	7.80183	7.01853	7.34197	7.35314	7.007	7.46611	7.0276	7.01373
Solyc00g318030.1.1	Solyc00g318030	Unknown Protein	7.01534	6.84521	6.71736	6.96282	6.68589	7.01218	0	0	0	0.845739	0.487547	0.170171	7.48054	6.85448	6.71101	6.95651	6.81214	6.76698	6.60361	6.77347	6.77499	7.12188	6.85077	6.9158	6.82038	6.54994	6.68736	6.98619	6.99137	7.05897
Solyc00g318130.1.1	Solyc00g318130	Paired amphipathic helix protein SIN3 (B3LJ52_YEAS1)	7.02523	6.83909	6.61499	7.16003	7.04356	7.17853	0	0	0	0.641006	0.429707	0.0259798	6.93294	6.75102	7.39172	6.66744	6.83617	7.01367	6.7461	6.60894	6.48994	7.28263	6.93602	7.26144	6.76521	7.24766	7.11782	7.16543	6.92655	7.44361
Solyc00g320430.1.1	Solyc00g320430	Unknown Protein	7.15428	7.27119	7.08094	7.38394	7.43813	7.60506	0	0	0	0.347301	0.474954	0.0217528	7.24993	7.03337	7.17954	7.49827	7.18311	7.13217	6.98887	7.09122	7.16273	7.34609	7.23585	7.56987	7.20452	7.36205	7.74782	7.84574	7.65988	7.30956
Solyc00g322630.1.1	Solyc00g322630	Indole-3-acetic acid-amido synthetase GH3.8 (B6U4E2_MAIZE)	8.27904	8.71362	8.46287	9.67155	8.13816	7.99431	1	0	0	0.00259065	0.137954	0.213777	8.3714	8.25578	8.20994	8.44702	9.4483	8.24555	8.49188	8.76257	8.13417	10.067	9.24651	9.70111	8.27819	8.31584	7.82046	8.31108	7.58106	8.09078
Solyc00g323130.2.1	Solyc00g323130	Major latex-like protein (B5THI3_PANGI)	11.0951	10.8265	11.0824	10.0088	9.09642	8.93525	-1	-1	-1	0.0256617	0.000867721	0.000116297	11.0059	11.5896	10.6899	10.871	9.96606	11.6423	11.277	11.1446	10.8256	9.74616	10.2247	10.0555	9.07304	9.1252	9.09101	8.42611	9.24215	9.13748
Solyc00g324530.1.1	Solyc00g324530	Ulp1 protease family C-terminal catalytic domain containing protein (Q60D46_SOLDE)	7.27487	7.38148	7.47216	7.18751	7.4928	7.43014	0	0	0	0.71255	0.606168	0.846921	7.41341	7.16742	7.24378	7.26285	7.4287	7.45288	7.61516	7.56599	7.23533	7.52979	7.00338	7.02936	7.43447	7.4134	7.63055	7.40843	7.38184	7.50016
Solyc01g005000.2.1	Solyc01g005000	Glutamate decarboxylase (Q1I1D8_CITSI)	9.61996	9.40804	9.67722	8.27601	8.706	8.72966	0	0	0	0.164495	0.454654	0.284879	10.2224	9.04474	9.59275	10.4958	7.43806	10.2902	9.32851	9.25521	10.4479	7.63996	8.78584	8.40222	7.64186	9.0982	9.37795	7.91309	8.96893	9.30697
Solyc01g005010.2.1	Solyc01g005010	Protein XRI1 (XRI1_ARATH)	10.6893	10.4397	10.076	8.23528	7.39312	7.20192	-1	-1	-1	9.3985e-05	6.39292e-06	8.77618e-06	10.7777	10.5719	10.7182	10.8554	9.59612	10.8676	9.62673	9.69685	10.9044	8.21799	8.1229	8.36495	7.75185	7.35263	7.07488	7.47558	6.99796	7.13222
Solyc01g005020.2.1	Solyc01g005020	plasmalemma Na+/H+ antiporter (manually curated)	9.85883	10.1719	10.1162	10.0923	9.68208	9.53939	0	0	0	0.396446	0.0553714	0.0236721	9.96287	9.70102	9.9126	9.91867	10.5332	10.0639	10.2176	10.2004	9.9305	10.0823	10.1118	10.0829	9.99938	9.5389	9.50794	9.908	9.36782	9.34234
Solyc01g005040.2.1	Solyc01g005040	Unknown Protein; contains Interpro domain(s) IPR006702 Uncharacterised protein family UPF0497, trans-membrane plant	7.65982	7.93562	8.82576	8.17923	9.62447	9.7432	0	0	0	0.641786	0.0836104	0.334537	7.43944	7.99533	7.54467	7.54381	8.83631	7.42675	9.4478	9.37883	7.65064	8.20569	8.14896	8.18304	7.90213	9.85731	11.114	8.1621	10.4713	10.5962
Solyc01g005060.2.1	Solyc01g005060	Zinc finger protein (Q764N7_MALDO)	7.46526	7.37774	7.82436	7.51385	8.00528	8.23346	0	0	0	0.851006	0.00626151	0.0512056	7.65624	7.32211	7.41743	7.3327	7.53239	7.26814	7.9294	8.04972	7.49397	7.67151	7.53843	7.33159	8.09266	7.91165	8.01153	8.4268	8.10113	8.17244
Solyc01g005080.2.1	Solyc01g005080	Microtubule-associated protein MAP65-1a (C0J9Z7_ORYNI)	10.0002	10.1284	9.75947	9.06088	8.89126	9.32645	0	-1	0	8.16213e-05	3.07465e-06	0.0127978	9.88086	9.91311	10.2067	10.1482	10.1982	10.0387	9.7004	9.62635	9.95168	9.07232	9.02264	9.08766	8.86784	8.87867	8.92728	9.16831	9.44382	9.36722
Solyc01g005100.2.1	Solyc01g005100	Prolyl 3-hydroxylase 1 (P3H1_CHICK)	9.13373	9.1898	9.09452	8.12613	7.43959	7.21977	-1	-1	-1	0.00378212	2.40219e-05	9.86448e-06	9.22838	8.92548	9.24733	8.96907	9.46537	9.13495	9.18632	9.21127	8.88597	7.97024	8.05498	8.35317	7.87493	7.38131	7.06255	7.66729	6.95816	7.03386
Solyc01g005110.2.1	Solyc01g005110	cDNA clone J065210E11 full insert sequence (B7F922_ORYSJ)	8.49306	8.66058	8.48227	9.2676	9.55955	9.69686	0	0	1	0.00144006	0.000256893	1.37803e-05	8.69126	8.27979	8.50812	8.50461	8.825	8.65214	8.45724	8.4054	8.58416	9.07911	9.32323	9.40048	9.74635	9.53913	9.39317	9.889	9.60716	9.59442
Solyc01g005120.2.1	Solyc01g005120	Xyloglucan endotransglucosylase/hydrolase 13 (C0IRH2_ACTDE)	9.46484	9.69879	9.29991	7.98509	8.0403	8.07354	-1	-1	-1	0.00212078	0.000536871	0.00419426	9.76939	8.93919	9.68593	9.99869	9.04168	10.056	8.95357	8.95606	9.99012	7.75296	8.07988	8.12243	8.05849	7.94869	8.11371	8.20088	8.16954	7.85022
Solyc01g005130.2.1	Solyc01g005130	Zinc finger protein 7 (B6U8J3_MAIZE)	10.9073	10.8625	10.7289	10.8682	10.6501	10.9989	0	0	0	0.892689	0.368537	0.230276	10.9034	10.7399	11.0788	11.0051	10.5256	11.0569	10.5787	10.6014	11.0065	10.8488	10.9985	10.7574	10.756	10.551	10.6434	10.74	11.0278	11.229
Solyc01g005140.2.1	Solyc01g005140	Cytochrome b561 (Q3LGX5_CITLA)	6.81919	7.82367	6.93162	6.98856	7.34164	7.82979	0	0	0	0.872125	0.594155	0.280051	6.86746	6.9245	6.66562	6.81717	9.979	6.67486	6.94822	7.06032	6.78633	7.16611	6.83908	6.96049	7.87531	7.17056	6.97905	8.98499	7.1474	7.35697
Solyc01g005150.2.1	Solyc01g005150	Cytochrome b561 (Q3LGX5_CITLA)	7.2552	7.40189	7.53798	7.2244	7.48828	7.3244	0	0	0	0.934204	0.788335	0.45615	7.18927	7.48086	7.09547	7.26461	7.54783	7.39324	7.36397	7.43852	7.81144	7.08053	7.28014	7.31252	7.0893	7.52365	7.8519	6.88812	7.72566	7.35941
Solyc01g005160.2.1	Solyc01g005160	Avr9/Cf-9 rapidly elicited protein 1 (manually curated)	6.84932	6.90742	7.03241	7.19118	9.99318	10.7882	0	1	1	0.746134	0.00227488	0.000407531	7.01445	6.86286	6.67067	6.522	7.31897	6.88129	7.2888	7.23102	6.57741	7.12951	6.88992	7.55412	8.29351	10.2405	11.4456	9.04979	11.3719	11.9427
Solyc01g005170.1.1	Solyc01g005170	Clathrin assembly protein (B6TW95_MAIZE)	7.02137	6.86646	6.74517	6.89786	6.99321	7.04655	0	0	0	0.649727	0.615308	0.189721	6.99645	7.29643	6.77123	7.01569	6.87344	6.71024	6.69752	6.80591	6.73207	7.05876	6.73576	6.89906	6.91942	7.22401	6.83619	6.93001	6.78857	7.42106
Solyc01g005190.1.1	Solyc01g005190	Zinc finger family protein (D7M6E6_ARALY)	6.79733	6.86033	6.94981	7.00728	6.8191	6.8346	0	0	0	0.469222	0.894218	0.669192	6.73434	6.84119	6.81647	6.8297	6.71712	7.03417	6.69078	6.70596	7.45269	7.30357	6.69987	7.01841	6.88435	6.90932	6.66364	6.65927	6.81893	7.02561
Solyc01g005200.1.1	Solyc01g005200	Zinc finger family protein (D7M6E6_ARALY)	7.01139	7.06765	7.18849	6.97231	6.86091	6.78109	0	0	0	0.901087	0.42225	0.0956244	6.80694	6.84212	7.38509	7.40642	6.98393	6.8126	7.44429	7.25011	6.87106	7.16825	6.94141	6.80726	6.88011	6.82881	6.87382	6.80293	6.72958	6.81077
Solyc01g005210.2.1	Solyc01g005210	Alpha alpha-trehalose-phosphate synthase (UDP-forming) (A3CXN9_METMJ)	11.9566	12.2788	11.9716	11.9658	11.0265	10.8934	0	-1	-1	0.984144	0.00218989	0.00514472	11.7921	11.9774	12.1004	11.944	13.0226	11.8699	12.1117	12.1164	11.6867	12.205	11.9519	11.7406	11.569	10.831	10.6794	10.9043	10.8367	10.9392
Solyc01g005220.2.1	Solyc01g005220	Necrotic spotted lesions 1 (Fragment) (B6ZA18_HELAN)	9.15162	9.46872	9.41778	8.59571	10.0712	9.92926	0	0	0	0.15273	0.100239	0.150097	9.37206	8.77444	9.30836	9.28333	9.4865	9.63634	9.49245	9.51426	9.24663	8.81254	8.54356	8.43103	9.38502	10.2949	10.5337	9.37806	10.2372	10.1725
Solyc01g005230.2.1	Solyc01g005230	S-adenosyl-L-methionine salicylic acid carboxyl methyltransferase (A7XZE9_9MAGN)	7.40773	7.68776	7.55508	7.27267	7.21827	6.95659	0	0	0	0.785273	0.264609	0.14064	7.33176	7.59667	7.29477	7.04001	8.58609	7.43719	7.86715	7.84799	6.95009	7.58336	7.06438	7.17027	7.26031	6.99082	7.40368	6.8726	7.01374	6.98342
Solyc01g005240.2.1	Solyc01g005240	Aspartokinase (B9RGY9_RICCO)	11.9917	12.2142	11.753	11.1553	11.0019	11.1147	0	-1	0	0.0377406	0.00320749	0.0790123	12.2462	11.6092	12.1198	11.7947	13.0001	11.8479	11.8891	11.877	11.4927	10.8693	11.2173	11.3793	11.2614	10.8258	10.9185	11.3646	11.1534	10.8262
Solyc01g005250.2.1	Solyc01g005250	Aspartate-semialdehyde dehydrogenase (B6TWW1_MAIZE)	12.3231	12.4162	12.0931	11.8807	11.746	11.8018	0	0	0	0.123036	0.0173565	0.267915	12.1231	12.638	12.208	12.4292	12.6207	12.1986	11.9793	11.9347	12.3653	11.4185	12.02	12.2035	11.5244	11.7866	11.927	11.8351	11.7691	11.8012
Solyc01g005260.2.1	Solyc01g005260	SEC14 cytosolic factor family protein (D7M8H6_ARALY)	7.8411	7.83333	8.16677	8.12357	8.69053	8.63608	0	0	0	0.452365	0.0162786	0.157143	7.69805	8.09242	7.73284	7.7272	8.01338	7.75943	8.41055	8.41121	7.67856	8.05517	7.97341	8.34212	8.06516	8.85572	9.15069	8.31662	8.76212	8.8295
Solyc01g005270.2.1	Solyc01g005270	SEC14 cytosolic factor family protein (D7M8H6_ARALY)	9.75081	9.69226	9.67102	9.91016	9.50103	9.38582	0	0	0	0.447144	0.322354	0.124269	9.75786	9.9011	9.59348	9.72278	9.56769	9.78631	9.60629	9.5625	9.84428	9.73029	9.8877	10.1125	9.50268	9.6122	9.38821	9.59417	9.31111	9.25217
Solyc01g005280.2.1	Solyc01g005280	SEC14 cytosolic factor (B2W8N2_PYRTR)	8.89729	8.7209	9.1239	8.23852	8.12839	8.14516	0	0	0	0.0900813	0.104888	0.00965154	8.89454	9.12927	8.66806	9.20007	7.88938	9.07325	9.15724	9.41957	8.79489	8.09071	8.31317	8.31169	8.34574	8.05115	7.98827	8.30627	8.27446	7.85474
Solyc01g005290.2.1	Solyc01g005290	SEC14 cytosolic factor family protein (D7M8H6_ARALY)	9.27474	8.91983	9.55412	9.34147	8.55323	8.66815	0	0	0	0.894192	0.371551	0.028241	9.00313	9.77646	9.04462	9.24028	8.33028	9.18891	9.71346	9.77103	9.17787	9.35761	9.14439	9.52241	8.82993	8.41659	8.41316	9.31925	8.46625	8.21894
Solyc01g005300.2.1	Solyc01g005300	Flavin-binding kelch domain F box protein (D7KVS5_ARALY)	10.0261	9.66047	10.4932	12.0755	11.1225	11.4559	0	0	0	0.12996	0.254471	0.44634	9.54954	11.4515	9.07735	8.29517	12.0616	8.62462	11.7184	11.7659	7.99513	12.1168	11.9739	12.1358	11.5555	10.9993	10.8128	11.6819	11.4213	11.2645
Solyc01g005310.2.1	Solyc01g005310	Dynamin like protein (D3BTL7_POLPA)	7.32543	6.82093	6.7338	6.79556	6.87295	6.94114	0	0	0	0.0559202	0.862253	0.416422	7.1019	6.93049	7.94391	6.81082	6.85327	6.79871	6.63007	6.83633	6.735	6.98543	6.78496	6.61629	6.93681	6.88312	6.79892	6.90766	6.97599	6.93978
Solyc01g005330.2.1	Solyc01g005330	microtubule associated protein Type 1 (Q9C9X0_ARATH)	11.7427	11.5483	11.5617	11.4611	10.349	9.90297	0	-1	-1	0.388741	0.000713218	3.49429e-05	11.6988	11.6789	11.8504	11.7502	11.1546	11.7401	11.5332	11.5543	11.5976	10.9622	11.6195	11.8016	10.5707	10.524	9.95222	10.1946	9.74558	9.76871
Solyc01g005340.2.1	Solyc01g005340	Ankyrin repeat family protein (Q9LVG7_ARATH)	9.27047	9.38288	9.25181	10.2006	9.94133	10.0103	0	0	0	0.00290977	0.0377416	0.00624703	9.33513	9.23794	9.23834	8.99449	9.93856	9.21558	9.38699	9.3533	9.01515	10.146	10.0286	10.4271	10.0775	9.74761	9.99886	10.0682	9.99502	9.96767
Solyc01g005350.2.1	Solyc01g005350	S-adenosyl-L-methionine salicylic acid carboxyl methyltransferase (A7XZE9_9MAGN)	7.04912	7.13684	7.41065	7.02761	7.21985	7.45844	0	0	0	0.950836	0.778491	0.86698	6.85334	7.23594	7.05809	7.10494	7.19561	7.10998	7.50379	7.72429	7.00387	7.03769	6.93299	7.11216	7.42738	7.04907	7.1831	7.46076	7.07205	7.84251
Solyc01g005360.2.1	Solyc01g005360	S-adenosyl-L-methionine salicylic acid carboxyl methyltransferase (A7XZE9_9MAGN)	6.89884	6.81636	6.81916	7.23487	6.83885	7.21144	0	0	0	0.123707	0.927082	0.053366	7.11387	6.89926	6.68339	6.88289	6.82075	6.74543	6.83581	6.79971	6.82195	7.09259	7.23792	7.3741	6.79628	6.91163	6.80865	7.16098	6.91271	7.56064
Solyc01g005370.2.1	Solyc01g005370	Calmodulin-2 (D7LFI7_ARALY)	7.90327	8.19131	7.53853	9.13011	8.80721	8.88837	0	0	1	0.0500523	0.294464	0.021769	7.96559	8.12424	7.61998	7.62156	9.48756	7.46482	7.55066	7.6402	7.42473	9.5139	9.05654	8.81987	9.43962	8.5197	8.46229	9.6129	8.60151	8.45069
Solyc01g005380.2.1	Solyc01g005380	SET domain containing protein (B6U0H4_MAIZE)	8.83879	8.85003	8.96739	9.16881	8.638	8.13554	0	0	0	0.287207	0.477124	0.00615773	8.55893	9.42262	8.53482	8.92023	8.7456	8.88426	9.06335	9.0085	8.83032	9.12119	8.96824	9.417	8.56413	8.73269	8.61718	8.50734	7.83458	8.06471
Solyc01g005390.2.1	Solyc01g005390	Nudix hydrolase 4 (B6T5N7_MAIZE)	7.7308	7.72219	7.60166	7.87785	9.68745	9.64991	0	1	1	0.849173	0.00465258	0.00292679	7.50267	8.39419	7.29554	7.39761	8.28957	7.47939	7.65369	7.66141	7.48989	8.21602	7.6956	7.72194	8.69109	9.87024	10.501	8.60521	9.65797	10.6866
Solyc01g005400.2.1	Solyc01g005400	Calcium binding protein Caleosin (A8N0P5_COPC7)	9.20514	9.11627	8.91419	9.03593	8.67206	8.82305	0	0	0	0.514275	0.0599504	0.706913	9.0735	9.15663	9.38528	8.93611	9.27626	9.13643	8.84194	8.78764	9.11301	8.80429	9.20973	9.09377	8.35061	8.76049	8.90508	8.56527	9.00718	8.89669
Solyc01g005410.2.1	Solyc01g005410	Calcium binding protein Caleosin (A8N0P5_COPC7)	10.273	10.8633	10.3794	12.8419	12.9646	12.8687	1	1	1	0.000245388	0.000730391	0.000144251	10.2538	10.6209	9.94425	10.3393	11.6783	10.5724	10.5666	10.5511	10.0204	12.1274	13.1313	13.2671	12.2366	13.3556	13.3014	12.3342	13.3502	12.9219
Solyc01g005420.2.1	Solyc01g005420	SRC2-like protein (A4K8J5_CAPAN)	10.3081	10.5017	10.9918	9.12916	9.13144	9.15319	-1	-1	-1	0.0440996	0.0156465	0.00204078	9.88392	10.82	10.2204	10.2368	10.6926	10.5758	11.4661	11.4819	10.0273	9.20738	8.98661	9.19349	8.88679	8.75494	9.75258	8.27865	9.69291	9.488
Solyc01g005430.2.1	Solyc01g005430	UBX domain protein 6 (Q7SXA8_DANRE)	10.3186	10.3637	10.3304	11.3634	11.0258	11.0183	1	0	0	0.0365577	0.150496	0.124468	10.3575	10.2822	10.3162	10.0439	10.9093	10.138	10.6056	10.6096	9.77598	11.327	11.3753	11.3878	10.3211	11.0579	11.6984	10.3201	11.2222	11.5126
Solyc01g005440.2.1	Solyc01g005440	Jasmonate ZIM-domain protein 3 (B2XVS2_SOLLC)	14.0773	13.848	13.0728	15.5535	14.6131	14.7346	1	0	1	7.71577e-05	0.00706249	1.02245e-05	13.8898	14.5572	13.785	13.5679	14.0718	13.9042	12.9484	12.9063	13.3638	15.4043	15.6462	15.61	14.6576	14.5382	14.6435	14.9586	14.5809	14.6642
Solyc01g005450.2.1	Solyc01g005450	F-box protein family-like protein (Q7EY67_ORYSJ)	9.02878	9.13209	8.91927	9.55819	8.38494	8.41223	0	0	0	0.0637731	0.0087163	0.0541351	8.96919	9.12586	8.99128	9.03086	9.1835	9.18191	8.99758	8.90679	8.85344	9.78756	9.31172	9.57527	8.87281	8.12597	8.15603	8.79236	8.11323	8.33109
Solyc01g005460.2.1	Solyc01g005460	Dynein light chain 1 cytoplasmic (C1BWV4_ESOLU)	8.72999	8.69641	8.60238	8.76142	8.95156	8.82034	0	0	0	0.919405	0.30182	0.36318	8.78141	8.95675	8.45181	8.75115	8.84096	8.49713	8.53253	8.6489	8.62572	8.61393	8.70539	8.96495	8.87814	8.78085	9.19569	8.42465	9.01345	9.02293
Solyc01g005470.2.1	Solyc01g005470	Cell number regulator 10 (D9HP26_MAIZE)	10.0624	10.7513	11.2382	12.2755	14.0259	13.9298	0	1	1	0.096251	0.0128022	0.0313943	9.90838	10.8972	9.38175	9.2814	13.6859	9.28671	12.1381	12.0747	9.50174	12.0807	12.4384	12.3074	13.4186	13.6856	14.9734	13.2891	14.0775	14.4228
Solyc01g005480.2.1	Solyc01g005480	Unknown Protein; contains Interpro domain(s) IPR007749 Protein of unknown function DUF677	8.0039	8.12643	8.14232	8.18595	8.19378	8.0388	0	0	0	0.557638	0.830915	0.719423	7.99131	8.15802	7.86238	7.85447	8.64415	7.88066	8.25173	8.21262	7.96261	7.92813	8.29392	8.33579	7.90277	8.21738	8.4612	7.86428	8.01278	8.23935
Solyc01g005490.2.1	Solyc01g005490	Iaa-amino acid hydrolase 4 (B9IIQ5_POPTR)	10.7571	10.7701	10.6413	10.503	10.2294	10.3694	0	0	0	0.16458	0.00417899	0.104897	10.8079	10.6096	10.8539	10.7814	10.6467	10.8822	10.6291	10.7113	10.5835	10.3542	10.4867	10.6682	10.4164	10.0843	10.1876	10.4469	10.2712	10.3902
Solyc01g005500.2.1	Solyc01g005500	3-phenylpropionate-dihydrodiol/cinnamic acid-dihydrodiol dehydrogenase (HCAB_SHIFL)	6.61977	6.62899	6.68877	6.65534	7.28283	7.26646	0	0	0	0.950836	0.135202	0.173775	6.64683	6.68833	6.52416	6.63243	6.74111	6.51342	6.66315	6.80582	6.59734	6.87969	6.48157	6.60475	6.60096	7.43223	7.8153	6.45341	7.1955	8.15046
Solyc01g005520.2.1	Solyc01g005520	Tetratricopeptide TPR_2 repeat protein (A8ZVN6_DESOH)	13.8107	13.4832	13.7059	11.3812	10.9316	10.3856	-1	-1	-1	0.000712969	0.000273789	2.12511e-05	13.5737	14.0396	13.8188	14.1921	12.1145	14.143	13.5258	13.53	14.062	10.9221	11.4608	11.7608	10.4459	11.342	11.0069	9.96548	10.5552	10.6361
Solyc01g005530.2.1	Solyc01g005530	Genomic DNA chromosome 3 P1 clone MRP15 (Q9LJE3_ARATH)	7.79031	7.97718	7.57518	7.81157	7.72035	7.75294	0	0	0	0.951623	0.343414	0.505874	7.91571	7.65988	7.79536	7.70117	8.56709	7.66326	7.48135	7.56085	7.68334	7.59198	8.0021	7.84064	7.77462	7.62106	7.76537	7.69399	7.97016	7.59467
Solyc01g005540.2.1	Solyc01g005540	Lysyl-tRNA synthetase (B9SBP3_RICCO)	11.1801	10.8952	11.1497	9.75444	9.4363	8.93673	-1	-1	-1	0.00175182	0.000901231	1.97096e-05	10.9162	11.5822	11.0419	11.3773	10.0214	11.2869	10.958	10.9804	11.5105	9.78252	9.75099	9.72983	9.40362	9.62438	9.28089	9.08609	8.79914	8.92496
Solyc01g005550.2.1	Solyc01g005550	Carboxyl-terminal peptidase (B6U8T6_MAIZE)	11.7322	11.4529	11.639	9.96807	8.67881	8.31379	-1	-1	-1	0.00355057	5.45014e-05	8.00146e-06	11.8219	11.477	11.8977	12.0062	10.4598	11.8926	11.5601	11.5468	11.81	9.6229	9.86883	10.4125	9.26375	8.4343	8.33837	9.07674	7.96679	7.89783
Solyc01g005560.2.1	Solyc01g005560	Isocitrate dehydrogenase (D2D324_GOSHI)	14.9622	14.8819	15.2717	15.0027	15.5909	15.549	0	0	0	0.912381	0.0187567	0.328257	14.7521	15.2601	14.8745	14.9753	14.5811	15.0893	15.5276	15.4806	14.8069	14.5459	15.2319	15.2302	15.5544	15.583	15.6352	15.5746	15.55	15.5225
Solyc01g005570.2.1	Solyc01g005570	Unknown Protein; contains Interpro domain(s) IPR012438 Protein of unknown function DUF1639	10.2323	10.165	9.96477	9.70372	9.20802	9.26119	0	0	0	0.107268	0.00458658	0.0238635	10.4842	9.85532	10.3574	10.0374	10.3974	10.0602	10.0552	10.0753	9.76381	9.31836	9.93798	9.85481	9.56818	9.17332	8.88256	9.51522	9.40988	8.85846
Solyc01g005580.2.1	Solyc01g005580	Unknown Protein; contains Interpro domain(s) IPR012438 Protein of unknown function DUF1639	10.1373	10.0953	9.86745	9.5347	9.39159	9.39523	0	0	0	0.00979821	0.00239072	0.0236181	10.3146	9.86643	10.2309	10.1034	9.91762	10.265	9.80907	9.88718	9.90611	9.28702	9.72975	9.58732	9.5706	9.36364	9.24053	9.31242	9.54298	9.33029
Solyc01g005590.2.1	Solyc01g005590	Unknown Protein	11.8735	11.0617	10.8782	9.63099	9.25678	8.90082	-1	-1	-1	0.0174159	0.0380045	0.0218096	11.8639	11.6947	12.0618	12.2759	8.84648	12.0627	10.3907	10.4237	11.8201	9.20438	9.95663	9.73194	9.05664	9.78648	8.92721	8.99303	8.97196	8.73747
Solyc01g005600.2.1	Solyc01g005600	Adenosine 5&apos-phosphosulfate reductase 8 (Q5EUC2_MAIZE)	11.4187	11.6827	11.4136	11.6326	11.6587	11.7281	0	0	0	0.308313	0.917695	0.0977179	11.3856	11.396	11.4746	11.5609	11.9474	11.5396	11.4786	11.4048	11.3575	11.6428	11.6906	11.5643	11.8773	11.5478	11.551	11.9917	11.6384	11.5542
Solyc01g005620.2.1	Solyc01g005620	oxoglutarate/malate translocator (manually curated)	14.3382	14.3645	14.2133	13.6758	13.7362	13.6091	0	0	0	0.111765	0.109866	0.113513	14.265	14.4101	14.3394	14.7284	13.7287	14.6364	13.9179	13.9145	14.8074	13.1505	13.9075	13.9693	13.384	13.9865	13.838	13.3544	13.7303	13.7427
Solyc01g005640.2.1	Solyc01g005640	Uncharacterized plant-specific domain TIGR01589 family protein (Q60CZ4_SOLDE)	9.38134	9.9346	9.50939	10.1362	9.94134	10.4337	0	0	0	0.00383879	0.982208	0.000426119	9.37275	9.25912	9.51214	9.76919	10.243	9.79157	9.43876	9.42401	9.66541	9.86499	10.3256	10.218	10.0758	9.8501	9.89817	10.5837	10.549	10.1685
Solyc01g005670.2.1	Solyc01g005670	Disease resistance protein (D1GEG2_BRARP)	9.51431	9.55815	9.35212	9.24076	9.13988	9.33555	0	0	0	0.369523	0.136748	0.956859	9.72218	9.23546	9.5853	9.29294	9.86536	9.51616	9.49932	9.29657	9.26048	9.22303	9.46953	9.02973	9.47409	8.98872	8.95682	9.74831	9.1952	9.06313
Solyc01g005680.2.1	Solyc01g005680	Cytokinin riboside 5&apos;-monophosphate phosphoribohydrolase LOG (LOG_ORYSJ)	9.14968	9.72462	9.38916	9.26789	9.12924	9.62644	0	0	0	0.790816	0.112805	0.528313	9.41422	8.81255	9.22226	9.93223	9.59368	9.64796	9.3324	9.39722	9.43786	8.63942	9.55017	9.61407	9.19755	8.49117	9.69901	9.42247	9.61006	9.84678
Solyc01g005690.2.1	Solyc01g005690	Unknown Protein	10.3926	10.2362	9.92645	10.257	9.8163	9.93307	0	0	0	0.636124	0.0933901	0.980942	10.4192	10.2135	10.545	10.0903	10.2348	10.3835	9.95952	9.91895	9.90089	9.78843	10.4828	10.4997	10.0356	9.94616	9.46718	9.99754	9.96703	9.83465
Solyc01g005700.2.1	Solyc01g005700	Mutator-like transposase-like protein (Q9FI74_ARATH)	9.01364	9.05328	8.8685	9.03835	7.94469	7.90676	0	-1	0	0.951585	0.0016485	0.0037761	8.92314	9.16871	8.94906	9.01391	8.73676	9.40917	8.88196	8.80212	8.92142	8.63945	9.27047	9.20512	8.3056	7.88476	7.64369	8.37332	7.57803	7.76895
Solyc01g005710.2.1	Solyc01g005710	LRR receptor-like serine/threonine-protein kinase, RLP	7.20899	7.19973	7.16075	8.07064	7.43308	7.35865	0	0	0	0.000123216	0.152258	0.211509	7.34463	7.18631	7.09603	7.17998	7.11756	7.30166	7.15427	7.11174	7.21623	7.94765	8.18194	8.08234	7.54376	7.22241	7.53306	7.4062	7.34175	7.32799
Solyc01g005720.2.1	Solyc01g005720	LRR receptor-like serine/threonine-protein kinase, RLP	7.60454	7.53258	7.42805	8.70727	8.43551	8.3949	1	0	0	6.55487e-05	0.000196127	8.8025e-05	7.76375	7.64042	7.40945	7.37941	7.71698	7.50134	7.51564	7.23079	7.53772	8.92952	8.59829	8.59399	8.436	8.44119	8.42933	8.55729	8.35723	8.27017
Solyc01g005730.2.1	Solyc01g005730	LRR receptor-like serine/threonine-protein kinase, RLP	7.92858	7.99865	8.03526	9.69875	9.7676	9.81834	1	1	1	4.67882e-07	2.15873e-07	1.51312e-07	8.19574	7.7345	7.85552	7.89275	7.98619	8.11701	8.1159	8.1936	7.79628	9.69195	9.67592	9.72837	9.69802	9.8494	9.75539	9.7615	9.86671	9.82681
Solyc01g005740.2.1	Solyc01g005740	Unknown Protein	7.0087	6.71346	7.0498	6.81176	6.76632	6.82236	0	0	0	0.478416	0.855831	0.356503	6.88855	6.92761	7.20993	6.76661	6.80385	6.56993	6.74988	6.78287	7.61666	6.96905	6.85116	6.61506	6.77394	6.77709	6.74794	6.77165	6.86669	6.82874
Solyc01g005750.1.1	Solyc01g005750	Lipoxygenase (C0KKU8_SOLLC)	9.71354	10.2714	10.1049	9.39521	9.4653	10.0281	0	0	0	0.664619	0.206484	0.911413	9.99258	8.8112	10.3368	10.0055	10.6942	10.1146	10.1245	10.1295	10.0606	9.231	9.32321	9.63143	9.83482	8.92018	9.64089	9.41789	11.4664	9.20008
Solyc01g005760.2.1	Solyc01g005760	LRR receptor-like serine/threonine-protein kinase, RLP	8.01266	8.14079	7.71185	11.0688	9.12336	8.93219	1	0	1	5.64657e-06	0.0211884	0.00514772	8.5618	7.49466	7.98151	7.89182	8.00231	8.52825	7.72547	7.81224	7.59786	10.7032	11.4959	11.0073	9.3245	8.85896	9.18662	9.66337	8.5106	8.62262
Solyc01g005770.2.1	Solyc01g005770	Unknown Protein	7.52536	7.4301	7.31662	7.2974	7.19728	7.19193	0	0	0	0.236604	0.196654	0.487805	7.53671	7.53493	7.50445	7.39146	7.56282	7.33604	7.33277	7.24187	7.37521	7.55011	7.16587	7.17623	7.12536	7.25661	7.20986	7.43336	7.09663	7.0458
Solyc01g005780.1.1	Solyc01g005780	LRR receptor-like serine/threonine-protein kinase, RLP	7.28377	7.22409	7.25016	8.72202	7.91782	7.93436	1	0	0	0.000118543	0.0144804	0.0136994	7.55037	7.09048	7.21046	7.15822	7.12334	7.39071	7.33898	7.37107	7.04042	8.30805	9.06562	8.7924	7.82843	7.79882	8.12621	8.2899	7.81579	7.69737
Solyc01g005800.2.1	Solyc01g005800	Calmodulin binding protein (B6U0B7_MAIZE)	6.75739	6.65672	6.67902	7.05552	8.28786	8.34163	0	1	1	0.639313	0.00636527	0.00474753	6.68371	6.74153	6.84693	6.45753	6.51681	6.99581	6.60912	6.75557	6.67237	7.36656	6.95173	6.84827	7.13895	8.48134	9.24329	7.41503	8.76806	8.84179
Solyc01g005810.2.1	Solyc01g005810	Mak16 protein (Q2HUC0_MEDTR)	10.7003	10.844	10.3999	11.1646	11.1366	11.4165	0	0	1	0.126156	0.312249	0.00143869	10.8593	10.5062	10.7353	10.6948	11.1262	10.711	10.3318	10.3031	10.5648	10.8395	11.3051	11.3493	11.3449	11.0742	10.9906	11.7436	11.6283	10.8776
Solyc01g005820.2.1	Solyc01g005820	Splicing factor arginine/serine-rich 4 (B6U7F9_MAIZE)	12.1208	12.2199	12.1199	12.1088	12.5143	12.7174	0	0	0	0.96571	0.159281	0.00657941	12.1933	11.9598	12.2093	12.374	11.8822	12.4034	12.0477	12.0658	12.2463	11.9357	12.1223	12.2684	12.4807	12.4033	12.6588	12.6309	12.9147	12.6066
Solyc01g005830.2.1	Solyc01g005830	Glucan endo-1 3-beta-glucosidase 4 (B6TL03_MAIZE)	10.4622	10.2936	10.1639	9.66496	8.23429	8.09727	0	-1	-1	0.0591354	7.26211e-05	5.58369e-05	10.5441	10.2515	10.5911	10.56	9.78423	10.5366	10.0482	10.0524	10.3912	9.49367	9.56511	9.93611	8.83841	8.18176	7.6827	8.70875	7.78919	7.79386
Solyc01g005840.2.1	Solyc01g005840	Ubiquitin-conjugating enzyme E2 E3 (B6T544_MAIZE)	10.3925	10.612	10.6511	9.86034	9.50362	9.43597	0	-1	-1	0.0511224	0.000338678	0.000124929	10.2037	10.7911	10.1829	10.5379	10.8474	10.4507	10.7241	10.7585	10.4705	10.1365	9.69563	9.74887	9.54406	9.27772	9.68908	9.33149	9.30735	9.66908
Solyc01g005870.1.1	Solyc01g005870	LRR receptor-like serine/threonine-protein kinase, RLP	8.16571	7.83931	7.53653	11.4416	11.1413	11.3	1	1	1	9.46154e-08	4.85695e-08	9.52868e-09	8.7383	7.50365	8.25517	7.68715	7.89091	7.93986	7.56426	7.62143	7.4239	11.5021	11.3441	11.4784	11.0127	11.0618	11.3494	11.3287	11.3648	11.2065
Solyc01g005880.1.1	Solyc01g005880	Extensin-like protein Dif10 (Fragment) (Q43504_SOLLC)	6.77612	6.68502	6.76735	7.55333	6.91665	7.01978	0	0	0	0.000655691	0.199657	0.149548	6.87694	6.785	6.66641	6.66509	6.79889	6.59108	6.84163	6.8056	6.65484	7.87966	7.35075	7.42958	6.91822	6.87528	6.95646	7.05068	6.98546	7.02321
Solyc01g005910.2.1	Solyc01g005910	Acid phosphatase/vanadium-dependent haloperoxidase related (B2A528_NATTJ)	10.1903	10.1001	10.3362	9.99933	10.0395	10.1365	0	0	0	0.533765	0.848391	0.466032	9.97253	10.6077	9.99059	10.3337	9.74388	10.2228	10.3738	10.3544	10.2803	9.79024	9.98615	10.2216	9.85908	10.0286	10.231	9.78292	10.3217	10.305
Solyc01g005920.2.1	Solyc01g005920	Amino acid permease (Fragment) (B8C3S3_THAPS)	7.81775	7.92884	7.98481	8.50363	8.86231	9.08592	0	0	1	0.0280815	0.00321149	0.000768793	7.77035	8.01933	7.66356	8.19905	7.63145	7.95603	8.16772	8.21795	7.56875	8.28988	8.3648	8.8562	8.98206	8.76797	8.8369	9.42256	9.01754	8.81767
Solyc01g005930.2.1	Solyc01g005930	Unknown Protein	9.65589	9.76791	9.71251	9.81722	9.21988	9.42602	0	0	0	0.796446	0.30083	0.590598	9.66895	9.76214	9.5366	9.29685	10.9145	9.09238	10.0788	10.128	8.93075	10.0163	9.52681	9.9085	9.54648	9.04489	9.06827	9.81723	9.33624	9.12458
Solyc01g005940.2.1	Solyc01g005940	Phytoene synthase 3	7.18901	6.81488	7.09119	7.17099	7.04707	6.91023	0	0	0	0.963547	0.450676	0.547328	7.14087	7.02663	7.39952	6.75738	7.18972	6.49755	7.2894	6.77747	7.20671	7.20214	7.18142	7.1294	6.72907	7.47171	6.94043	6.57855	7.25226	6.89987
Solyc01g005950.2.1	Solyc01g005950	Serine/threonine-protein phosphatase (B9GY91_POPTR)	10.959	10.9857	10.6678	10.4106	9.9861	10.0357	0	0	0	0.0554539	0.00116844	0.0195429	11.1983	10.6341	11.0446	11.0246	10.8673	11.0653	10.5197	10.5149	10.9688	10.0009	10.5206	10.7104	9.82366	10.1584	9.97627	9.79223	10.0921	10.2228
Solyc01g005960.2.1	Solyc01g005960	RNA helicase DEAD1 (manually curated)	9.94285	9.94534	9.96546	10.3329	10.3217	10.4706	0	0	0	0.0342988	0.0304621	0.00499029	9.81326	10.0554	9.9599	9.90299	10.0628	9.87019	9.99316	10.0402	9.86307	10.1615	10.3236	10.5136	10.4036	10.3542	10.2073	10.5844	10.3375	10.49
Solyc01g005970.2.1	Solyc01g005970	Kelch-like protein 3 (KLHL3_PONAB)	7.92376	7.90143	7.8325	8.36389	8.319	8.35082	0	0	0	0.121352	0.119366	0.0500619	8.06956	7.95587	7.74584	7.56982	8.53346	7.601	7.85731	8.01652	7.62368	8.30106	8.3996	8.39101	8.22431	8.39771	8.33499	8.29447	8.38654	8.37143
Solyc01g005980.2.1	Solyc01g005980	POT family domain containing protein expressed (D8L9H8_WHEAT)	9.20731	8.90454	9.43092	8.69208	7.99018	8.17992	0	0	-1	0.208853	0.0216312	0.00273765	9.11313	9.30803	9.20076	9.22582	8.23972	9.24806	9.33252	9.63587	9.32439	9.05313	8.13325	8.88986	8.44315	7.91853	7.60885	8.52463	7.91228	8.10285
Solyc01g005990.2.1	Solyc01g005990	Non-specific lipid-transfer protein (B9REN2_RICCO)	12.1413	10.87	11.4726	9.71419	8.46023	8.19306	-1	-1	-1	0.0121597	0.00892167	0.00086526	12.1155	11.7903	12.518	11.9864	8.4621	12.1614	11.3689	11.4141	11.6348	9.27355	9.9448	9.92421	8.72693	8.57806	8.0757	8.57063	8.18153	7.82703
Solyc01g006000.2.1	Solyc01g006000	GPI mannosyltransferase 2 (A8N6M5_COPC7)	8.62191	8.55181	8.44229	8.47385	8.42434	8.76088	0	0	0	0.708203	0.731723	0.336976	8.82203	8.22989	8.81381	8.33068	9.00189	8.32287	8.5398	8.48394	8.30312	8.28624	8.64369	8.4916	8.92299	8.13146	8.21857	9.23256	8.51937	8.53069
Solyc01g006010.2.1	Solyc01g006010	Branchpoint-bridging protein (C1FYD8_PARBD)	8.58049	8.49975	8.44394	8.76823	8.53175	8.6262	0	0	0	0.435478	0.901889	0.39994	8.60029	8.60566	8.53553	8.4805	8.68565	8.33311	8.52278	8.53044	8.27861	8.51423	8.86273	8.92773	8.76704	8.4731	8.35511	8.87835	8.33757	8.66268
Solyc01g006020.2.1	Solyc01g006020	At3g32930-like protein (Fragment) (B3SKU7_ARAHA)	12.2741	12.3247	12.7116	12.6801	11.2755	10.5985	0	0	-1	0.683985	0.224556	0.016155	11.7232	13.1701	11.9291	11.2857	14.0304	11.6578	13.3575	13.4022	11.3752	12.7815	12.5792	12.6796	11.89	11.3363	10.6002	10.987	10.0082	10.8004
Solyc01g006030.2.1	Solyc01g006030	E3 ubiquitin-protein ligase bre1 (B6K254_SCHJY)	7.21417	7.1142	7.07619	7.3225	7.12113	7.42348	0	0	0	0.60972	0.977505	0.0582517	7.09759	7.25047	7.29445	7.08721	7.25683	6.99855	7.13718	7.0345	7.05688	7.23149	7.65216	7.08386	7.17843	7.14219	7.04277	7.51851	7.34363	7.4083
Solyc01g006060.2.1	Solyc01g006060	Disease resistance response protein (A8IXC7_BRACM)	7.04735	7.24317	7.08249	6.91372	6.8751	7.33789	0	0	0	0.783752	0.380999	0.537043	7.13583	7.25475	6.75146	7.49127	6.78361	7.45463	6.76295	6.80394	7.68059	7.18241	6.76772	6.79102	6.89762	6.96056	6.76711	8.13149	6.91502	6.96716
Solyc01g006090.2.1	Solyc01g006090	rRNA processing protein Ebp2 (B6K460_SCHJY)	9.21276	9.05146	8.67319	10.3247	10.3281	10.6264	1	1	1	0.0123234	0.00355901	9.98211e-05	9.40015	9.15534	9.0828	9.27134	8.75764	9.12539	8.47749	8.46824	9.07384	9.77546	10.5637	10.6351	10.673	10.3147	9.99642	11.1494	10.8006	9.92923
Solyc01g006100.2.1	Solyc01g006100	Cytosine-specific methyltransferase (B4XTS9_ELAGV)	7.90953	7.84522	7.96553	7.028	7.08857	7.19572	0	0	0	0.0180569	0.0289637	0.0237044	7.43915	8.44116	7.8483	8.20971	7.26764	8.05831	7.75459	7.8646	8.27739	7.0691	6.98961	7.02531	7.05755	7.05242	7.15574	6.88829	7.35862	7.34026
Solyc01g006110.2.1	Solyc01g006110	PP2A regulatory subunit TAP46 (B6TVR5_MAIZE)	11.1245	11.206	11.0701	11.5767	11.829	12.1102	0	0	1	0.0253014	0.00251	2.86576e-05	11.1938	10.9753	11.2045	11.0107	11.4515	11.1558	11.162	11.1579	10.8904	11.4353	11.5954	11.6993	11.8181	11.7323	11.9364	12.0937	12.1987	12.0383
Solyc01g006120.2.1	Solyc01g006120	Casein kinase-like protein (Q9LID3_ARATH)	12.9328	13.1497	12.8456	13.0552	13.1491	13.502	0	0	0	0.631404	0.998419	0.00532774	13.1282	12.5008	13.1693	13.0452	13.2355	13.1684	12.7729	12.7564	13.0075	12.824	13.1705	13.1712	13.2002	13.0866	13.1605	13.4865	13.6411	13.3784
Solyc01g006130.2.1	Solyc01g006130	Homology to unknown gene (Q010T6_OSTTA)	13.0217	12.8204	12.9291	11.2026	10.8194	10.6726	-1	-1	-1	5.24216e-05	1.08013e-05	2.74876e-06	12.7538	13.5227	12.7887	13.1894	12.1963	13.0755	12.8451	12.823	13.1192	11.1519	11.2419	11.2139	10.7558	10.9042	10.7983	10.4787	10.8318	10.7072
Solyc01g006140.2.1	Solyc01g006140	DNA replication factor Cdt1 (CDT1_HUMAN)	7.82558	7.81041	7.74597	7.35745	7.27823	7.35006	0	0	0	0.177294	0.103508	0.21179	7.84854	7.68961	7.93859	8.22318	7.02581	8.18225	7.55935	7.54921	8.12937	7.37535	7.32152	7.37548	7.3358	7.16667	7.33222	7.38673	7.44318	7.22028
Solyc01g006150.2.1	Solyc01g006150	Cation-efflux pump fieF (FIEF_KLEPN)	11.0693	11.0429	11.0373	11.0595	12.422	12.5599	0	1	1	0.984144	0.00169018	0.000643402	11.2547	10.744	11.2091	11.1416	11.0306	10.9566	11.0379	10.9481	11.1259	10.2935	11.5286	11.3565	11.87	12.5021	12.8938	12.2389	12.8271	12.6138
Solyc01g006160.2.1	Solyc01g006160	Unknown Protein	9.90573	9.87618	10.0323	10.5668	10.9823	11.137	0	1	1	0.0465014	0.00160799	0.0013341	9.78064	10.1742	9.76234	10.1273	9.49039	10.0109	9.96076	9.95789	10.1784	10.7133	10.4361	10.5509	11.3389	10.9054	10.7026	11.6397	11.0715	10.6998
Solyc01g006170.2.1	Solyc01g006170	rRNA processing protein ebna1-binding protein-related (C4QG91_SCHMA)	9.44681	9.17673	8.88219	10.7672	11.0086	11.3884	1	1	1	0.0041348	0.000201844	9.34538e-06	9.79045	9.29136	9.25861	9.41544	8.95624	9.15851	8.80393	8.77242	9.07021	10.0525	11.0947	11.1543	11.2668	10.9687	10.7902	11.829	11.5981	10.738
Solyc01g006180.2.1	Solyc01g006180	GTP-binding protein-like (Q69NK1_ORYSJ)	8.26049	8.09843	8.25604	9.52846	9.66439	10.0751	1	1	1	0.000816846	7.88936e-05	1.57493e-05	8.26142	8.44028	8.07977	8.00907	8.35739	7.92882	8.46711	8.42161	7.87941	9.00316	9.71609	9.86611	9.95033	9.60322	9.43961	10.2835	10.0575	9.88434
Solyc01g006190.2.1	Solyc01g006190	E3 ubiquitin-protein ligase sina (B0WR23_CULQU)	11.7292	12.0822	11.6713	11.5727	12.0765	12.4697	0	0	0	0.495612	0.983565	0.00077459	11.9426	11.3944	11.8507	11.9586	12.2749	12.0133	11.6128	11.5746	11.8267	11.687	11.6604	11.3706	12.1769	11.9251	12.1276	12.5277	12.4912	12.3901
Solyc01g006200.2.1	Solyc01g006200	Unknown Protein	9.34067	9.63956	9.27268	9.0403	8.99735	9.43163	0	0	0	0.402415	0.0537723	0.636303	9.38772	9.11626	9.51804	9.31427	10.2517	9.35273	9.208	9.27716	9.33289	8.67265	9.31875	9.12951	9.12557	8.93227	8.93422	9.19808	9.91337	9.18345
Solyc01g006210.2.1	Solyc01g006210	Non-structural maintenance of chromosomes element 1 homolog (B5X8H0_SALSA)	7.53867	7.47045	7.58371	7.7811	7.45604	7.49517	0	0	0	0.479716	0.971795	0.786874	7.52512	7.6974	7.3935	7.82885	6.80292	7.77957	7.4437	7.47901	7.82842	7.64324	7.84743	7.85262	7.6202	7.59819	7.14973	7.75273	7.4525	7.28026
Solyc01g006220.2.1	Solyc01g006220	Histone-lysine N-methyltransferase (C1G685_PARBD)	7.05671	7.10981	7.13663	6.87731	6.93818	6.82242	0	0	0	0.497819	0.488266	0.1754	6.99358	7.30428	6.87228	7.31305	7.09063	6.92576	6.95838	6.90877	7.54273	6.99725	6.82189	6.8128	6.82989	7.13527	6.84939	6.72157	6.72637	7.01931
Solyc01g006230.2.1	Solyc01g006230	Cysteine protease (A8NLD6_COPC7)	10.8315	11.1391	10.9347	11.4529	11.7923	12.0159	0	0	1	0.0230777	0.0127181	0.000292751	10.8475	10.8601	10.7869	10.8372	11.6517	10.9284	11.0711	11.0684	10.6646	11.6	11.5178	11.2408	11.9032	11.6657	11.8079	12.124	11.9617	11.9619
Solyc01g006240.2.1	Solyc01g006240	Myrosinase-binding protein-like At3g16440 (MB32_ARATH)	7.63032	7.63056	7.71227	7.85884	7.88723	7.89622	0	0	0	0.528679	0.444568	0.577529	7.76767	7.64923	7.47406	7.95287	7.17907	7.75973	7.41633	7.89256	7.8279	7.49749	8.00519	8.07385	7.38789	8.29337	7.98042	7.93349	7.65878	8.09638
Solyc01g006250.1.1	Solyc01g006250	Unknown Protein; contains Interpro domain(s) IPR001810 Cyclin-like F-box	7.56219	7.82472	7.83876	7.51229	7.64108	7.73814	0	0	0	0.886421	0.530574	0.730538	7.46535	7.75166	7.46958	7.96294	7.58079	7.93042	7.75278	8.16573	7.59777	7.45454	7.53776	7.54457	7.47202	7.7514	7.69982	8.20208	7.22026	7.79207
Solyc01g006260.2.1	Solyc01g006260	Ribonuclease P/MRP protein subunit POP5 (POP5_HUMAN)	8.76852	8.83513	8.60877	8.8585	8.81998	8.94182	0	0	0	0.738703	0.958275	0.136508	8.85486	8.62033	8.83035	8.91611	8.71225	8.87703	8.38783	8.48155	8.95694	8.49489	9.04876	9.03185	8.86134	8.76357	8.83503	9.14348	8.83443	8.84755
Solyc01g006270.2.1	Solyc01g006270	Unknown Protein	7.67386	7.71168	7.87712	7.55362	7.46693	7.55044	0	0	0	0.595836	0.222243	0.0938304	7.53737	7.90454	7.57967	7.90639	7.62282	7.60583	7.94271	8.02058	7.66806	7.67697	7.48474	7.49916	7.47008	7.59947	7.33124	7.47579	7.41718	7.75835
Solyc01g006280.2.1	Solyc01g006280	Formate-tetrahydrofolate ligase (D0MR27_PHYIN)	13.1048	13.1079	13.6086	12.5924	12.7747	12.9299	0	0	0	0.111203	0.275263	0.0259983	12.9496	13.3211	13.0436	13.4623	12.5185	13.3429	13.7665	13.7324	13.327	12.1932	12.7312	12.8528	12.6956	12.7234	12.9052	12.7941	12.9454	13.0502
Solyc01g006290.2.1	Solyc01g006290	Peroxidase (Q42964_TOBAC)	9.39166	8.61127	10.7218	7.16306	7.79907	8.63432	-1	0	-1	0.0241157	0.376915	0.0218809	9.76323	8.73885	9.67291	9.28194	7.18309	9.36878	10.7965	10.7556	10.6132	7.00268	7.51747	6.96905	8.87498	7.16467	7.35756	10.4445	7.94949	7.50895
Solyc01g006300.2.1	Solyc01g006300	LECEVI1A (manually curated)	10.2139	9.74097	11.5028	9.24499	11.4487	11.4102	0	0	0	0.368743	0.0869091	0.93234	11.2085	9.23893	10.1943	10.2268	8.71643	10.2797	12.0827	12.1012	10.3244	8.22162	9.19329	10.32	11.1151	10.3677	12.8634	12.5285	11.0553	10.6469
Solyc01g006320.2.1	Solyc01g006320	Non-race specific disease resistance protein 1-like protein b (D2CFI3_COFAR)	7.47518	7.38071	7.76282	7.26846	7.35179	7.84808	0	0	0	0.502382	0.930729	0.770363	7.58787	7.55637	7.2813	7.66366	6.96328	7.51518	7.81469	7.83952	7.63424	7.31256	7.18866	7.30416	7.00412	7.26915	7.7821	7.52695	8.04079	7.9765
Solyc01g006330.2.1	Solyc01g006330	PAP fibrillin family protein (B7KDB3_CYAP7)	11.9976	11.5033	11.9402	8.26203	7.96272	7.46741	-1	-1	-1	4.20238e-05	3.49754e-05	3.04518e-06	11.8541	12.0855	12.0532	12.3589	9.76489	12.3861	11.7286	11.7769	12.315	8.30383	8.12143	8.36084	7.77276	8.08455	8.03085	7.18927	7.42626	7.78671
Solyc01g006340.2.1	Solyc01g006340	ATP dependent RNA helicase (B3LKV6_YEAS1)	7.86289	7.8433	7.81241	7.75139	8.06037	8.11645	0	0	0	0.625726	0.281235	0.117598	7.96975	7.8137	7.80523	7.76205	8.02103	7.74682	7.81029	7.86468	7.76225	7.80089	7.91534	7.53794	8.24018	8.02273	7.91818	8.4083	7.92269	8.01835
Solyc01g006350.2.1	Solyc01g006350	Glucan synthase like 7 (D8TE42_SELML)	11.2622	11.4439	11.3679	11.6737	12.0865	12.177	0	0	0	0.0932406	0.00883819	0.00155223	11.1979	11.2656	11.3231	11.168	11.8099	11.3539	11.5201	11.4804	11.1031	11.5901	11.6014	11.8296	12.1552	11.8548	12.2497	12.2074	12.3226	12.001
Solyc01g006360.2.1	Solyc01g006360	Glucan synthase like 7 (D8T771_SELML)	7.56018	7.68527	7.7268	7.94569	8.05989	8.04867	0	0	0	0.0467446	0.0407925	0.0682295	7.45583	7.6592	7.56551	7.63587	7.76759	7.65236	7.79428	7.64604	7.74007	7.96088	8.01457	7.86162	8.08883	7.88212	8.20872	8.16554	8.21444	7.76603
Solyc01g006370.2.1	Solyc01g006370	Glucan synthase like 3 (D8R8I5_SELML)	9.75214	9.91252	9.69157	9.76349	9.75898	9.95409	0	0	0	0.970156	0.520586	0.238612	9.84942	9.69674	9.71025	9.62775	10.2918	9.81799	9.59666	9.5137	9.96437	9.72047	9.7694	9.80061	9.79279	9.70687	9.77728	9.9295	10.2215	9.71124
Solyc01g006380.2.1	Solyc01g006380	U-box domain-containing protein (B6V8G2_HELAN)	7.86374	7.34198	7.25253	6.98881	6.70347	6.7562	0	0	0	0.00195251	0.01025	0.033973	7.98499	7.61751	7.98873	7.55388	7.20121	7.27087	7.08559	7.17722	7.49476	7.40488	6.73083	6.83072	6.71877	6.64767	6.74397	6.77978	6.67312	6.81571
Solyc01g006400.2.1	Solyc01g006400	Cysteine-rich extensin-like protein-4 (Q08197_TOBAC)	12.1869	11.3485	12.3718	14.1276	12.3563	12.4549	0	0	0	0.0759173	0.331887	0.941269	11.7313	12.8366	11.9929	12.7715	8.68434	12.5898	12.1517	12.3145	12.6493	14.4727	13.5192	14.3908	12.9988	11.9485	12.1215	13.35	12.0669	11.948
Solyc01g006430.2.1	Solyc01g006430	Omega-6 fatty acid desaturase (Q461Q1_HEVBR)	14.7763	14.3563	14.4767	13.7224	13.7468	14.2418	0	0	0	0.0600474	0.246434	0.66118	14.7992	14.5689	14.9608	15.0551	12.9907	15.0231	14.2773	14.228	14.9248	13.4914	13.7052	13.9706	13.9041	13.5095	13.8269	14.4737	14.1917	14.06
Solyc01g006440.1.1	Solyc01g006440	Peptide transporter-like protein (Q9SVS9_ARATH)	6.85332	7.06301	7.2349	6.96504	6.94176	6.82421	0	0	0	0.718453	0.673118	0.11178	6.78424	6.90842	6.86731	7.59496	6.86882	6.72526	7.05203	7.21496	7.43772	7.07833	6.68022	7.13658	6.85304	6.79701	7.17523	6.77766	6.7663	6.92866
Solyc01g006450.2.1	Solyc01g006450	Enoyl reductase (P93062_BRANA)	10.5737	10.0025	10.4373	9.99001	9.74018	9.12781	0	0	-1	0.374719	0.690367	0.0308637	10.0509	11.2684	10.4019	10.7542	8.72292	10.5303	10.0934	10.0924	11.1262	9.73871	10.0009	10.2304	9.69997	10.1557	9.36489	9.5788	8.90794	8.89668
Solyc01g006480.2.1	Solyc01g006480	Alpha/beta hydrolase (Q83AV9_COXBU)	8.99435	9.03096	8.8073	9.4044	8.89311	9.0488	0	0	0	0.171985	0.649782	0.384266	9.11416	8.9213	8.94758	8.86957	9.30835	8.91495	8.83613	8.78898	8.7968	9.11708	9.4618	9.63433	9.3208	8.80895	8.54958	9.47084	8.91312	8.76244
Solyc01g006490.2.1	Solyc01g006490	Protein YdiU (B5N5F2_SALET)	8.91056	8.97609	8.90799	9.27235	9.13019	9.25362	0	0	0	0.249475	0.622479	0.225234	8.74291	8.9814	9.00735	8.68235	9.68171	8.56422	8.95873	8.87043	8.89482	9.01107	9.38605	9.41992	9.03429	9.20918	9.1471	9.23846	9.38518	9.13724
Solyc01g006500.2.1	Solyc01g006500	Pentatricopeptide repeat-containing protein (D7MMK8_ARALY)	9.62967	9.8428	9.30258	8.88096	8.21122	8.04814	0	-1	-1	0.00586212	5.25448e-06	4.94453e-05	9.58238	9.44045	9.86619	9.62649	10.1658	9.73615	9.13625	9.25281	9.51868	8.91682	8.85711	8.86896	8.47335	8.15064	8.00967	8.2844	7.85524	8.00477
Solyc01g006510.2.1	Solyc01g006510	sorbitol related enzyme (manually curated)	13.2515	13.5093	13.2078	12.2205	11.7386	11.5515	-1	-1	-1	0.000262633	9.17807e-07	1.40718e-06	13.1923	13.2358	13.3265	13.3264	13.7658	13.4356	13.1931	13.2309	13.1993	12.418	12.1185	12.1251	11.8515	11.6612	11.703	11.3455	11.3796	11.9294
Solyc01g006520.2.1	Solyc01g006520	Receptor-like protein kinase (Q39202_ARATH)	10.2636	10.1194	10.347	7.81288	7.87072	7.56175	-1	-1	-1	2.46492e-06	2.47184e-06	2.41985e-07	10.1895	10.2492	10.3521	10.2425	9.53977	10.5759	10.4296	10.4439	10.1674	8.00317	7.54125	7.89422	7.72938	7.65303	8.22975	7.33892	7.71378	7.63256
Solyc01g006540.2.1	Solyc01g006540	lipoxygenase C (manually curated)	8.42256	8.43454	8.68534	8.00029	8.2031	8.19308	0	0	0	0.383054	0.627025	0.255551	8.29796	8.09441	8.87531	8.31499	8.40223	8.58638	8.62123	8.789	8.64579	8.24467	7.87876	7.87746	9.09547	7.67264	7.8412	8.91159	7.86815	7.7995
Solyc01g006550.2.1	Solyc01g006550	LRR receptor-like serine/threonine-protein kinase, RLP	7.1008	7.0432	7.1741	8.33438	8.30319	8.39094	1	1	1	9.21353e-06	3.53078e-06	3.9841e-06	7.25044	7.06711	6.98485	7.00411	6.95419	7.17129	7.29561	7.29621	6.93048	8.42329	8.31309	8.26676	8.20636	8.34385	8.35938	8.46703	8.44983	8.25597
Solyc01g006560.2.1	Solyc01g006560	Lipoxygenase (C0KKU8_SOLLC)	10.0993	10.6989	10.519	9.58887	9.72181	9.89699	0	0	0	0.424485	0.0953683	0.274176	10.3487	8.99247	10.9568	10.3974	11.1999	10.4995	10.6179	10.6202	10.3189	9.25427	9.49106	10.0213	10.101	9.22641	9.83805	9.56987	10.7829	9.33815
Solyc01g006570.1.1	Solyc01g006570	Lipoxygenase (C0KKU8_SOLLC)	8.22381	8.39749	8.41035	7.71938	8.29186	8.64756	0	0	0	0.200802	0.798876	0.522562	8.35923	7.74163	8.57058	8.18219	8.81157	8.19872	8.51099	8.42464	8.29543	7.73055	7.46976	7.95785	8.4695	7.71678	8.6893	8.26588	9.08463	8.59216
Solyc01g006580.2.1	Solyc01g006580	2-oxoglutarate-dependent dioxygenase (B9GL08_POPTR)	6.87379	6.78388	6.78637	7.03189	7.37989	7.53343	0	0	0	0.349752	0.00101474	0.000126877	6.94167	6.90102	6.77867	6.81239	6.76169	6.77757	6.8108	6.76832	6.77998	7.15733	6.92711	7.01122	7.51994	7.28456	7.33517	7.63561	7.61173	7.35296
Solyc01g006590.1.1	Solyc01g006590	Receptor-like protein kinase (Q39202_ARATH)	6.92299	6.87922	6.71002	6.67076	7.12076	7.31829	0	0	0	0.301636	0.291754	0.00970868	6.80487	7.17478	6.78931	6.88499	6.96884	6.78384	6.68042	6.71705	6.73259	6.87631	6.53667	6.59929	7.27735	7.31088	6.77406	7.11465	7.59984	7.24038
Solyc01g006610.1.1	Solyc01g006610	2-oxoglutarate-dependent dioxygenase (B9GL08_POPTR)	6.88934	6.76669	6.78221	6.85143	7.22555	7.36223	0	0	0	0.89448	0.0484737	0.0136177	6.67622	7.19573	6.79608	6.74294	6.88597	6.67115	6.66138	6.68931	6.99594	7.01228	6.85419	6.6878	7.3046	7.21953	7.15252	7.63023	7.43826	7.0182
Solyc01g006630.2.1	Solyc01g006630	Oxidoreductase family protein (D7KZW5_ARALY)	9.46148	9.27284	9.48872	9.57838	9.32732	9.12141	0	0	0	0.691446	0.852112	0.135491	9.25842	9.68232	9.44369	9.43153	9.02499	9.362	9.56868	9.53635	9.36112	9.42705	9.53287	9.77522	9.51543	9.32498	9.14155	9.57851	8.88539	8.90033
Solyc01g006650.1.1	Solyc01g006650	Ethylene insensitive 3 class transcription factor (D5L144_MALDO)	7.12067	7.48969	7.11445	7.55911	7.89166	7.91739	0	0	0	0.298474	0.310521	0.0393596	7.10478	7.16383	7.09341	7.9223	7.20459	7.34218	6.91737	6.91125	7.51474	7.13637	7.90924	7.63172	7.638	7.51305	8.52393	7.64824	7.66399	8.43993
Solyc01g006660.1.1	Solyc01g006660	Subtilisin-like serine protease (Q8LAE1_ARATH)	6.96923	6.83296	6.8386	7.15178	7.16563	7.08406	0	0	0	0.345339	0.065087	0.157546	7.0272	7.07055	6.80995	6.98203	6.68664	6.83022	6.90616	6.7782	6.83145	7.09266	7.22877	7.13393	6.9612	7.43576	7.09994	7.02519	7.13043	7.09655
Solyc01g006670.2.1	Solyc01g006670	UDP-glucosyltransferase HvUGT5876 (D3WYW1_HORVD)	6.79203	6.70006	6.58734	7.18664	7.1366	7.36697	0	0	0	0.0562228	0.0275638	0.000519581	7.0028	6.79978	6.57351	6.69738	6.93493	6.46787	6.59843	6.59425	6.56936	7.15588	7.18697	7.21706	7.1723	7.05667	7.18082	7.53655	7.41949	7.14486
Solyc01g006680.2.1	Solyc01g006680	Transcription factor jumonji jmjC domain protein (D5NKF9_9BURK)	7.3554	7.18074	7.27844	9.89584	9.45271	9.6541	1	1	1	1.96348e-05	2.72136e-05	1.42491e-05	6.97971	7.76275	7.32375	7.05473	7.658	6.8295	7.43537	7.54297	6.85697	9.18079	10.3349	10.1718	9.52212	9.30301	9.53299	9.81562	9.72332	9.42337
Solyc01g006690.2.1	Solyc01g006690	Unknown Protein	11.5587	11.1112	11.0561	9.66954	8.55409	8.55282	-1	-1	-1	0.000895651	3.84118e-05	3.71031e-05	11.5384	11.4086	11.7291	11.6079	9.93677	11.7889	10.9427	10.8653	11.3602	9.67962	9.51337	9.81564	8.26477	8.68681	8.71069	8.25077	8.68151	8.72619
Solyc01g006700.2.1	Solyc01g006700	Downstream neighbor of SON (Q5U2V7_RAT)	9.81679	10.0799	10.1641	9.67838	9.74041	9.77612	0	0	0	0.595737	0.140118	0.0844173	9.58346	10.1327	9.73421	9.9655	10.2996	9.97451	10.1996	10.2127	10.0799	9.51886	9.87303	9.64324	9.97594	9.67774	9.56756	10.0334	9.58306	9.71188
Solyc01g006710.2.1	Solyc01g006710	ATP-dependent RNA helicase A-like protein (Q9FF84_ARATH)	8.62396	8.77329	8.88157	8.78165	8.68807	8.59629	0	0	0	0.59372	0.768554	0.260541	8.48595	8.80019	8.58573	8.47865	9.31461	8.52661	8.8211	9.13755	8.68607	8.8256	8.69541	8.82395	8.70151	8.75654	8.60616	8.71009	8.72317	8.35561
Solyc01g006720.2.1	Solyc01g006720	ABC transporter G family member 22 (AB22G_ARATH)	11.5005	11.5782	11.234	10.5207	8.98985	8.99446	0	-1	-1	0.0909501	0.000165391	0.000454379	11.9458	10.7327	11.823	12.0126	10.6014	12.1207	10.9104	10.8663	11.9252	10.2742	10.7581	10.5297	9.41292	8.99135	8.56529	9.39407	8.84682	8.7425
Solyc01g006740.2.1	Solyc01g006740	Sucrose phosphate phosphatase (Q5J3P0_MALDO)	9.06186	9.17304	8.90012	8.42614	7.95967	7.90975	0	-1	0	0.00343354	8.45581e-06	4.548e-05	8.93895	9.048	9.19863	9.07891	9.31114	9.12906	8.98506	8.96098	8.75432	8.33943	8.43121	8.50777	8.17312	8.02467	7.6812	8.00892	7.84615	7.87417
Solyc01g006760.2.1	Solyc01g006760	Unknown Protein	6.8393	7.1365	6.87888	6.88342	7.01168	6.87273	0	0	0	0.901385	0.685378	0.984329	6.87694	6.74717	6.89379	7.20194	6.93077	7.27679	6.69015	6.66553	7.28096	7.01947	6.76062	6.87018	6.65866	6.85542	7.52095	6.61787	6.9154	7.08492
Solyc01g006780.2.1	Solyc01g006780	Unknown Protein	8.30529	8.50132	8.15527	7.05381	6.86258	6.84782	-1	-1	-1	5.05124e-06	1.7215e-07	1.22489e-06	8.39714	8.22347	8.29525	8.59315	8.51992	8.3909	8.09672	7.95764	8.41147	7.09819	7.08048	6.98274	6.80377	6.88015	6.90382	6.76948	6.88682	6.88717
Solyc01g006790.2.1	Solyc01g006790	Unknown Protein	11.7608	12.4261	11.643	7.84801	7.44388	7.51078	-1	-1	-1	1.13135e-08	6.24224e-10	2.33836e-09	11.779	11.5576	11.9457	12.22	12.8997	12.1586	11.5771	11.5344	11.8175	8.04073	7.6314	7.8719	7.53607	7.2199	7.57567	7.23213	7.436	7.8642
Solyc01g006800.2.1	Solyc01g006800	Methionine aminopeptidase (B9ST99_RICCO)	11.6153	11.9046	11.6008	12.0896	12.147	12.3789	0	0	0	0.13094	0.425942	0.0109125	11.7427	11.4606	11.6425	11.595	12.4538	11.665	11.7055	11.6343	11.4625	11.9515	12.0781	12.2391	12.4856	11.9486	12.0069	12.7037	12.4056	12.0275
Solyc01g006810.2.1	Solyc01g006810	RING-H2 zinc finger protein (Fragment) (A1IW10_9LAMI)	8.53464	8.49799	8.45239	8.40653	8.23783	8.07768	0	0	0	0.632058	0.267862	0.099347	8.4517	8.57023	8.58199	8.32797	8.21998	8.94603	8.49243	8.44217	8.42257	8.29655	8.26806	8.65498	8.40598	8.15509	8.15241	8.26256	8.0827	7.88778
Solyc01g006820.2.1	Solyc01g006820	Unknown Protein	7.16035	7.139	6.90912	7.32258	6.9786	7.11913	0	0	0	0.486659	0.461253	0.307378	6.96572	7.26203	7.25329	7.0983	7.42753	6.89118	6.85078	6.85981	7.01677	7.53938	7.21247	7.21588	6.8845	6.94361	7.10768	7.33666	6.9649	7.05582
Solyc01g006830.2.1	Solyc01g006830	Os02g0200800 protein (Fragment) (Q0E303_ORYSJ)	11.4856	10.5794	11.5619	10.5067	9.75621	9.50007	0	0	-1	0.0944062	0.134178	0.00094546	10.7741	12.5768	11.1061	10.8821	10.1672	10.6889	12.0433	11.9934	10.6489	10.1809	10.4245	10.9148	9.66071	9.66668	9.94123	9.18673	9.61787	9.69561
Solyc01g006840.2.1	Solyc01g006840	Calcium dependent protein kinase 26 (B9H9M4_POPTR)	6.85762	6.78067	6.81856	6.85693	8.01192	8.15229	0	0	0	0.999463	0.0878082	0.059405	6.87789	6.97658	6.7184	6.93645	6.73108	6.67447	6.85197	6.83936	6.76436	6.84895	6.65504	7.0668	6.76967	8.01576	9.25034	6.65983	8.6308	9.16624
Solyc01g006850.1.1	Solyc01g006850	Pentatricopeptide repeat-containing protein (D7LZQ2_ARALY)	6.97533	6.81699	7.16082	7.76116	7.78242	7.8649	0	0	0	0.0066903	0.00101302	0.00773559	6.8939	7.38479	6.6473	6.80777	7.0123	6.6309	7.40132	7.31979	6.76135	7.80634	7.81537	7.66177	7.8321	7.78351	7.73165	7.87031	7.99956	7.72482
Solyc01g006860.2.1	Solyc01g006860	Co-chaperone HscB-like protein (A8IK66_CHLRE)	8.91851	8.94132	9.28284	8.88096	9.15974	9.1795	0	0	0	0.881834	0.28779	0.618974	8.78973	9.02582	8.93998	8.99563	8.84578	8.98253	9.45133	9.37865	9.01854	8.73235	8.95429	8.95623	9.41913	9.06109	8.99901	9.38546	9.03924	9.1138
Solyc01g006870.2.1	Solyc01g006870	cDNA clone J023119C16 full insert sequence (B7F733_ORYSJ)	10.2669	10.133	9.94261	9.92369	10.4462	10.6852	0	0	0	0.252059	0.266033	0.010282	10.4828	9.87121	10.4467	10.2435	9.75059	10.4049	9.88002	9.85912	10.0887	9.8843	9.97003	9.91673	10.1524	10.3528	10.8335	10.4871	10.9219	10.6466
Solyc01g006880.2.1	Solyc01g006880	Histone-lysine N-methyltransferase (B6JWJ3_SCHJY)	10.2348	10.3889	10.0414	9.85949	9.94986	10.1227	0	0	0	0.265759	0.162104	0.806933	10.4004	10.2647	10.0394	10.0564	11.0651	10.0452	10.0654	10.0803	9.9784	9.47786	10.1537	9.94686	9.9794	9.94628	9.92389	10.3972	9.92757	10.0432
Solyc01g006890.2.1	Solyc01g006890	Genomic DNA chromosome 5 P1 clone MUK11 (Q9FMC4_ARATH)	9.1809	8.79342	8.86149	9.43802	9.87692	9.65865	0	1	0	0.639554	0.0274893	0.0877748	9.40941	8.79604	9.33725	9.32147	7.76369	9.2951	8.62301	8.64678	9.31469	9.16704	9.47003	9.67699	9.3422	9.97477	10.3138	9.39811	9.69617	9.88168
Solyc01g006900.2.1	Solyc01g006900	Phosphatidylglycerol/phosphatidylinositol transfer protein (C5M4H0_CANTT)	12.301	12.6882	12.6366	12.9022	12.755	12.6983	0	0	0	0.080635	0.858229	0.858848	12.0319	12.8766	11.9944	12.3289	13.3182	12.4177	12.6493	12.7062	12.5544	12.9304	12.7602	13.0161	12.6769	12.822	12.7661	12.8569	12.6462	12.5919
Solyc01g006930.2.1	Solyc01g006930	Nuclear transcription factor Y subunit A-2 (B6SM21_MAIZE)	8.74899	9.22673	8.97508	8.26595	7.72017	7.72619	0	-1	-1	0.0859315	3.231e-05	0.000139435	8.86326	8.54622	8.83749	9.19622	9.47374	9.01023	8.95373	8.94923	9.02228	8.38833	7.95986	8.44967	8.05824	7.48137	7.6209	8.02626	7.79701	7.35531
Solyc01g006940.2.1	Solyc01g006940	Poly(U)-binding-splicing factor PUF60 (PUF60_BOVIN)	12.5091	12.1438	12.5602	11.1273	10.2432	9.58406	-1	-1	-1	0.00975225	0.000687021	1.03824e-05	12.0524	13.1381	12.3369	12.7083	11.0444	12.6787	12.4042	12.4593	12.8171	11.1837	11.0114	11.1867	10.3688	10.4031	9.9577	9.82203	9.33741	9.59273
Solyc01g006950.2.1	Solyc01g006950	Syntaxin (Q6X9V9_HORVD)	6.82617	6.72845	8.3899	8.54417	11.7784	11.9479	0	1	1	0.100744	8.51601e-05	0.00125232	7.108	6.71705	6.65346	6.51123	7.02412	6.65001	9.07518	9.00382	7.09071	8.39541	8.58141	8.65569	9.99807	12.2809	13.0561	10.1885	13.1778	12.4775
Solyc01g006960.2.1	Solyc01g006960	Transport protein particle subunit trs85-2 (TR852_SCHPO)	9.25837	9.33528	9.2525	9.89036	9.94959	9.96598	0	0	0	0.0021017	0.00160962	0.000407794	9.32963	9.06485	9.38062	9.18515	9.48154	9.33916	9.35459	9.23957	9.16333	9.68397	9.95803	10.0291	9.92213	9.9786	9.94804	9.98804	9.95192	9.958
Solyc01g006970.2.1	Solyc01g006970	ATP-dependent RNA helicase A-like protein (Q9FF84_ARATH)	9.90242	10.224	9.76185	9.70901	9.24024	9.33797	0	0	0	0.393495	0.000174273	0.0404311	10.0001	9.79161	9.91556	10.0447	10.6392	9.988	9.67458	9.75351	9.85745	9.79859	9.70139	9.62704	9.35311	9.22039	9.14723	9.48568	9.33132	9.19691
Solyc01g006980.2.1	Solyc01g006980	Malonyl CoA-acyl carrier protein transacylase containing protein expressed (Q10MS3_ORYSJ)	11.8287	11.9769	11.6243	11.4863	11.3062	11.0911	0	0	0	0.235727	0.0171839	0.0461376	11.8049	11.8856	11.7957	11.9944	12.0532	11.8831	11.3756	11.3947	12.1026	11.1558	11.553	11.7502	11.0146	11.5773	11.3268	10.8787	11.2254	11.1691
Solyc01g006990.2.1	Solyc01g006990	F-box family protein (D7KNJ0_ARALY)	10.0636	10.2948	10.1322	11.1899	11.1713	11.3364	1	0	1	0.00114716	0.00435633	0.000323536	10.1132	9.92324	10.1543	9.96862	10.8406	10.0753	10.1772	10.2173	10.0021	10.9905	11.4291	11.15	11.054	11.1472	11.3129	11.0002	11.6489	11.3602
Solyc01g007000.2.1	Solyc01g007000	U-box domain-containing protein (D7LU64_ARALY)	9.73536	8.44199	10.1602	11.3767	13.205	13.0878	0	1	1	0.0809988	5.33843e-05	0.00236736	9.48428	10.5866	9.13521	8.67233	7.77517	8.87846	11.1175	11.0673	8.29576	11.3254	11.3941	11.4106	12.3871	13.2923	13.9354	11.9526	13.5365	13.7743
Solyc01g007010.2.1	Solyc01g007010	U-box domain-containing protein (D7LU64_ARALY)	9.83769	8.5085	10.5975	10.562	12.3121	12.2375	0	1	1	0.414275	0.000189968	0.0421311	9.47996	10.804	9.22908	8.86078	7.75932	8.90539	11.299	11.328	9.16567	10.592	10.5304	10.5635	11.5911	12.3186	13.0266	11.0093	12.758	12.9452
Solyc01g007020.2.1	Solyc01g007020	U-box domain-containing protein (D7LU64_ARALY)	10.2012	8.94984	10.6503	11.7032	13.3814	13.2034	0	1	1	0.110904	0.000108402	0.00627782	9.95637	10.9906	9.65646	9.14022	8.2157	9.49361	11.6523	11.5962	8.70231	11.6325	11.7288	11.7484	12.713	13.4646	13.9666	12.0552	13.6457	13.9092
Solyc01g007030.2.1	Solyc01g007030	U-box domain-containing protein (D7LU64_ARALY)	9.8324	8.50393	10.2874	11.679	13.2722	13.1353	0	1	1	0.0551251	6.20373e-05	0.00325657	9.59536	10.6701	9.23175	8.66941	7.88806	8.95431	11.2421	11.2771	8.34302	11.7032	11.7267	11.6071	12.5865	13.2828	13.9473	11.9183	13.603	13.8846
Solyc01g007040.2.1	Solyc01g007040	U-box domain-containing protein (D7LU64_ARALY)	8.86564	7.66312	9.32512	10.8431	12.4458	12.3634	1	1	1	0.0309547	3.36475e-05	0.00126692	8.67373	9.52915	8.39404	7.82471	7.16837	7.99627	10.2193	10.2062	7.54983	10.9683	10.8704	10.6906	11.7419	12.4337	13.1617	11.0921	12.9313	13.067
Solyc01g007050.1.1	Solyc01g007050	U-box domain-containing protein 24 (D7LAS1_ARALY)	6.42904	6.44981	6.33656	6.959	8.48401	7.94195	0	1	1	0.0749532	3.1067e-06	2.36401e-05	6.43892	6.46903	6.37916	6.31268	6.65279	6.38396	6.29665	6.48183	6.23121	6.85278	6.94723	7.07699	7.98004	8.76225	8.70975	7.48985	8.27064	8.06536
Solyc01g007060.2.1	Solyc01g007060	At5g63850 (Fragment) (Q3YIL4_ARATH)	9.15039	9.30359	9.08784	9.23271	9.06394	8.87888	0	0	0	0.844721	0.503692	0.547664	8.93616	9.43654	9.07847	9.16349	9.74513	9.00213	9.08779	9.132	9.04374	8.87837	9.46669	9.35306	9.60781	8.90881	8.67519	9.30752	8.72906	8.60007
Solyc01g007070.2.1	Solyc01g007070	BEL1-like homeodomain protein 1 (BLH1_ARATH)	8.77645	9.26946	9.07635	11.5045	10.2668	10.634	1	0	1	4.33827e-06	0.00869701	0.000275916	9.04087	8.45074	8.83775	8.9446	9.69121	9.17256	9.0406	9.04097	9.14748	11.9065	10.9667	11.6403	10.7916	9.96274	10.0462	10.93	10.4667	10.5054
Solyc01g007100.2.1	Solyc01g007100	Digalactosyldiacylglycerol synthase 1, chloroplastic (DGDG1_LOTJA)	11.6379	11.8067	11.4292	9.90034	9.17646	9.36847	-1	-1	-1	0.000130337	1.34801e-06	1.11644e-05	11.6683	11.3443	11.9011	11.9337	11.4649	12.0215	11.2312	11.2633	11.7931	9.59517	10.0417	10.0642	8.64831	9.41049	9.47058	9.03509	9.5075	9.56282
Solyc01g007110.2.1	Solyc01g007110	NC domain-containing protein (D7LZP9_ARALY)	11.4719	11.8867	11.353	12.5626	13.0507	13.1206	1	1	1	0.00837694	0.00373955	0.000112431	11.7084	11.0758	11.6315	11.5535	12.5039	11.6028	11.3069	11.3051	11.4468	12.2198	12.7773	12.6909	12.6215	13.2613	13.2692	12.6884	13.2426	13.4309
Solyc01g007120.2.1	Solyc01g007120	Serine/threonine protein kinase (Q2U6C8_ASPOR)	9.91665	10.0066	9.76364	10.3042	10.2988	10.5479	0	0	0	0.264252	0.375805	0.0172175	10.0469	9.81916	9.88389	10.0226	10.0357	9.9614	9.74646	9.68073	9.86375	10.0269	10.3603	10.5255	10.8194	10.0393	10.0378	11.1186	10.5144	10.0106
Solyc01g007130.2.1	Solyc01g007130	Receptor like kinase, RLK	9.46711	9.08611	9.4959	8.24378	7.51068	7.41075	-1	-1	-1	0.0469698	0.0095259	0.00116962	9.47051	9.43507	9.49574	9.6803	7.96288	9.61515	9.43738	9.51534	9.535	8.18413	7.99721	8.54999	8.31434	7.28961	6.92808	8.25212	6.89452	7.08561
Solyc01g007140.2.1	Solyc01g007140	Pre-rRNA-processing protein ipi1 (B6K6C3_SCHJY)	8.11765	8.32451	8.56038	9.36757	9.07471	9.37273	1	0	0	0.006134	0.0611325	0.039528	7.90834	8.41429	8.0303	8.47536	7.90624	8.59194	8.42855	8.82483	8.42774	9.29837	9.26255	9.54177	9.66802	8.84845	8.70765	10.0512	9.27979	8.78716
Solyc01g007150.2.1	Solyc01g007150	Coatomer subunit beta-1 (D7MB61_ARALY)	10.4825	10.3614	10.1832	11.0391	10.8916	10.8706	0	0	0	0.0255888	0.0239801	0.00455568	10.659	10.2666	10.5219	10.3354	10.3661	10.3826	10.1686	10.1551	10.2258	10.6489	11.0955	11.373	11.0579	10.9339	10.6829	11.0378	10.9006	10.6734
Solyc01g007160.2.1	Solyc01g007160	N-acetyltransferase ESCO1 (B6TTW6_MAIZE)	7.26996	7.41427	7.5113	7.18741	7.29724	7.29303	0	0	0	0.844644	0.759268	0.529171	7.28357	7.48459	7.04173	8.07664	6.93855	7.22762	7.3211	7.56523	7.64755	7.33047	7.14391	7.08784	7.66768	7.04266	7.18139	6.91138	7.67926	7.28844
Solyc01g007170.2.1	Solyc01g007170	Protein unc-13 homolog C (UN13C_RAT)	7.39166	7.49293	7.24359	7.2336	7.32414	7.1553	0	0	0	0.704715	0.662309	0.81604	7.41461	7.31536	7.44502	7.54112	6.96811	7.96957	6.95691	7.02697	7.7469	7.40794	6.98106	7.3118	6.86979	7.24314	7.85949	7.04691	7.20166	7.21732
Solyc01g007180.2.1	Solyc01g007180	Unknown Protein	8.6734	8.8376	9.00193	9.36091	9.51201	9.8469	0	0	0	0.0273261	0.0221508	0.00514826	8.56657	8.60896	8.84466	8.57751	9.46371	8.47158	9.04278	9.11465	8.84836	9.16981	9.57906	9.33386	9.38937	9.51907	9.62758	9.86093	10.0581	9.62164
Solyc01g007190.2.1	Solyc01g007190	Unknown Protein	8.17808	8.32372	8.04305	9.60844	10.1563	10.4721	0	1	1	0.125432	0.0407925	0.00809797	8.67083	7.68354	8.17988	8.32942	8.24775	8.39399	8.25734	7.60616	8.26565	9.75	9.68233	9.393	8.35312	10.6031	11.5126	8.83465	11.3524	11.2293
Solyc01g007220.2.1	Solyc01g007220	NHL1 (Fragment) (B0LZM3_ARATH)	9.577	10.2721	10.8943	10.5225	11.9377	12.3386	0	1	1	0.102253	0.00497017	0.010258	9.736	9.55209	9.44291	9.74176	11.1504	9.92407	11.4402	11.4575	9.78517	10.8182	10.3965	10.3527	11.745	11.8453	12.2228	11.803	12.5327	12.6802
Solyc01g007230.2.1	Solyc01g007230	Harpin-induced protein-like (Fragment) (D2CFH8_COFAR)	9.38461	9.2419	9.29466	9.63646	10.0064	10.4076	0	0	1	0.301108	0.00250932	0.000100273	9.46809	9.27734	9.40841	9.28681	9.15224	9.28665	9.31592	9.40482	9.16324	9.43457	9.75645	9.71835	10.2662	9.94963	9.80348	10.7771	10.371	10.0747
Solyc01g007250.2.1	Solyc01g007250	U3 small nucleolar ribonucleoprotein protein IMP4 (D0N3A6_PHYIN)	9.45082	9.55146	9.65002	10.4181	10.2796	10.5961	0	0	0	0.00354073	0.0139234	0.00220273	9.67892	9.2685	9.40505	9.28558	9.69067	9.67812	9.63655	9.6639	9.6496	10.19	10.4255	10.6388	10.5777	10.1554	10.1057	10.9771	10.7348	10.0763
Solyc01g007260.2.1	Solyc01g007260	Os04g0416500 protein (Fragment) (Q0JDA8_ORYSJ)	7.70243	7.666	7.67052	7.55351	7.60675	7.79384	0	0	0	0.507465	0.793568	0.546229	7.92976	7.51448	7.66304	7.71562	7.45526	7.82712	7.65202	7.63202	7.72751	7.78811	7.39812	7.4743	7.58759	7.47635	7.75632	7.96075	7.79648	7.62429
Solyc01g007270.1.1	Solyc01g007270	Cytokinin riboside 5&apos;-monophosphate phosphoribohydrolase LOG (LOG_ORYSJ)	7.14678	7.16699	7.06093	7.1142	6.95491	6.99201	0	0	0	0.905549	0.33906	0.76383	7.28406	7.10047	7.05582	7.16241	7.09121	7.24736	7.1398	7.00961	7.03337	7.57385	6.80549	6.96324	7.0796	6.76442	7.02071	6.97584	6.98795	7.01225
Solyc01g007280.2.1	Solyc01g007280	30S ribosomal protein S4 chloroplastic (B5MF80_PETIN)	10.6646	10.6335	10.7181	9.94446	9.7289	9.47292	0	0	-1	0.237658	0.113077	0.0293672	10.2599	11.1482	10.5858	10.9954	9.79917	11.1061	10.4731	10.3636	11.3176	9.63914	10.1011	10.0932	8.93445	9.89965	10.3526	8.67864	9.76565	9.97448
Solyc01g007290.1.1	Solyc01g007290	NAD(P)H-quinone oxidoreductase subunit J (NDHJ_TRIEI)	13.7904	13.5676	13.7283	13.2203	13.229	12.9531	0	0	0	0.290142	0.51637	0.111944	13.5675	14.0337	13.7701	13.8362	12.9308	13.936	13.612	13.5823	13.9905	12.7691	13.5045	13.3871	12.4991	13.4774	13.7105	12.0753	13.5416	13.2425
Solyc01g007300.1.1	Solyc01g007300	NAD(P)H-quinone oxidoreductase subunit K chloroplastic (D3WB90_9BORA)	14.1145	14.0258	14.118	14.0812	14.0535	13.7391	0	0	0	0.963142	0.968367	0.484323	13.7886	14.4787	14.0762	14.2661	13.5528	14.2584	14.0014	13.9739	14.3788	13.5198	14.3773	14.3466	13.2314	14.3927	14.5364	12.7219	14.3676	14.1276
Solyc01g007310.2.1	Solyc01g007310	NAD(P)H-quinone oxidoreductase subunit 3 (D3WDC8_BULAR)	15.4768	15.3581	15.3895	15.2719	15.2738	15.0148	0	0	0	0.678486	0.865328	0.371488	15.3206	15.6353	15.4745	15.5167	15.0779	15.4796	15.3131	15.32	15.5354	14.8861	15.5087	15.4209	14.6544	15.4979	15.6692	14.1227	15.5951	15.3266
Solyc01g007320.2.1	Solyc01g007320	ATP synthase subunit beta chloroplastic (Q8MBF8_9SOLA)	15.9249	15.9432	15.978	15.8153	16.0218	15.9996	0	0	0	0.6145	0.706056	0.916841	15.7624	16.183	15.8293	15.999	15.9907	15.84	15.9658	15.9323	16.036	15.5805	15.9886	15.8768	15.9715	15.9803	16.1137	15.8033	16.0699	16.1256
Solyc01g007330.2.1	Solyc01g007330	Ribulose bisphosphate carboxylase large chain (RBL_SOLLC)	14.3884	14.4051	14.4363	14.0641	14.1778	14.1132	0	0	0	0.0961438	0.215716	0.0718388	14.2041	14.6608	14.3004	14.5075	14.298	14.4097	14.4325	14.3123	14.5643	13.9964	14.1023	14.0936	14.0978	14.1637	14.2719	13.9274	14.2367	14.1755
Solyc01g007340.2.1	Solyc01g007340	Acetyl-coenzyme A carboxylase carboxyl transferase subunit beta (ACCD_EPIVI)	13.4977	13.5925	13.3864	13.0372	13.3544	12.8815	0	0	0	0.26159	0.552994	0.173465	13.4114	13.5781	13.5034	13.609	13.3818	13.7866	13.2929	13.2128	13.6536	12.5507	13.2967	13.2642	12.7683	13.4929	13.8021	12.2543	13.3371	13.053
Solyc01g007350.2.1	Solyc01g007350	Photosystem I reaction center subunit VIII (Q3V525_ACOCL)	12.9724	12.9524	12.8822	12.6275	12.9123	12.5245	0	0	0	0.50345	0.943636	0.436977	12.7831	13.2127	12.9214	13.0923	12.5715	13.1932	12.7042	12.7358	13.2067	12.0114	12.9492	12.9217	12.1973	13.1506	13.3889	11.7705	12.9375	12.8654
Solyc01g007360.2.1	Solyc01g007360	Photosystem I assembly protein ycf4 (Q06R54_9LAMI)	14.7614	14.5614	14.6307	14.4432	14.5564	14.0138	0	0	0	0.732338	0.996181	0.43375	14.4876	15.0853	14.7112	14.8857	13.7457	15.0527	14.4008	14.3862	15.105	13.5377	14.8923	14.8996	13.2546	15.1385	15.2761	12.6015	14.7097	14.7303
Solyc01g007370.2.1	Solyc01g007370	Chloroplast envelope membrane protein A (D7KRA3_ARALY)	12.9069	12.5787	12.5599	12.0988	12.3449	11.5896	0	0	0	0.32895	0.784456	0.192074	12.7769	13.0803	12.8634	12.9701	11.6836	13.0823	12.3945	12.2678	13.0173	11.18	12.6271	12.4894	11.0963	12.9006	13.0378	10.3102	12.3038	12.1549
Solyc01g007380.1.1	Solyc01g007380	Apocytochrome f (D3WBH0_9AQUA)	15.5982	15.5283	15.5751	15.2304	15.3137	14.9679	0	0	0	0.480874	0.675058	0.185585	15.4224	15.8481	15.524	15.6791	15.2958	15.6099	15.5012	15.4803	15.7436	14.7461	15.5233	15.422	14.6146	15.5856	15.7408	13.9839	15.5329	15.3869
Solyc01g007390.1.1	Solyc01g007390	Unknown Protein	8.59339	8.65291	8.84017	7.34618	7.45013	7.28551	-1	-1	-1	0.000152068	0.000111864	8.361e-06	8.34713	8.83426	8.59876	8.70188	8.37596	8.88088	8.86385	8.75762	8.89904	7.27118	7.67721	7.09014	7.23305	7.53551	7.58184	7.18402	7.49723	7.17529
Solyc01g007400.1.1	Solyc01g007400	Unknown Protein; contains Interpro domain(s) IPR002682 Photosystem II protein PsbJ	12.7693	12.9627	12.8484	12.7039	12.7672	12.4129	0	0	0	0.872012	0.574012	0.173465	12.5833	12.9927	12.732	13.0321	12.7661	13.0897	12.7163	12.789	13.0398	12.3251	12.9066	12.88	12.2766	12.9649	13.0602	11.8557	12.6513	12.7318
Solyc01g007420.2.1	Solyc01g007420	Cytochrome b6-f complex subunit 6 (Q5K3U2_9MAGN)	13.3781	13.55	13.3784	13.0938	13.2062	12.7984	0	0	0	0.376098	0.247699	0.0475027	13.1371	13.5898	13.4074	13.5598	13.5449	13.5452	13.3494	13.2667	13.519	12.7814	13.2853	13.2148	13.0248	13.1731	13.4208	12.3184	13.3981	12.6786
Solyc01g007430.2.1	Solyc01g007430	Cytochrome b6-f complex subunit 5 (B7T2X6_EROTE)	13.1476	13.3893	13.1413	13.2044	13.1447	12.8047	0	0	0	0.839755	0.293316	0.133066	12.8983	13.3704	13.1741	13.2753	13.5181	13.3745	13.1274	13.1175	13.179	13.2961	13.1827	13.1343	13.2135	12.9789	13.2416	12.4531	13.2296	12.7315
Solyc01g007440.1.1	Solyc01g007440	Photosystem I reaction center subunit IX (Q06R45_9LAMI)	12.9858	13.0541	13.0689	13.0635	13.2278	13.2613	0	0	0	0.800737	0.515822	0.449858	12.6048	13.4813	12.8714	13.0693	13.047	13.0461	13.0118	13.0458	13.1489	12.7785	13.1667	13.2452	13.1397	13.2353	13.3084	12.9944	13.2941	13.4954
Solyc01g007450.1.1	Solyc01g007450	50S ribosomal protein L33 chloroplastic (D3WBK4_9AQUA)	15.5756	15.5541	15.463	14.9637	15.0371	14.5968	0	0	0	0.0536931	0.0814599	0.00552413	15.4258	15.7016	15.5993	15.6215	15.2574	15.7833	15.3595	15.3263	15.7034	14.806	15.1326	14.9527	14.8369	15.0189	15.2554	14.0222	15.0551	14.713
Solyc01g007460.2.1	Solyc01g007460	30S ribosomal protein S18 chloroplastic (D3WEG6_HEUSA)	15.5716	15.6298	15.6023	15.1461	15.2986	15.1457	0	0	0	0.0406732	0.0859263	0.0192085	15.4153	15.794	15.5054	15.6691	15.6138	15.6066	15.5668	15.5555	15.6847	14.9788	15.2982	15.1614	15.2037	15.2636	15.4285	14.8648	15.3297	15.2425
Solyc01g007470.1.1	Solyc01g007470	50S ribosomal protein L20 chloroplastic (Q06R42_9LAMI)	13.493	13.4518	13.4408	13.1604	13.3346	12.8066	0	0	0	0.506065	0.818081	0.148145	13.2029	13.8609	13.4151	13.7123	12.8725	13.7706	13.264	13.2567	13.8017	12.8259	13.2993	13.3561	12.6818	13.5634	13.7586	12.158	13.4008	12.861
Solyc01g007480.1.1	Solyc01g007480	Ribosomal protein S12 (Fragment) (B0LN88_LYCCH)	8.73413	8.64686	9.00212	8.20762	8.45355	8.90554	0	0	0	0.0717843	0.496261	0.735054	8.55218	8.9648	8.6854	8.88115	8.5575	8.50193	9.12032	8.91938	8.96666	8.3462	8.16949	8.10716	8.663	8.30892	8.38872	9.43968	8.44019	8.83676
Solyc01g007490.2.1	Solyc01g007490	ATP-dependent Clp protease proteolytic subunit (D3WCC1_NEROL)	14.4187	14.411	14.3172	14.1047	14.2413	13.8691	0	0	0	0.305386	0.571444	0.105867	14.1865	14.6106	14.4589	14.3735	14.4214	14.4382	14.2609	14.2629	14.4277	13.8621	14.2907	14.1614	13.8726	14.3336	14.5178	13.3461	14.274	13.9873
Solyc01g007500.2.1	Solyc01g007500	Photosystem II CP47 chlorophyll apoprotein (D3WBA3_9BORA)	13.2723	13.4042	13.3625	13.416	13.3853	13.3934	0	0	0	0.527716	0.939176	0.889306	13.2187	13.5044	13.0939	13.305	13.5525	13.3552	13.3623	13.3419	13.3833	13.1691	13.5555	13.5235	13.3265	13.3364	13.493	13.1095	13.5742	13.4966
Solyc01g007510.1.1	Solyc01g007510	PsbN (Q7HIW7_ARATH)	15.9586	15.958	16.0019	15.8677	16.0364	15.7727	0	0	0	0.747365	0.769039	0.329208	15.7727	16.2261	15.8769	16.0491	15.9846	15.8403	15.9778	15.9672	16.0607	15.6495	16.0266	15.9271	15.9612	16.0191	16.1288	15.3575	16.1805	15.7802
Solyc01g007520.2.1	Solyc01g007520	Photosystem II reaction center protein H (C6JT33_9MYRT)	15.9579	15.9597	16.0014	15.8674	16.0162	15.8639	0	0	0	0.794994	0.867854	0.645115	15.772	16.2256	15.8761	16.0486	15.9905	15.84	15.9776	15.9669	16.0598	15.6496	16.0257	15.9268	15.9009	16.0187	16.1289	15.1826	16.1806	16.2285
Solyc01g007530.2.1	Solyc01g007530	Cytochrome b6 (B3TN79_BRADI)	13.4075	13.2779	13.5978	13.1523	13.1721	12.8722	0	0	0	0.486215	0.774098	0.0290483	13.1613	13.7137	13.3477	13.3861	12.9133	13.5341	13.6698	13.4413	13.6824	12.7532	13.4062	13.2976	12.8924	13.2055	13.4185	12.3497	13.3216	12.9452
Solyc01g007540.2.1	Solyc01g007540	Cytochrome b6-f complex subunit 4 (A1XFY6_NUPAD)	13.154	13.2635	13.5755	13.1349	13.1705	12.9293	0	0	0	0.970574	0.834131	0.0895935	13.0406	13.4138	13.0076	13.4262	12.8446	13.5196	13.5864	13.5268	13.6132	12.8777	13.2697	13.2574	12.7023	13.2144	13.5948	12.184	13.5537	13.0503
Solyc01g007550.1.1	Solyc01g007550	DNA-directed RNA polymerase subunit alpha (D3WBC7_9BORA)	9.17179	9.02432	8.75381	8.41088	8.42462	8.09154	0	0	0	0.0206156	0.0476719	0.0271912	8.74848	9.67676	9.09013	8.97786	9.29705	8.79806	8.60509	8.74627	8.91006	8.01938	8.61745	8.59582	8.14242	8.58219	8.54927	7.96204	8.14174	8.17083
Solyc01g007560.2.1	Solyc01g007560	DNA-directed RNA polymerase subunit alpha (D3WBC7_9BORA)	15.3633	15.3123	15.3111	14.8192	14.9815	14.7044	0	0	0	0.0939005	0.282183	0.0446515	15.1211	15.6611	15.3076	15.4978	14.9492	15.4899	15.207	15.1872	15.5391	14.4883	15.0028	14.9663	14.6072	15.0979	15.2393	14.3583	14.715	15.0398
Solyc01g007570.2.1	Solyc01g007570	30S ribosomal protein S11 chloroplastic (D3WCH5_NEROL)	15.0421	14.898	14.8656	14.214	14.4611	14.029	0	0	0	0.074769	0.321528	0.0515093	14.7176	15.3906	15.0183	15.2107	14.2042	15.2791	14.6874	14.6232	15.2861	13.7286	14.4552	14.4583	13.8552	14.7428	14.7852	13.6903	14.0567	14.3399
Solyc01g007580.2.1	Solyc01g007580	30S ribosomal protein S8 (D4PBE7_PHODC)	14.1582	13.9458	13.82	13.2313	13.4953	12.9676	0	0	0	0.0767589	0.367516	0.0760229	13.8223	14.5239	14.1285	14.2876	13.1543	14.3957	13.5888	13.4978	14.3736	12.739	13.5116	13.4432	12.7903	13.8187	13.8769	12.5575	13.1404	13.2048
Solyc01g007590.2.1	Solyc01g007590	50S ribosomal protein L14 chloroplastic (D3WBB8_9BORA)	11.8811	11.7552	11.708	11.3001	11.5041	11.0829	0	0	0	0.230997	0.602564	0.156151	11.4763	12.3703	11.7966	11.989	11.2647	12.0119	11.4883	11.4774	12.1584	10.8097	11.5103	11.5803	10.8209	11.7329	11.9585	10.5791	11.4229	11.2468
Solyc01g007600.2.1	Solyc01g007600	50S ribosomal protein L16 chloroplastic (D3WCG3_NEROL)	14.0501	13.8286	13.6365	13.608	13.7524	13.1529	0	0	0	0.617685	0.934992	0.534869	13.6334	14.492	14.025	14.0439	13.351	14.0908	13.3581	13.3202	14.2311	12.559	14.1111	14.154	12.3946	14.4355	14.4272	11.9447	13.6905	13.8236
Solyc01g007610.2.1	Solyc01g007610	30S ribosomal protein S3 chloroplastic (D3WBD9_9BORA)	13.8672	13.6634	13.5871	13.0445	13.2383	12.5053	0	0	0	0.335086	0.613136	0.158017	13.4823	14.4165	13.7027	14.057	12.7991	14.1342	13.2338	13.2372	14.2903	12.1827	13.4635	13.4874	11.8682	13.8656	13.9812	11.399	12.9132	13.2038
Solyc01g007620.2.1	Solyc01g007620	30S ribosomal protein S19 chloroplastic (D3WDP2_CORFO)	14.4676	14.1968	14.1491	13.6171	13.6706	12.9347	0	0	0	0.361528	0.560653	0.146024	14.1718	14.8734	14.3576	14.5277	13.3928	14.67	13.8999	13.8923	14.655	12.7047	14.0809	14.0656	12.1124	14.4234	14.4759	11.497	13.4327	13.8745
Solyc01g007630.2.1	Solyc01g007630	50S ribosomal protein L2 chloroplastic (A6YA71_9MAGN)	15.8293	15.8386	15.8391	15.5812	15.7467	15.6058	0	0	0	0.334516	0.724339	0.315092	15.6635	16.0701	15.7542	15.9158	15.8211	15.779	15.7929	15.7711	15.9533	15.324	15.7789	15.6406	15.5118	15.7984	15.9298	15.2112	15.7834	15.8226
Solyc01g007640.2.1	Solyc01g007640	Ycf2 (D2KLP5_OLEEU)	8.90522	8.96798	9.10074	8.80294	9.09238	8.82941	0	0	0	0.817418	0.759372	0.457546	8.64858	9.52518	8.5419	9.00387	8.50413	9.39595	8.76332	8.99049	9.54841	8.80936	8.70599	8.89347	8.70237	9.17551	9.39927	8.79441	8.72844	8.96537
Solyc01g007650.2.1	Solyc01g007650	Ycf15 (D2KLP6_OLEEU)	8.7678	8.82615	8.63983	8.74575	8.85102	8.64406	0	0	0	0.950836	0.939822	0.988983	8.55423	8.93637	8.81282	8.6869	8.58563	9.20594	8.6169	8.422	8.8806	8.61734	8.91043	8.70946	8.40206	8.98827	9.16273	8.62047	8.55073	8.76098
Solyc01g007660.2.1	Solyc01g007660	NAD(P)H-quinone oxidoreductase subunit 2 chloroplastic (D3WB81_9BORA)	9.38689	9.24776	9.23674	9.30951	9.30238	9.15862	0	0	0	0.829704	0.874611	0.803891	9.00512	9.51051	9.64505	9.31444	9.04075	9.38809	9.21438	9.05747	9.43838	9.01212	9.60466	9.31176	8.92617	9.33456	9.64639	8.81363	9.32758	9.33465
Solyc01g007670.2.1	Solyc01g007670	30S ribosomal protein S7 chloroplastic (D3WBE1_9BORA)	15.1839	15.1963	15.1516	15.0454	15.1608	14.998	0	0	0	0.608784	0.898955	0.518801	15.0016	15.3978	15.1522	15.2331	15.1982	15.1575	15.116	15.082	15.2568	14.7442	15.2587	15.1334	14.9432	15.1914	15.3478	14.6171	15.2493	15.1276
Solyc01g007680.1.1	Solyc01g007680	Orf146 protein (Q9MFF3_BETVU)	7.98486	7.97919	7.99145	7.92253	8.00647	7.8913	0	0	0	0.817205	0.918319	0.662193	7.85009	8.33773	7.76677	8.11699	7.67849	8.14209	7.84924	7.97246	8.15265	7.99445	7.84584	7.92729	7.87147	7.9565	8.19143	7.98001	7.75481	7.9391
Solyc01g007700.2.1	Solyc01g007700	Conserved protein (C7TFZ2_LACRL)	11.27	11.0638	11.1215	10.1969	10.4	10.5454	-1	0	0	0.00175918	0.0233994	0.0408769	11.5213	10.9367	11.352	11.1234	10.8372	11.2309	11.0316	11.0546	11.2782	9.99477	10.4277	10.1682	10.1581	10.3123	10.7295	10.1205	10.6274	10.8882
Solyc01g007710.2.1	Solyc01g007710	Unknown Protein	15.5223	15.806	15.8675	15.8232	15.8654	15.7216	0	0	0	0.482865	0.896461	0.717742	15.015	16.226	15.3258	16.0491	15.5286	15.8402	15.7902	15.7518	16.0606	15.516	16.0264	15.9271	15.4486	16.019	16.1287	15.3398	15.5961	16.2288
Solyc01g007720.2.1	Solyc01g007720	ORF42f (Q32989_PINTH)	15.0455	14.6758	15.1737	14.1891	14.2892	13.4911	0	0	0	0.423198	0.718162	0.0789228	14.2781	16.1429	14.7155	15.613	12.9358	15.4787	14.9336	14.817	15.7706	13.5741	14.3951	14.5983	12.7811	14.9571	15.1295	12.4714	13.8113	14.1904
Solyc01g007730.2.1	Solyc01g007730	ORF91 (C1BRN8_9MAXI)	13.9479	13.9917	13.863	13.1329	13.3937	13.4106	0	0	0	0.00180918	0.00934789	0.0357856	14.1608	13.5554	14.1274	13.9255	14.0318	14.0179	13.8342	13.9033	13.8514	13.0474	13.3143	13.0369	13.527	13.2227	13.4313	13.1884	13.5932	13.4502
Solyc01g007740.2.1	Solyc01g007740	Peroxiredoxin (Q9FE12_PHAVU)	11.6779	11.7187	11.8405	11.1398	10.8528	10.6645	0	0	-1	0.112914	0.0105934	0.00110056	11.4267	12.0227	11.5841	12.0211	11.128	12.0069	11.7655	11.7033	12.0525	11.023	11.0787	11.3176	10.4867	11.1414	10.9304	10.4213	10.6792	10.8931
Solyc01g007750.2.1	Solyc01g007750	Mitochondrial transcription termination factor (Fragment) (C6FB10_PSEMZ)	10.8884	10.8311	10.5521	9.64848	8.39089	8.24911	-1	-1	-1	0.000503764	5.30974e-07	7.27022e-07	10.7511	10.8216	11.0923	11.0105	10.4304	11.0523	10.405	10.3563	10.895	9.28242	9.80122	9.86181	8.65219	8.17069	8.34977	8.34215	8.11682	8.28836
Solyc01g007760.2.1	Solyc01g007760	Transcription factor E2F (Q9LEL4_DAUCA)	10.1208	10.0937	9.90472	9.4702	9.67596	9.90158	0	0	0	0.0794515	0.231439	0.993497	10.4222	9.63887	10.3013	10.2135	9.70258	10.3649	9.71756	9.74068	10.2559	8.83658	9.87795	9.69606	9.62503	9.64375	9.7591	9.85077	9.95632	9.89764
Solyc01g007770.2.1	Solyc01g007770	Genomic DNA chromosome 5 P1 clone MHF15 (Q9FNI0_ARATH)	8.71944	9.0717	9.4171	9.26328	9.6959	10.0122	0	0	0	0.119789	0.0605369	0.0660226	8.83839	8.70965	8.61028	8.8092	9.46848	8.93742	9.84625	9.74004	8.66502	9.35645	9.05486	9.37853	9.61431	9.64148	9.83191	9.9635	10.1595	9.91354
Solyc01g007780.2.1	Solyc01g007780	Receptor expression-enhancing protein 3 (B6TB01_MAIZE)	7.04884	7.0476	7.10268	7.49821	8.05664	8.25821	0	1	1	0.104112	0.000887144	0.000240397	6.92663	7.12574	7.09414	6.94009	7.22231	6.9804	6.99443	7.1719	7.1417	7.84343	7.35518	7.29602	7.7119	8.00292	8.45509	7.96662	8.28875	8.51927
Solyc01g007790.2.1	Solyc01g007790	UPF0554 protein C2orf43 homolog (CB043_CHICK)	9.26947	9.36058	9.27674	8.69282	8.57349	8.49474	0	0	0	0.00423561	0.00023912	0.000206214	9.17954	9.35209	9.27678	9.44453	9.21615	9.42106	9.16021	9.21733	9.45269	8.71869	8.70968	8.65008	8.69048	8.53308	8.49691	8.70908	8.45687	8.31827
Solyc01g007800.2.1	Solyc01g007800	Plant-specific domain TIGR01568 family protein (B6SZV1_MAIZE)	8.1206	8.18488	7.57106	6.91223	6.75771	6.7768	-1	-1	0	0.00231464	0.000383004	0.0183565	8.42522	7.45345	8.48312	8.13168	8.1017	8.32127	7.31055	7.24406	8.15859	7.04501	6.7903	6.90138	6.81406	6.66108	6.79798	6.75435	6.74259	6.83346
Solyc01g007810.1.1	Solyc01g007810	Plant-specific domain TIGR01568 family protein (B6U9N9_MAIZE)	10.7215	10.2534	9.64586	7.20806	7.19596	7.14543	-1	-1	-1	1.70845e-05	3.08709e-05	0.000150122	10.66	10.2715	11.233	10.8229	9.10345	10.8339	9.26145	9.24678	10.4294	7.42008	7.11083	7.09328	7.46138	6.95695	7.16955	7.03426	7.29695	7.10509
Solyc01g007840.2.1	Solyc01g007840	CCR4-NOT transcription complex subunit 7 (B4FG48_MAIZE)	9.54752	9.8062	9.90654	10.4087	9.87295	9.96949	0	0	0	0.0242622	0.869182	0.866911	9.4695	9.68049	9.49257	9.49926	10.314	9.60538	10.0865	10.0915	9.54162	9.89634	10.5001	10.8297	10.1109	9.88827	9.61964	10.3229	9.63423	9.95133
Solyc01g007850.2.1	Solyc01g007850	Pentatricopeptide repeat-containing protein (D7MHD4_ARALY)	8.16766	8.10211	8.02464	7.69134	7.67961	7.85323	0	0	0	0.0149655	0.0207578	0.319495	8.15326	8.25712	8.09259	8.27453	7.96382	8.06797	7.96046	7.9244	8.18908	7.71259	7.61943	7.74201	7.8874	7.62209	7.52934	7.92552	7.71049	7.92368
Solyc01g007860.2.1	Solyc01g007860	Ubiquitin-conjugating enzyme family protein-like (Q3HVN0_SOLTU)	13.391	13.5813	13.6219	13.2694	13.1602	13.3108	0	0	0	0.604633	0.0448044	0.121606	13.3857	13.4197	13.3676	13.4217	13.8421	13.4802	13.7924	13.7866	13.2866	13.1259	13.2626	13.4197	13.2732	13.0107	13.1969	13.3799	13.2133	13.3391
Solyc01g007880.2.1	Solyc01g007880	MORN repeat protein (D4V7H0_BACVU)	10.0956	9.89557	9.89234	9.15925	8.27644	8.27623	0	-1	-1	0.000863331	3.57235e-06	2.91972e-06	9.97749	10.154	10.1553	10.1172	9.41244	10.157	9.88657	9.89228	9.89818	9.10609	9.0914	9.28027	8.46559	8.21683	8.1469	8.39941	8.25042	8.17886
Solyc01g007890.1.1	Solyc01g007890	Unknown Protein	10.2276	10.4448	9.91076	9.57794	8.0406	7.83053	0	-1	-1	0.119846	1.72788e-05	5.20547e-05	10.472	9.60586	10.6049	10.5596	10.1673	10.6075	9.73884	9.6571	10.3363	9.6309	9.46725	9.63566	8.64273	7.94028	7.53879	8.23951	7.63659	7.6155
Solyc01g007900.2.1	Solyc01g007900	Tobamovirus multiplication protein (Fragment) (B0ZZ80_ARAHY)	10.5547	10.8124	10.2072	10.2094	10.5003	10.7508	0	0	0	0.268321	0.287185	0.0575555	10.8422	10.0469	10.775	10.6673	11.0392	10.7306	10.0823	10.0845	10.4549	9.92166	10.4688	10.2378	10.7085	10.2834	10.5091	11.0263	10.5338	10.6922
Solyc01g007910.2.1	Solyc01g007910	succinyl-CoA ligase alpha 1 subunit (manually curated)	11.7245	11.7622	11.9224	13.1132	13.7618	13.9779	1	1	1	0.000133127	2.25714e-06	1.40901e-06	11.8934	11.5925	11.6877	11.9302	11.3708	11.9856	11.8937	11.8789	11.9947	12.6634	13.1698	13.5063	13.668	13.6638	13.9535	13.9848	14.1114	13.8376
Solyc01g007920.2.1	Solyc01g007920	Isochorismatase family protein (B5IAW4_ACIB4)	11.2356	10.9967	11.1127	10.6211	9.59501	9.29871	0	-1	-1	0.0895461	0.000546296	4.74357e-05	10.9071	11.5746	11.2252	10.9577	11.1155	10.9168	11.3259	11.3199	10.6924	10.5263	10.641	10.6962	10.1818	9.47841	9.12477	9.69862	9.09927	9.09824
Solyc01g007930.2.1	Solyc01g007930	Sel1 domain protein repeat-containing protein (A5GBQ0_GEOUR)	8.89552	8.99971	9.04919	8.99632	9.20484	9.1368	0	0	0	0.714578	0.396189	0.721196	8.92332	8.83747	8.92577	8.78562	9.37411	8.83939	9.21445	9.16409	8.76902	9.21417	8.9396	8.83518	9.05636	9.18232	9.37586	8.91811	9.17825	9.31404
Solyc01g007940.2.1	Solyc01g007940	Alanine aminotransferase 2 (A8IKE5_SOYBN)	11.6991	11.5846	11.5921	9.47424	9.30628	8.96366	-1	-1	-1	8.28236e-06	3.11363e-06	6.22402e-07	11.8031	11.533	11.7613	11.9713	10.9762	11.8063	11.5173	11.4511	11.8078	9.47184	9.4051	9.54576	9.1606	9.41425	9.344	8.51188	9.00261	9.37649
Solyc01g007960.2.1	Solyc01g007960	RLK, Receptor like protein, putative resistance protein with an antifungal domain	7.35298	7.42672	7.41328	7.64016	7.99735	8.10239	0	0	0	0.323203	0.0377303	0.0127238	7.309	7.34656	7.40337	7.27386	7.33477	7.67153	7.49481	7.47877	7.26627	7.7351	7.5055	7.67987	7.49715	8.03129	8.46361	7.84894	8.37959	8.07864
Solyc01g007970.1.1	Solyc01g007970	RLK, Receptor like protein, putative resistance protein with an antifungal domain	7.90655	8.0031	8.39166	7.66259	7.90481	8.19908	0	0	0	0.421977	0.748652	0.487561	7.96008	7.88316	7.8764	7.87047	8.05646	8.08238	8.64225	8.61344	7.9193	7.7711	7.39555	7.82111	7.60403	7.89824	8.21215	7.86226	8.41081	8.32418
Solyc01g007980.2.1	Solyc01g007980	RLK, Receptor like protein, putative resistance protein with an antifungal domain	8.81419	9.0242	9.51688	8.43427	8.71889	9.35805	0	0	0	0.384884	0.462184	0.703094	8.98449	8.633	8.82508	8.65986	9.12298	9.28976	9.95071	9.81775	8.78219	8.40307	8.0491	8.85064	8.37505	8.72862	9.053	8.89552	9.59993	9.5787
Solyc01g007990.2.1	Solyc01g007990	RLK, Receptor like protein, putative resistance protein with an antifungal domain	8.84157	8.71279	8.82762	9.20171	10.7051	10.7426	0	1	1	0.557581	0.0014574	0.00161496	9.32902	8.40262	8.79308	8.63359	8.85846	8.64633	9.00357	9.03195	8.44734	8.51196	9.51829	9.57488	9.83791	10.9141	11.3633	9.94404	11.485	10.7987
Solyc01g008000.2.1	Solyc01g008000	ADP-ribosylation factor (Q76ME3_WHEAT)	13.9635	14.1415	13.7651	14.1202	14.3223	14.4377	0	0	0	0.59172	0.499799	0.0114591	14.0821	13.6835	14.125	13.8407	14.6501	13.9338	13.7716	13.7957	13.7281	13.8711	14.202	14.2874	14.1906	14.3061	14.4702	14.2988	14.5798	14.4345
Solyc01g008010.2.1	Solyc01g008010	Os09g0327550 protein (Fragment) (C7J753_ORYSJ)	10.3631	10.1413	10.2123	10.1557	9.79482	10.047	0	0	0	0.654232	0.400971	0.690765	10.4142	10.2052	10.47	10.5976	9.1736	10.6527	10.0265	10.0396	10.5708	9.95989	10.1527	10.3545	10.0157	9.79104	9.57767	10.3621	9.97184	9.80719
Solyc01g008020.2.1	Solyc01g008020	Equilibrative nucleoside transporter 1 (Q4W6L4_ORYSJ)	10.8441	10.9221	11.0715	11.2703	11.2381	11.3298	0	0	0	0.195276	0.311581	0.395816	10.6685	11.0859	10.778	10.6377	11.4565	10.6722	11.3454	11.3043	10.5648	11.4318	11.1528	11.2263	11.4908	11.1414	11.0821	11.4646	11.2532	11.2715
Solyc01g008050.2.1	Solyc01g008050	Leaf senescence protein-like (Q67V91_ORYSJ)	6.8876	6.92723	6.7054	6.94541	7.1295	7.2508	0	0	0	0.834696	0.387192	0.0188563	6.87417	6.88055	6.90807	6.75975	7.31513	6.70682	6.68009	6.75663	6.67949	7.20177	6.81369	6.82078	7.25381	7.12435	7.01034	6.95999	7.4703	7.32211
Solyc01g008060.2.1	Solyc01g008060	Phosphoglycerate mutase (A4TBN9_MYCGI)	10.3679	10.4087	10.2668	10.1836	10.2182	10.4018	0	0	0	0.359993	0.310848	0.464763	10.3595	10.3465	10.3978	10.2131	10.6792	10.3337	10.3635	10.3265	10.1103	10.0374	10.3136	10.1997	10.3658	10.2091	10.0797	10.5175	10.3873	10.3007
Solyc01g008070.2.1	Solyc01g008070	Alpha/beta superfamily hydrolase (D0CIF5_9SYNE)	11.2713	11.8912	11.0695	11.6277	11.4442	11.6962	0	0	0	0.600443	0.470096	0.282338	11.4258	11.0889	11.2993	11.0071	13.5824	11.084	11.1511	11.1526	10.9049	11.6378	11.6641	11.5811	11.7615	11.3386	11.2324	11.8742	11.5709	11.6435
Solyc01g008080.2.1	Solyc01g008080	Ribosomal protein S27 (Q3HVK9_SOLTU)	11.1417	11.3414	11.1184	11.3057	11.4342	11.596	0	0	0	0.525016	0.71457	0.0384221	11.0987	11.2278	11.0987	11.1396	11.581	11.3037	11.1781	11.0562	11.1209	11.1563	11.3675	11.3932	11.6407	11.2573	11.4047	12.0114	11.5151	11.2617
Solyc01g008090.2.1	Solyc01g008090	Ribosomal protein S27 (Q3HVK9_SOLTU)	14.2165	14.3305	14.0877	14.5652	14.6892	14.7856	0	0	0	0.100078	0.0734856	0.0015981	14.1784	14.3339	14.1373	14.1955	14.6015	14.1947	14.0554	14.0546	14.1531	14.3812	14.598	14.7164	14.8739	14.6069	14.5868	15.0168	14.6967	14.6432
Solyc01g008100.2.1	Solyc01g008100	Transferase transferring glycosyl groups (D7MH74_ARALY)	10.5832	10.5741	10.5696	9.91095	9.47548	9.47026	0	-1	-1	0.00909836	0.000146813	0.000117503	10.3969	10.806	10.5468	10.8248	10.1749	10.7227	10.4994	10.4884	10.721	9.75118	9.79485	10.1868	9.4841	9.52038	9.42195	9.44438	9.424	9.54239
Solyc01g008110.2.1	Solyc01g008110	Cytochrome P450	14.7174	14.2526	14.42	14.3427	13.5433	13.5101	0	0	0	0.331712	0.0501537	0.0131103	14.5574	14.9575	14.6373	14.5398	13.6213	14.5966	14.4628	14.4623	14.335	13.9732	14.1018	14.953	13.7683	13.5388	13.3228	13.8007	13.4522	13.2774
Solyc01g008120.2.1	Solyc01g008120	Histone acetyltransferase (B9HG17_POPTR)	10.5216	10.6615	10.5208	10.6292	10.835	11.0032	0	0	0	0.606723	0.35261	0.0109445	10.5008	10.5794	10.4845	10.4789	10.9784	10.5272	10.5936	10.5559	10.4129	10.5872	10.6796	10.6207	10.8215	10.6877	10.996	11.0231	10.8919	11.0945
Solyc01g008130.2.1	Solyc01g008130	DEP domain-containing protein 1B (DEP1B_HUMAN)	7.23453	7.78102	7.18251	8.79603	10.5431	10.6404	1	1	1	0.00415321	2.32136e-05	2.17599e-06	7.27344	7.16642	7.26373	7.1517	9.01757	7.17379	7.22375	7.248	7.07579	8.73371	8.99564	8.65874	10.4104	10.3054	10.9134	10.3967	10.6275	10.8969
Solyc01g008140.2.1	Solyc01g008140	Receptor kinase (B8XA57_GOSBA)	10.9054	11.3479	11.1851	10.8735	12.596	12.7318	0	1	1	0.947237	0.00237223	0.000369502	10.9622	10.8516	10.9024	11.1504	11.882	11.0111	11.2684	11.2442	11.0426	10.9428	10.8524	10.8251	11.9921	12.6454	13.1505	12.1912	12.9715	13.0327
Solyc01g008150.1.1	Solyc01g008150	Unknown Protein	10.2808	10.9139	10.913	10.9511	10.7143	10.6787	0	0	0	0.13413	0.660974	0.584318	10.3925	10.4591	9.99078	10.5567	11.4245	10.7605	11.1826	11.1363	10.4201	11.2595	10.7577	10.836	11.3074	10.7093	10.1262	11.2156	10.3934	10.4273
Solyc01g008160.2.1	Solyc01g008160	Tetratricopeptide repeat-containing protein (D7L8H9_ARALY)	9.22544	9.12763	9.21518	9.86532	9.72378	9.79543	0	0	0	0.0681758	0.0709043	0.0713633	9.10747	9.65935	8.9095	9.42612	8.77721	9.17958	9.18879	9.20586	9.25088	9.43205	9.90598	10.2579	9.79965	9.83081	9.54089	10.1949	9.80531	9.38603
Solyc01g008170.2.1	Solyc01g008170	Zinc finger transcription factor 5 (manually curated)	10.4423	10.4735	10.1728	10.1983	10.0917	10.2299	0	0	0	0.322208	0.0952444	0.813881	10.6559	10.1391	10.5319	10.5251	10.4262	10.4692	10.0423	10.0419	10.4343	9.92975	10.421	10.244	10.2417	10.1338	9.89946	10.3428	10.3118	10.035
Solyc01g008180.2.1	Solyc01g008180	DNA-binding protein (Fragment) (Q42051_ARATH)	9.69038	9.38591	9.82819	9.26215	8.29336	8.04024	0	-1	-1	0.184404	0.00156508	1.90101e-05	9.50728	10.0471	9.51679	9.42756	9.37655	9.35362	10.0659	10.0592	9.35957	9.12021	9.21205	9.45418	8.69594	8.26346	7.92067	8.32372	7.79037	8.00664
Solyc01g008190.2.1	Solyc01g008190	Os05g0304100 protein (Fragment) (Q0DJB8_ORYSJ)	7.92235	7.90027	7.84091	7.94294	7.83706	7.80238	0	0	0	0.927103	0.743251	0.836777	7.92777	7.96165	7.87762	7.87748	8.16668	7.65666	7.75873	7.85163	7.91238	7.87476	7.85354	8.10052	7.86036	7.82185	7.82899	7.69535	7.80586	7.90594
Solyc01g008200.2.1	Solyc01g008200	Os05g0304100 protein (Fragment) (Q0DJB8_ORYSJ)	9.41757	9.34281	9.12797	9.41157	9.22218	9.20968	0	0	0	0.983461	0.615043	0.727019	9.22159	9.35594	9.67518	9.14927	9.54743	9.33172	9.19713	9.09969	9.0871	9.24786	9.67909	9.30776	9.0537	9.21804	9.39481	9.36435	8.93574	9.32894
Solyc01g008210.2.1	Solyc01g008210	Unknown Protein	7.37425	7.32013	7.30789	7.75943	7.78426	7.82983	0	0	0	0.142719	0.0630851	0.0345556	7.40445	7.29836	7.41993	7.17228	7.37279	7.41532	7.40864	7.30824	7.20681	7.81201	7.62554	7.84074	7.64374	7.58653	8.1225	7.43172	7.78708	8.2707
Solyc01g008220.2.1	Solyc01g008220	Arabinogalactan protein (B6SST2_MAIZE)	7.02647	7.23767	7.14118	7.36542	7.51919	7.49056	0	0	0	0.0975478	0.142975	0.0644541	7.01415	7.01377	7.0515	7.00115	7.2389	7.47295	7.04271	7.15019	7.23063	7.36981	7.24751	7.47893	7.41904	7.34588	7.79265	7.37515	7.55464	7.54188
Solyc01g008230.2.1	Solyc01g008230	TCP transcription factor 15 (manually curated)	12.2524	12.1818	12.1061	12.3141	10.6106	10.7517	0	-1	-1	0.929641	0.00714007	0.0147915	12.315	12.0573	12.3849	12.5532	11.2888	12.7035	12.0069	11.9722	12.3393	12.2397	12.0669	12.6357	11.3258	10.5008	10.0052	11.6914	10.385	10.1786
Solyc01g008250.2.1	Solyc01g008250	Thioredoxin X (B6T9S0_MAIZE)	13.7374	13.4982	13.9748	11.1419	10.847	10.3091	-1	-1	-1	0.00297608	0.00159941	9.1771e-05	13.4607	14.1904	13.561	14.4432	11.6912	14.3601	13.7061	13.6923	14.5258	10.9495	10.9599	11.5162	10.3553	11.2931	10.8926	9.68511	10.3151	10.927
Solyc01g008260.2.1	Solyc01g008260	E2F-associated phosphoprotein (Q0P5M4_BOVIN)	9.90694	10.2914	9.97523	9.89061	9.25589	9.20468	0	-1	0	0.95907	0.000404988	0.00318634	10.0441	9.68918	9.98756	10.2558	10.3388	10.2795	9.91885	9.91108	10.0958	9.60891	9.95667	10.1063	9.44743	9.17267	9.14756	9.64834	8.9454	9.0203
Solyc01g008270.2.1	Solyc01g008270	Prefoldin subunit 5 (B6TVU2_MAIZE)	10.1674	10.1763	10.0187	10.4291	10.1802	10.2725	0	0	0	0.141555	0.985654	0.119782	10.199	10.1166	10.1864	10.0496	10.3577	10.1215	10.0542	10.0427	9.95916	10.2445	10.3956	10.6471	10.1291	10.3173	10.0943	10.2781	10.2872	10.2521
Solyc01g008280.2.1	Solyc01g008280	Serine/threonine-protein phosphatase 2A activator 2 (B6TQY2_MAIZE)	10.1818	10.2511	10.0818	10.6709	10.7548	10.8564	0	0	0	0.0273913	0.017194	0.000822055	10.3133	10.0622	10.1699	10.1428	10.3553	10.2554	10.1289	10.0791	10.0376	10.2749	10.8209	10.9171	10.8835	10.6683	10.7124	10.982	10.8008	10.7863
Solyc01g008290.2.1	Solyc01g008290	Dihydroorotate dehydrogenase (B6U892_MAIZE)	9.67386	9.49373	9.6423	11.0188	10.8094	10.9142	1	1	1	0.000229542	0.000152469	0.000164397	9.5984	10.0036	9.41961	9.65243	9.33037	9.4984	9.72461	9.70913	9.49316	10.8566	10.9504	11.2493	11.0915	10.7374	10.5993	11.3662	10.7863	10.5901
Solyc01g008300.1.1	Solyc01g008300	Hydroxycinnamoyl CoA shikimate/quinate hydroxycinnamoyltransferase-like protein (B9IAS9_POPTR)	7.03491	7.05267	7.20541	8.27765	8.09542	8.51164	1	1	1	0.00340916	0.00710117	0.00122861	7.01126	7.1789	6.91458	6.6404	7.76219	6.75544	7.23745	7.24767	7.13111	8.75229	7.98138	8.09929	8.52476	7.84416	7.91735	8.77666	8.35015	8.40811
Solyc01g008310.2.1	Solyc01g008310	Phenylalanyl-tRNA synthetase beta chain (B6SHI1_MAIZE)	10.4043	10.4094	10.2972	10.5951	10.7481	10.9486	0	0	0	0.477404	0.163797	0.00977977	10.6813	10.1918	10.3397	10.2161	10.682	10.3301	10.3458	10.3045	10.2411	10.4202	10.6527	10.7123	10.8824	10.7819	10.5799	11.3494	10.796	10.7004
Solyc01g008320.2.1	Solyc01g008320	DDHD domain containing 1 (Q3ZAU5_RAT)	9.94774	10.1128	9.97757	9.98545	10.0336	10.0755	0	0	0	0.885241	0.731061	0.648589	9.88587	9.99152	9.96584	9.89533	10.4926	9.95045	10.0964	10.0823	9.754	9.91987	10.1014	9.93508	10.0605	9.888	10.1523	10.1712	10.1288	9.92667
Solyc01g008330.2.1	Solyc01g008330	Acetyl-CoA carboxylase biotin carboxylase (B4VQU4_9CYAN)	12.0859	12.097	11.889	12.17	12.2649	12.2219	0	0	0	0.740065	0.452044	0.113817	11.9457	12.348	11.964	12.1406	12.086	12.0644	11.7079	11.6781	12.2809	12.0712	12.1344	12.3043	12.1351	12.3885	12.271	12.1998	12.3456	12.1205
Solyc01g008340.2.1	Solyc01g008340	L19 ribosomal protein (manually curated)	9.57793	9.43873	9.66726	10.2432	10.1549	10.2489	0	0	0	0.0573655	0.0322493	0.0694001	9.6034	9.62921	9.50119	9.60768	9.05775	9.65075	9.73849	9.69833	9.56497	9.66152	10.4184	10.6497	10.4419	10.076	9.9468	10.645	10.251	9.85085
Solyc01g008360.2.1	Solyc01g008360	Pre-mRNA branch site p14-like protein (B6T0W0_MAIZE)	10.8783	11.1599	10.843	11.4909	11.4865	11.7378	0	0	0	0.0636312	0.29452	0.00597529	10.9586	10.7778	10.8986	10.9023	11.6448	10.9325	10.9141	10.9388	10.676	11.4091	11.5051	11.5586	11.8644	11.2543	11.3409	12.2689	11.5424	11.4022
Solyc01g008370.2.1	Solyc01g008370	26S proteasome regulatory subunit (A8J8V5_CHLRE)	12.0739	12.32	11.9847	12.5037	12.7749	12.8447	0	0	0	0.147975	0.104351	0.00403749	12.1144	11.8818	12.2257	11.9223	12.9958	12.0418	12.0448	12.0526	11.8566	12.3421	12.5538	12.6151	12.731	12.7869	12.8068	12.9329	12.728	12.8733
Solyc01g008390.1.1	Solyc01g008390	LRR receptor-like serine/threonine-protein kinase, RLP	6.85266	6.78488	6.89822	7.64098	7.41152	7.57711	0	0	0	0.00253583	0.00759915	0.00381595	6.79629	7.11717	6.64451	6.75099	6.93634	6.66732	6.90456	7.13011	6.65999	7.67239	7.55353	7.69701	7.62709	7.18827	7.41919	7.78357	7.50347	7.4443
Solyc01g008400.2.1	Solyc01g008400	Unknown Protein	7.23421	7.22103	7.24574	8.62477	8.52327	8.61486	1	1	1	2.41809e-06	1.98962e-06	9.81521e-07	7.46307	7.0291	7.21045	7.26399	7.14828	7.25081	7.33151	7.2753	7.1304	8.69638	8.6279	8.55002	8.45506	8.58365	8.53111	8.76749	8.59891	8.47818
Solyc01g008410.1.1	Solyc01g008410	LRR receptor-like serine/threonine-protein kinase, RLP	8.10335	8.07068	7.98567	10.3058	9.9815	10.0814	1	1	1	1.58308e-06	2.70773e-06	8.91804e-07	8.52301	7.75266	8.03438	7.91607	7.98449	8.31146	8.17749	8.14732	7.6322	10.2105	10.4014	10.3055	9.89403	9.97244	10.078	10.2432	10.1331	9.86793
Solyc01g008420.2.1	Solyc01g008420	Mate efflux family protein (D7KHQ9_ARALY)	7.5199	7.6468	7.19456	6.99932	6.96572	6.97215	0	0	0	0.140711	0.0441204	0.504298	7.78942	7.34391	7.42636	7.95533	7.0507	7.93435	6.86446	7.01803	7.70119	7.32454	6.85457	6.81885	6.98041	7.04002	6.87673	7.07363	6.76009	7.08273
Solyc01g008440.2.1	Solyc01g008440	Calcium-dependent protein kinase 8 (Q6KC54_NICPL)	9.00324	9.05617	9.08845	9.66558	9.82592	10.0216	0	0	0	0.00431743	0.000915392	0.000151761	8.95395	9.01986	9.0359	8.8315	9.29245	9.04457	9.08688	9.13311	9.04536	9.8027	9.6794	9.51465	9.87151	9.69095	9.9153	10.1537	10.1983	9.71284
Solyc01g008450.1.1	Solyc01g008450	Unknown Protein	6.77353	6.78425	6.72545	7.04236	7.13773	6.85927	0	0	0	0.369655	0.201409	0.635278	6.79072	6.77583	6.75405	6.75735	6.8783	6.7171	6.7731	6.78251	6.62073	7.38179	6.70836	7.03691	7.73604	6.77844	6.8987	6.76879	6.95405	6.85498
Solyc01g008460.2.1	Solyc01g008460	2Fe-2S ferredoxin (B6U5I8_MAIZE)	8.53512	8.64886	8.54519	9.34476	9.60359	9.79463	0	0	1	0.0144071	0.00360132	0.000384776	8.55146	8.6591	8.39479	8.4985	9.05871	8.38937	8.61486	8.61368	8.40703	9.02979	9.49726	9.50723	9.97037	9.54595	9.29444	10.1881	9.75047	9.4453
Solyc01g008470.2.1	Solyc01g008470	Non-selective cation channel-2 family (C1N231_MICPS)	9.23222	9.07016	9.42043	9.49025	9.51449	9.53132	0	0	0	0.342904	0.0789248	0.667278	9.09265	9.34673	9.25727	8.94171	9.21163	9.05715	9.29099	9.2529	9.71739	9.03209	9.69851	9.74016	9.68188	9.60481	9.25678	9.65791	9.4807	9.45535
Solyc01g008480.2.1	Solyc01g008480	Pentatricopeptide repeat-containing protein (D7MTZ6_ARALY)	8.70475	8.82934	8.68029	8.61364	8.13242	8.09437	0	0	0	0.812074	0.0323875	0.0611459	8.80791	8.58708	8.71925	8.44929	9.50808	8.53064	8.89009	8.75051	8.40026	8.53155	8.64535	8.66401	8.38792	7.94137	8.06797	8.44545	7.96944	7.86822
Solyc01g008490.2.1	Solyc01g008490	Nuclear transcription factor Y subunit A-1 (B6TAR1_MAIZE)	9.30208	9.46776	9.43506	8.9426	8.01383	7.92526	0	-1	-1	0.200802	4.39798e-05	2.49189e-05	9.29116	9.30463	9.31046	9.56648	9.46086	9.37594	9.5219	9.50025	9.28302	8.90908	8.76389	9.15482	8.57369	7.83945	7.62834	8.12545	7.67657	7.97376
Solyc01g008500.2.1	Solyc01g008500	Receptor serine/threonine kinase (O49202_ORYSJ)	7.43423	7.41491	7.47894	7.48608	7.318	7.25092	0	0	0	0.880676	0.752794	0.406862	7.36115	7.53873	7.4028	7.93315	7.39399	6.91758	7.39766	7.6193	7.41986	7.74358	7.37332	7.34133	7.34268	7.36599	7.24535	7.58018	7.12823	7.04435
Solyc01g008510.2.1	Solyc01g008510	Photosystem II 5 kDa protein, chloroplastic (PST2_GOSHI)	7.26173	7.24558	7.74321	6.91654	7.01632	6.95893	0	0	0	0.163886	0.33278	0.00216916	7.15674	7.37998	7.24846	7.41706	6.95335	7.36633	7.8374	7.94705	7.44518	7.23507	6.72196	6.79258	6.98119	7.08758	6.98021	6.83156	7.17476	6.87048
Solyc01g008530.2.1	Solyc01g008530	phenylacetaldehyde reductase 1 (manually curated)	9.07321	9.23335	9.02482	8.55032	8.4646	8.52774	0	0	0	0.0123493	0.000558585	0.0101399	9.05975	8.97392	9.18597	9.09954	9.58502	9.01549	8.9466	9.00773	9.12013	8.51503	8.57377	8.56215	8.4606	8.44841	8.48478	8.37688	8.59473	8.6116
Solyc01g008550.2.1	Solyc01g008550	phenylacetaldehyde reductase 2 (manually curated)	11.876	12.2024	12.035	13.6172	13.9568	14.1624	1	1	1	6.95737e-06	2.9802e-06	3.63194e-07	11.9105	11.8662	11.8514	11.8702	12.7131	12.0238	12.1602	12.1504	11.7945	13.568	13.5859	13.6977	14.1118	13.8585	13.9003	14.2518	14.2038	14.0317
Solyc01g008560.2.1	Solyc01g008560	NAD kinase 1 (B6SWV6_MAIZE)	10.1592	10.0038	10.8434	10.3147	11.9576	12.0066	0	1	1	0.806464	0.00128084	0.0281772	9.94614	10.5843	9.94701	10.0999	9.78365	10.1278	11.3718	11.3213	9.8372	9.90899	10.5554	10.4798	11.2264	12.1691	12.4772	11.3901	12.2752	12.3546
Solyc01g008600.2.1	Solyc01g008600	Zinc finger transcription factor 6 (manually curated)	7.10232	6.91029	7.04157	7.44293	7.74401	7.90575	0	0	0	0.0917563	0.000320093	0.000192903	6.99213	7.33729	6.97753	6.92055	6.84622	6.96409	7.11773	7.10518	6.90179	7.36641	7.5189	7.44347	7.94281	7.76692	7.52231	8.09911	7.84155	7.77659
Solyc01g008620.2.1	Solyc01g008620	Beta-1 3-glucanase (Q9SYX6_TOBAC)	7.05885	6.8928	7.27433	7.30967	7.45159	7.35689	0	0	0	0.417876	0.0517465	0.782213	7.13059	6.93557	7.1104	6.90758	7.01489	6.75592	7.25198	7.23945	7.33155	7.30474	7.10475	7.51953	6.92437	7.51713	7.91328	6.98933	7.66132	7.42002
Solyc01g008650.2.1	Solyc01g008650	Cytochrome P450	7.14685	7.06085	6.96915	6.9274	7.13407	7.01667	0	0	0	0.224984	0.691092	0.790087	7.01261	7.01084	7.41709	7.15054	7.0484	6.98361	6.90698	6.95914	7.04132	7.06534	6.84676	6.87009	7.03582	7.15101	7.21538	6.97066	7.04543	7.03391
Solyc01g008660.2.1	Solyc01g008660	F-box family protein (B9HCS6_POPTR)	7.87629	7.89894	7.78298	7.58793	7.24638	7.37686	0	0	0	0.0892643	0.000577165	0.0130068	7.77737	7.9735	7.87801	7.71259	8.02357	7.96066	7.78954	7.78426	7.77514	7.55932	7.59123	7.61323	7.32103	7.05333	7.3648	7.41743	7.32461	7.38854
Solyc01g008670.2.1	Solyc01g008670	Cytochrome P450	7.50359	7.44984	7.6199	7.22416	8.34043	8.24025	0	0	0	0.431312	0.00981273	0.0527526	7.43251	7.364	7.71428	7.09986	7.89782	7.35183	7.85063	7.53461	7.47446	7.22173	7.21182	7.23892	7.82537	8.4902	8.70573	7.79671	8.39646	8.52757
Solyc01g008680.2.1	Solyc01g008680	S2 self-incompatibility locus-linked pollen 3.2 protein (Q7XAE8_PETIN)	7.08047	7.01587	6.97435	7.19593	7.08305	7.37468	0	0	0	0.511307	0.697679	0.0138089	7.24673	7.04934	6.94535	6.97604	7.05499	7.01657	6.94149	6.99551	6.98606	7.33315	7.07272	7.18192	7.06608	6.98603	7.19706	7.29931	7.32128	7.50346
Solyc01g008690.2.1	Solyc01g008690	GDP-mannose transporter (B2VUF6_PYRTR)	7.2735	7.22606	7.12783	7.79589	9.61204	10.0682	0	1	1	0.10615	1.5363e-06	1.59724e-07	7.46524	7.04072	7.31454	7.17575	7.49423	7.00818	7.04833	7.12656	7.20862	8.37953	7.57496	7.43319	9.87295	9.35221	9.61095	10.2921	10.153	9.75945
Solyc01g008700.2.1	Solyc01g008700	cDNA clone 001-102-C05 full insert sequence (B7E7M9_ORYSJ)	9.62769	9.53116	9.57461	9.30648	8.97281	9.0192	0	0	0	0.181515	0.0176164	0.0160376	9.38687	9.93123	9.56496	9.62403	9.33579	9.63365	9.57129	9.56786	9.58469	9.06508	9.30699	9.54737	9.15458	8.86603	8.89781	9.25621	8.99808	8.80332
Solyc01g008710.2.1	Solyc01g008710	mannan endo-1,4-beta-mannosidase (manually curated)	6.96169	7.40144	7.21361	7.68578	7.38478	7.4015	0	0	0	0.103339	0.975756	0.660829	6.9685	7.19947	6.71709	6.92645	8.24099	7.03688	7.26508	7.52366	6.85209	8.10111	7.35359	7.60263	7.73951	7.30738	7.10744	7.78694	7.14649	7.27106
Solyc01g008720.1.1	Solyc01g008720	Mannan endo-1 4-beta-mannosidase (A8FDC6_BACP2)	7.05419	7.28813	7.17494	7.71584	7.44018	7.3949	0	0	0	0.129241	0.73621	0.599063	7.03719	7.28413	6.84125	6.79098	8.20376	6.86965	7.35845	7.28533	6.88103	8.13504	7.47462	7.53787	7.74804	7.38957	7.18294	7.70316	7.23285	7.24869
Solyc01g008730.2.1	Solyc01g008730	BZIP transcription factor (Q9SQK1_TOBAC)	10.2199	10.6035	10.3177	10.8347	10.9949	11.1609	0	0	0	0.0890982	0.251256	0.0150695	10.3751	9.9958	10.2887	10.1305	11.4463	10.2337	10.4849	10.4489	10.0194	10.9417	10.8601	10.7023	11.1035	10.9626	10.9186	11.1273	11.2335	11.122
Solyc01g008750.1.1	Solyc01g008750	cDNA clone J013074B07 full insert sequence (B7ECA1_ORYSJ)	7.02182	6.96742	6.94111	7.14976	7.57352	6.93656	0	0	0	0.656716	0.0196377	0.986934	6.96399	7.07303	7.02844	7.20181	6.98227	6.7182	6.93859	6.94894	6.93579	7.65468	6.8916	6.90301	7.74153	7.3796	7.59944	6.82558	6.84169	7.14241
Solyc01g008760.2.1	Solyc01g008760	Genomic DNA chromosome 5 P1 clone MUB3 (Q9FLF2_ARATH)	9.14929	9.23173	9.13198	9.30836	9.08808	9.10585	0	0	0	0.508711	0.52607	0.911603	9.13454	9.08917	9.22417	9.06709	9.60936	9.01873	9.1536	9.2358	9.00654	9.28908	9.31456	9.32144	9.24957	9.05913	8.95556	9.39211	9.03275	8.89271
Solyc01g008770.2.1	Solyc01g008770	Rho GTPase activating protein 12 (Q6P4P5_DANRE)	11.7197	11.537	11.6772	10.8342	10.439	10.4634	0	-1	-1	0.013259	0.00228395	0.000880174	11.7348	11.5117	11.9125	11.8866	10.7982	11.9263	11.633	11.5637	11.8348	10.5366	10.8559	11.11	10.4902	10.5024	10.3244	10.3061	10.4619	10.6222
Solyc01g008780.2.1	Solyc01g008780	Phospholipase A22 (B9SJ74_RICCO)	12.7984	13.0311	12.8547	10.7276	10.5949	10.6928	-1	-1	-1	7.92186e-07	8.05378e-08	1.7905e-07	12.6504	12.7649	12.98	13.2361	12.6047	13.2525	12.7955	12.7472	13.0213	10.9085	10.6261	10.6483	10.6245	10.5197	10.6403	10.5097	10.8326	10.736
Solyc01g008790.2.1	Solyc01g008790	Phosphoesterase family protein (D7LEV5_ARALY)	10.6011	9.52672	10.6307	9.3166	7.83504	7.40274	0	-1	-1	0.0699602	0.014845	0.000109021	10.1517	11.2441	10.4076	10.2595	7.97751	10.3431	10.8521	10.8648	10.1753	8.62718	9.25933	10.0633	7.93207	7.96889	7.60414	7.47472	7.33699	7.39652
Solyc01g008800.1.1	Solyc01g008800	Tir-nbs-lrr, resistance protein	8.5977	8.90588	9.05901	8.28732	9.40734	9.49805	0	0	0	0.324903	0.0870099	0.12205	8.51599	8.80402	8.4731	8.82162	8.97718	8.91885	9.22908	9.16051	8.78745	8.06078	8.3246	8.47656	9.00246	9.321	9.89858	9.15534	9.48	9.8588
Solyc01g008810.2.1	Solyc01g008810	Zinc finger family protein (D7LZ79_ARALY)	11.1749	11.6937	11.0348	11.3735	11.5338	11.705	0	0	0	0.721699	0.76256	0.148827	11.1434	11.0508	11.3305	11.0005	12.9529	11.1277	11.0771	11.0549	10.9723	11.3972	11.4356	11.2877	11.1645	11.6455	11.7913	11.3609	11.9836	11.7704
Solyc01g008820.2.1	Solyc01g008820	Signal peptide peptidase family protein (D7LQE4_ARALY)	11.1282	11.0378	11.1194	12.0507	12.8023	12.9708	0	1	1	0.0206174	0.000134216	7.00992e-05	11.1288	11.1369	11.1188	11.1784	10.7834	11.1516	11.114	11.0834	11.1609	11.2768	12.26	12.6154	12.3862	12.9599	13.0609	12.7354	13.3554	12.8217
Solyc01g008830.1.1	Solyc01g008830	L-ascorbate oxidase (B9HQ45_POPTR)	9.71348	9.61796	9.72289	7.80748	7.96177	8.26025	-1	-1	-1	3.09545e-06	5.41784e-06	1.40469e-05	9.87206	9.50998	9.7584	9.76154	9.25042	9.84193	9.78023	9.7552	9.63322	7.92368	7.82864	7.67012	8.21096	7.72398	7.95038	8.55691	8.11954	8.10431
Solyc01g008840.2.1	Solyc01g008840	COP9 signalosome complex subunit 2 (B6TIW9_MAIZE)	10.3983	10.6169	10.2415	10.5463	10.6906	10.8746	0	0	0	0.654931	0.820723	0.0284628	10.6174	10.0472	10.5304	10.4807	10.8733	10.4967	10.264	10.2532	10.2073	10.4326	10.5659	10.6405	11.0796	10.4751	10.5173	11.3137	10.8551	10.4549
Solyc01g008850.2.1	Solyc01g008850	CBL-interacting protein kinase 18 (C4P7W7_VITVI)	11.316	11.5566	11.0182	11.0968	10.9625	10.926	0	0	0	0.654877	0.163588	0.839896	11.5484	11.1061	11.2936	11.3534	11.756	11.5603	11.0508	11.027	10.9768	10.7999	11.4931	10.9975	11.4855	11.281	10.1211	11.6043	10.701	10.4727
Solyc01g008890.2.1	Solyc01g008890	Solanum lycopersicum Cytokinin Response Factor 3 (manually curated)	9.25445	9.38745	8.97284	8.46964	7.99475	8.13709	0	-1	0	0.0121386	0.000110135	0.00486754	9.36308	8.99018	9.4101	9.13526	9.74993	9.27716	8.96078	8.91451	9.04323	8.39111	8.65301	8.36478	8.37019	7.88732	7.72673	8.52973	7.85208	8.02946
Solyc01g008900.2.1	Solyc01g008900	Genomic DNA chromosome 3 P1 clone MJL14 (Q9LJG2_ARATH)	8.9162	8.95984	8.94519	8.86228	8.39663	8.30816	0	0	0	0.849867	0.0204416	0.0089181	8.75709	9.2001	8.79142	8.91765	9.05108	8.9108	8.93713	8.96466	8.93377	8.90801	8.72688	8.95195	8.67019	8.43855	8.08115	8.66596	8.15186	8.10666
Solyc01g008910.2.1	Solyc01g008910	Scarecrow transcription factor family protein (D7MIP9_ARALY)	8.20549	8.54463	7.51921	7.65146	8.02915	8.18509	0	0	0	0.529475	0.533043	0.392627	8.1276	8.21396	8.27491	7.7831	10.1854	7.66536	7.51357	7.42222	7.62184	7.95148	7.46849	7.53442	9.07113	7.62602	7.39032	9.42704	7.64782	7.48042
Solyc01g008920.2.1	Solyc01g008920	NAD dependent epimerase/dehydratase family protein expressed (Q10L97_ORYSJ)	12.4622	12.4577	12.4737	9.55878	8.64055	8.56282	-1	-1	-1	4.63572e-07	1.59005e-08	8.87768e-09	12.2856	12.5866	12.5144	12.547	12.2163	12.6097	12.546	12.5507	12.3244	10.0928	9.21924	9.36429	9.0954	8.38753	8.43871	8.40107	8.50457	8.78283
Solyc01g008930.2.1	Solyc01g008930	AUREA phytochromobilin synthase (manually curated)	10.0575	10.155	9.97454	8.13861	7.33963	7.423	-1	-1	-1	0.000710201	1.35598e-05	2.72357e-05	9.78297	10.4893	9.90033	10.7075	9.21621	10.5412	9.65366	9.66214	10.6078	8.14285	8.28803	7.98495	7.60434	7.20176	7.21279	7.70712	7.19949	7.3624
Solyc01g008940.2.1	Solyc01g008940	Anther protein (Q8RX90_TOBAC)	8.2599	8.46584	8.16839	8.52011	7.96057	7.97777	0	0	0	0.533	0.176856	0.618159	8.06118	8.45648	8.26204	8.26639	9.19093	7.9402	8.0922	8.10512	8.30784	8.71309	8.46542	8.38182	7.87601	7.93073	8.07496	7.37578	8.05014	8.50738
Solyc01g008950.2.1	Solyc01g008950	Calmodulin 1 (manually curated)	13.2752	13.5057	13.2473	13.5519	13.7256	13.8763	0	0	0	0.239256	0.323441	0.00649932	13.3303	13.083	13.4124	13.291	13.8997	13.3264	13.2895	13.2463	13.206	13.4935	13.4946	13.6677	13.8825	13.5763	13.718	14.1077	13.7359	13.7855
Solyc01g008960.2.1	Solyc01g008960	Argonaute 4a (manually curated)	12.004	12.3514	12.1058	12.2436	11.5468	11.4952	0	0	0	0.47978	0.0128002	0.0447458	12.0494	11.8753	12.0872	11.9992	12.9957	12.0591	12.1655	12.1489	12.003	12.5011	12.0728	12.1569	11.8634	11.4664	11.3104	11.7641	11.2587	11.4626
Solyc01g008970.2.1	Solyc01g008970	Heterogeneous nuclear ribonucleoprotein A3-like protein 2 (B6TV58_MAIZE)	9.99952	10.3304	9.80089	10.1162	10.1299	10.2466	0	0	0	0.776478	0.585929	0.187322	10.1284	9.77297	10.0972	9.87321	11.2412	9.87684	9.77607	9.76029	9.86631	9.92689	10.2307	10.191	10.0362	10.1976	10.1559	10.2949	10.1176	10.3273
Solyc01g008980.2.1	Solyc01g008980	BZIP transcription factor (Q32WR6_MALDO)	9.41196	9.75067	9.27983	9.62649	9.34309	9.47008	0	0	0	0.506805	0.162353	0.515401	9.46359	9.25137	9.52093	9.43008	10.3906	9.43129	9.26208	9.38088	9.19653	9.70539	9.69297	9.48112	9.64029	9.20765	9.18132	9.67702	9.50307	9.23014
Solyc01g008990.2.1	Solyc01g008990	THO complex subunit 7 homolog (B5XFL3_SALSA)	9.00916	9.05117	8.93477	9.76999	9.64371	9.72064	0	0	0	0.00129121	0.0048624	0.000491145	9.11108	8.95831	8.95808	8.91683	9.32106	8.91562	8.91808	9.00873	8.87751	9.5832	9.79432	9.93244	9.74812	9.63862	9.5444	9.94683	9.63639	9.57871
Solyc01g009000.2.1	Solyc01g009000	RING finger protein 6 (RNF6_HUMAN)	10.7495	11.0462	10.8309	11.4938	10.9253	10.9333	0	0	0	0.017801	0.696489	0.728985	10.6308	10.7418	10.8758	10.6849	11.7035	10.7502	10.9932	10.8566	10.6428	11.4516	11.4103	11.6196	11.1008	10.9047	10.7704	11.0192	11.0423	10.7385
Solyc01g009010.2.1	Solyc01g009010	4-diphosphocytidyl-2-C-methyl-D-erythritol kinase (manually curated)	9.432	9.5621	9.51718	9.25448	8.96732	9.1055	0	0	0	0.560792	0.0327604	0.119782	9.21772	9.84923	9.22906	9.64259	9.53452	9.50919	9.5132	9.45379	9.58456	9.45166	9.07415	9.23762	9.31237	8.91268	8.6769	9.48915	8.98585	8.8415
Solyc01g009020.2.1	Solyc01g009020	Cysteine proteinase inhibitor (Q2VY67_9ERIC)	12.454	12.6285	12.9915	12.6609	12.7886	13.0106	0	0	0	0.647657	0.710204	0.964767	12.8795	12.1191	12.3635	12.9336	11.8677	13.0843	13.0071	13.0398	12.9277	12.8075	12.5027	12.6723	12.5381	12.6124	13.2155	12.5639	13.4197	13.0483
Solyc01g009030.2.1	Solyc01g009030	Nuclear control of ATPase protein (C9SK53_VERA1)	8.50314	8.51059	8.77589	10.0437	10.4928	10.7978	1	1	1	1.01012e-06	4.66401e-08	2.65958e-08	8.50356	8.54197	8.46389	8.57366	8.49043	8.46767	8.82726	8.86604	8.63438	9.85784	10.1246	10.1488	10.3182	10.457	10.7033	10.6893	10.9326	10.7714
Solyc01g009040.2.1	Solyc01g009040	Cyclin B1 (Q9LD02_TOBAC)	7.64583	7.55975	7.37525	7.20426	7.0983	7.12541	0	0	0	0.203587	0.156531	0.43834	7.54999	7.62232	7.76519	7.79414	6.8032	8.0819	7.14993	7.23634	7.73948	7.24097	7.08	7.2918	6.99029	7.06095	7.24366	7.20185	6.97556	7.19883
Solyc01g009050.2.1	Solyc01g009050	Molybdenum cofactor biosynthesis protein (Q309F9_MAIZE)	9.8235	9.91915	9.8925	9.87275	9.42461	9.16036	0	0	0	0.824718	0.0111042	0.000598225	9.74707	10.0167	9.70678	9.8878	10.0788	9.79089	9.92901	9.97007	9.77841	9.98802	9.77148	9.85875	9.21542	9.5898	9.46862	9.0445	9.30154	9.13505
Solyc01g009060.2.1	Solyc01g009060	BTB/POZ domain containing protein expressed (Q10C73_ORYSJ)	10.645	10.7539	10.532	10.7748	10.6101	10.8702	0	0	0	0.571793	0.49707	0.0894585	10.6816	10.5345	10.719	10.702	10.8416	10.718	10.5282	10.508	10.5598	10.6614	10.8181	10.8448	10.8871	10.4704	10.4729	11.2221	10.7209	10.6677
Solyc01g009070.2.1	Solyc01g009070	ob5281-GAMyb-like1 (manually curated)	9.13184	9.37544	8.83993	8.3476	8.13672	8.13252	0	-1	0	0.154517	0.0210978	0.159722	9.26929	8.81622	9.31002	8.90374	10.1507	9.07195	8.85209	8.8526	8.81511	8.53829	8.34855	8.15595	9.05526	7.71885	7.63604	8.94026	7.80987	7.64743
Solyc01g009080.2.1	Solyc01g009080	FHA domain containing protein (B6TP39_MAIZE)	13.1644	12.9198	13.1724	9.4026	9.10697	8.34549	-1	-1	-1	1.14598e-05	4.8218e-06	3.85332e-07	13.1027	13.1649	13.2256	13.5278	11.5742	13.6575	12.9348	12.9428	13.6396	9.1307	9.34974	9.72734	8.9303	9.49033	8.90029	8.02161	8.20099	8.81386
Solyc01g009090.2.1	Solyc01g009090	Serrate RNA effector molecule homolog (SRRT_DROWI)	10.7751	10.9973	10.5472	11.1917	11.2102	11.4086	0	0	0	0.164197	0.464554	0.00421421	10.9573	10.39	10.978	10.7688	11.4474	10.7756	10.4653	10.4676	10.7088	10.8958	11.3644	11.3148	11.4448	11.1129	11.0727	11.633	11.3434	11.2493
Solyc01g009100.2.1	Solyc01g009100	Ribosomal protein L30 (B3TLP4_ELAGV)	11.0694	10.9219	11.0598	12.3125	12.7932	13.0577	1	1	1	0.00779211	0.000235312	0.000108783	11.191	11.0726	10.9447	11.4246	10.0518	11.2893	10.8505	10.8277	11.5012	11.996	12.3776	12.5638	13.0259	12.7043	12.6494	13.5055	12.9668	12.7007
Solyc01g009110.2.1	Solyc01g009110	Histone deacetylase family protein expressed (Q2QWU2_ORYSJ)	10.3778	10.4229	10.3017	9.90417	9.70385	9.793	0	0	0	0.0239929	0.00113292	0.0101588	10.3193	10.4066	10.4074	10.3966	10.5709	10.3012	10.3714	10.2728	10.2609	9.80494	9.94528	9.96229	9.39634	9.76957	9.94565	9.59045	9.93327	9.85528
Solyc01g009120.2.1	Solyc01g009120	Histone deacetylase family protein expressed (Q2QWU2_ORYSJ)	8.48617	8.58825	8.61992	8.026	7.96541	8.02017	0	0	0	0.00810314	0.000605637	0.00066646	8.42505	8.61455	8.41891	8.47933	8.7668	8.51863	8.62745	8.65223	8.58009	8.05585	7.97196	8.05019	7.90832	7.98316	8.00473	7.91006	8.02001	8.13043
Solyc01g009130.1.1	Solyc01g009130	Unknown Protein	6.65636	6.65397	6.91689	6.93742	7.02615	7.13107	0	0	0	0.296011	0.136744	0.383565	6.72085	6.6479	6.60034	6.65505	6.6578	6.64907	6.97425	7.18289	6.59352	7.24648	6.70696	6.85883	6.872	7.23763	6.96883	7.50453	6.86458	7.0241
Solyc01g009140.1.1	Solyc01g009140	Dicer-like protein (B9HHX6_POPTR)	6.93486	6.93032	6.88555	7.29676	7.5385	7.3992	0	0	0	0.108951	0.00762069	0.0175409	7.12908	6.86394	6.81156	6.99081	6.97332	6.82682	6.86052	6.90396	6.89215	7.28164	7.28072	7.32793	7.18746	7.68662	7.74141	7.10043	7.49731	7.59987
Solyc01g009150.2.1	Solyc01g009150	Glycosyl hydrolase (Fragment) (D9ZCE7_9CARY)	10.0153	9.95827	9.84983	10.8386	10.8231	10.8619	0	0	1	0.00351851	0.00156198	0.000370935	10.157	9.89986	9.98896	10.1153	9.63989	10.1196	9.76774	9.74944	10.0323	10.4835	10.909	11.1234	10.5729	11.0108	10.8857	10.753	10.914	10.9185
Solyc01g009160.2.1	Solyc01g009160	Harpin-induced protein-like (Fragment) (D2CFH8_COFAR)	8.93718	8.48131	9.19332	9.21295	11.709	11.8607	0	1	1	0.733891	0.000200086	0.000779945	8.58792	9.30623	8.91739	8.60833	7.96184	8.87377	9.73034	9.62736	8.22225	8.94842	9.80451	8.88592	10.7688	11.8557	12.5024	10.6894	12.3513	12.5413
Solyc01g009170.2.1	Solyc01g009170	EIL-EIN3/EIL (manually curated)	12.1662	12.47	12.2091	12.4872	11.8492	12.1098	0	0	0	0.543479	0.18946	0.844572	12.4391	11.7342	12.3253	11.8194	13.5816	12.0092	12.4452	12.4634	11.7186	12.2789	12.5226	12.66	12.1248	11.7021	11.7207	12.3505	11.9707	12.0082
Solyc01g009180.2.1	Solyc01g009180	5-methyltetrahydropteroyltriglutamate--homocysteine methyltransferase (B6UF55_MAIZE)	11.0214	11.0618	11.0031	11.0195	10.6485	10.7581	0	0	0	0.995021	0.0706635	0.267418	10.9767	11.134	10.9536	11.1276	11.0899	10.9679	11.0869	10.9517	10.9708	10.87	10.983	11.2055	10.9847	10.5491	10.4115	11.1291	10.5486	10.5966
Solyc01g009200.2.1	Solyc01g009200	Restricted tev movement 2 (D5K219_ARATH)	7.99446	8.0295	7.99616	7.75012	8.26218	7.9338	0	0	0	0.496705	0.489334	0.858085	8.01763	8.01739	7.94835	8.29196	7.52367	8.27287	7.79612	7.89615	8.2962	7.56861	7.73666	7.94509	7.81003	8.51189	8.46463	7.48771	8.10551	8.20818
Solyc01g009220.2.1	Solyc01g009220	Restricted tev movement 2 (D5K205_ARATH)	7.96767	8.11814	7.89906	7.81078	8.24134	7.96458	0	0	0	0.659861	0.716351	0.843347	8.05979	7.95738	7.88584	8.36062	7.56014	8.43368	7.77306	7.80252	8.12159	7.68033	7.77272	7.9793	7.82551	8.41949	8.47903	7.58955	8.10108	8.20311
Solyc01g009230.2.1	Solyc01g009230	Xanthine dehydrogenase/oxidase (A9YL93_RABIT)	9.99484	9.99842	10.1665	9.73452	9.19704	9.12002	0	0	-1	0.400649	0.00831246	0.00108844	9.80584	10.4262	9.75246	9.82786	10.391	9.77638	10.3827	10.3273	9.78954	9.74621	9.64393	9.81343	9.36607	9.15155	9.0735	9.35235	9.07376	8.93396
Solyc01g009250.2.1	Solyc01g009250	Unknown Protein	7.75058	8.0076	7.86278	7.37426	7.48999	7.55858	0	0	0	0.163834	0.0451467	0.218545	7.68484	7.91252	7.65438	8.03711	8.35005	7.63564	7.99972	7.96609	7.62253	7.59836	7.30417	7.22026	7.84667	7.32271	7.30061	7.52433	7.50835	7.64306
Solyc01g009260.1.1	Solyc01g009260	60S ribosomal protein L5, mitochondrial (RM05_SOLTU)	6.83629	6.81049	6.95338	6.76804	7.181	6.99613	0	0	0	0.808384	0.113332	0.865155	6.85116	6.90259	6.75513	6.82693	6.81653	6.78801	6.97886	7.01112	6.87017	6.92942	6.6838	6.6909	6.78474	7.32178	7.43649	6.69691	7.35817	6.93332
Solyc01g009280.2.1	Solyc01g009280	Serine/threonine-protein phosphatase (D7LGU6_ARALY)	10.4026	10.466	10.3381	10.3511	10.4327	10.4406	0	0	0	0.808597	0.871641	0.566114	10.4449	10.2557	10.5073	10.2624	10.6981	10.4374	10.3524	10.3821	10.2798	10.1487	10.4497	10.4549	10.3394	10.5069	10.4518	10.3972	10.4443	10.4801
Solyc01g009290.2.1	Solyc01g009290	Polyribonucleotide 5&apos;-hydroxyl-kinase Clp1 (CLP1_CHICK)	10.6425	10.868	10.4806	10.7328	10.5056	10.5117	0	0	0	0.779533	0.184184	0.91629	10.665	10.5928	10.6697	10.851	11.2377	10.5155	10.4061	10.3893	10.6464	10.6789	10.7253	10.7941	10.7145	10.5756	10.2267	10.9987	10.2798	10.2566
Solyc01g009300.2.1	Solyc01g009300	Serine/threonine kinase (C4QNN2_SCHMA)	9.8732	9.65282	9.90676	9.68296	9.26219	9.27354	0	0	0	0.548111	0.167772	0.0262894	10.0449	9.57623	9.99851	9.7824	9.23983	9.93623	10.0312	9.97267	9.71645	9.40809	9.78421	9.85659	9.54561	9.19027	9.05068	9.6098	9.09457	9.11625
Solyc01g009310.2.1	Solyc01g009310	meloidogyne-induced giant cell protein DB217 (manually curated)	11.021	10.872	11.6039	11.7695	11.466	11.4272	0	0	0	0.0616424	0.112805	0.643803	10.9983	11.2362	10.8284	10.8687	10.8996	10.8478	11.9704	11.9179	10.9235	11.8675	11.4927	11.9483	11.8167	11.3522	11.2291	12.0442	11.1917	11.0458
Solyc01g009340.2.1	Solyc01g009340	SUN-domain protein2 (manually curated)	7.77971	8.10284	7.75496	7.82998	7.35778	7.50071	0	0	0	0.841841	0.00157267	0.205848	7.8203	7.61607	7.90275	7.83725	8.52728	7.94398	7.63479	7.81748	7.81261	7.86252	7.84051	7.78692	7.30187	7.39678	7.37467	7.42671	7.45806	7.61735
Solyc01g009380.2.1	Solyc01g009380	Nicalin (B4FZF8_MAIZE)	8.66772	8.44075	8.70195	8.38443	8.33971	8.32312	0	0	0	0.382164	0.759268	0.191019	8.38544	9.07426	8.54346	8.41297	8.5074	8.40188	8.9078	8.94967	8.24838	8.23307	8.42783	8.49238	8.55243	8.24077	8.22593	8.76442	8.19518	8.00974
Solyc01g009390.2.1	Solyc01g009390	MRNA decapping enzyme (Q45NB8_XENLA)	9.72428	9.83671	9.76284	9.84652	9.88972	10.1041	0	0	0	0.701716	0.867618	0.19948	9.64437	9.73717	9.79129	9.5616	10.2785	9.67002	9.91092	9.87018	9.50743	9.9638	9.81178	9.76399	10.1898	9.69316	9.78624	10.4942	9.86219	9.95579
Solyc01g009420.2.1	Solyc01g009420	Bifunctional polymyxin resistance arnA protein (B6TQB1_MAIZE)	13.0302	13.1413	12.8896	13.3374	13.352	13.2396	0	0	0	0.19176	0.347492	0.103773	13.2355	12.6912	13.1638	12.942	13.4304	13.0515	12.8992	12.9028	12.8667	13.1024	13.3544	13.5554	13.305	13.3901	13.361	13.3948	13.1784	13.1457
Solyc01g009430.2.1	Solyc01g009430	Os02g0448600 protein (Fragment) (Q0E1G8_ORYSJ)	11.2064	11.6097	11.5711	10.4678	10.0233	10.2312	0	-1	0	0.359864	0.0368251	0.0668385	11.7665	10.6021	11.2506	11.1411	12.2471	11.4408	11.6856	11.6806	11.3471	10.6502	10.388	10.3652	11.4132	9.22747	9.42905	11.5206	10.0071	9.16579
Solyc01g009440.1.1	Solyc01g009440	Ethylene-responsive transcription factor 10 (ERF77_ARATH)	6.93259	6.83032	6.82073	9.5829	9.99094	10.1296	1	1	1	0.000161999	1.74174e-05	8.89869e-06	6.97502	6.89713	6.92563	6.95103	6.76341	6.77651	6.86313	6.76685	6.83219	10.4011	9.04781	9.29977	9.27854	10.2325	10.4618	9.18784	10.9253	10.2756
Solyc01g009450.2.1	Solyc01g009450	Mitochondrial inner membrane protease ATP23 (D0NY32_PHYIN)	11.0785	11.174	10.8096	10.1886	10.028	10.0411	0	-1	0	0.0045796	0.000432801	0.00672636	11.1537	10.8446	11.2372	10.8793	11.6501	10.9925	10.7167	10.6343	11.0777	9.92657	10.2554	10.3838	10.1634	9.9183	10.0023	10.1509	10.1744	9.79813
Solyc01g009460.2.1	Solyc01g009460	Unknown Protein	6.77463	7.01297	8.61677	6.94379	7.28557	8.15165	0	0	0	0.768009	0.597425	0.328498	6.42764	6.9098	6.98644	7.01786	7.1736	6.84744	9.18714	8.87259	7.79057	6.79655	6.91017	7.12465	7.12987	7.37684	7.34998	7.13497	8.76818	8.55182
Solyc01g009480.2.1	Solyc01g009480	Hydrolase alpha/beta fold family protein (D7LRW3_ARALY)	6.86269	6.97163	6.77598	7.01791	7.24005	7.14835	0	0	0	0.556508	0.257121	0.104533	7.03792	6.81768	6.73248	7.11628	7.07876	6.71986	6.85222	6.71818	6.75753	7.37698	7.02162	6.65514	6.98585	7.29516	7.43913	7.11679	7.07536	7.25291
Solyc01g009500.2.1	Solyc01g009500	Hydrolase alpha/beta fold family protein (D7LRW3_ARALY)	10.0902	10.0261	9.70643	9.3559	9.05979	9.13528	0	0	0	0.0100803	0.00100997	0.0250825	10.1332	9.79637	10.341	10.268	9.66056	10.1496	9.5356	9.49918	10.0845	9.281	9.44588	9.34083	9.11563	9.02858	9.03514	9.08275	9.33415	8.98894
Solyc01g009520.2.1	Solyc01g009520	Ribosomal protein (Q6ER67_ORYSJ)	13.5557	13.6266	13.5919	14.0507	14.1344	14.1957	0	0	0	0.0633313	0.0448193	0.0172745	13.4266	13.7316	13.5091	13.7336	13.3854	13.7608	13.5012	13.5066	13.7679	14.0872	13.9376	14.1273	14.4089	14.0762	13.918	14.6188	14.1081	13.8602
Solyc01g009530.1.1	Solyc01g009530	Genomic DNA chromosome 3 TAC clone K7P8 (Q9LRY2_ARATH)	7.26606	7.21807	7.18285	7.55385	7.78534	7.38936	0	0	0	0.158481	0.00625752	0.268871	7.12653	7.47691	7.19475	7.11497	7.31764	7.22161	7.13437	7.17929	7.2349	7.84177	7.35984	7.45994	7.58495	7.84725	7.92383	7.34197	7.42853	7.39757
Solyc01g009570.2.1	Solyc01g009570	Unknown Protein	10.0828	9.79437	9.59499	9.89075	9.20529	9.35551	0	0	0	0.531673	0.0363195	0.376077	10.076	10.0965	10.0758	9.87822	9.43946	10.0654	9.39313	9.42903	9.96282	9.45839	9.91136	10.3025	9.15798	9.27533	9.18256	9.34987	9.49915	9.2175
Solyc01g009590.2.1	Solyc01g009590	A9-like protein (Fragment) (A4L798_SINAL)	6.83894	7.00264	6.8128	7.21394	7.0339	7.19521	0	0	0	0.0819069	0.895618	0.0549433	6.92805	6.85615	6.73261	6.96195	7.06487	6.98109	6.9104	6.70409	6.82392	7.62836	7.0674	6.94607	7.0749	6.99103	7.03578	7.32118	7.0835	7.18096
Solyc01g009610.2.1	Solyc01g009610	Unknown Protein	10.4136	10.4444	10.0773	10.4502	10.8322	10.5507	0	0	0	0.952749	0.423968	0.303527	10.4702	10.2902	10.4805	10.3218	10.6426	10.369	9.99151	9.99278	10.2476	9.78886	10.7736	10.788	10.0673	10.9962	11.4332	9.73818	10.8232	11.0906
Solyc01g009620.2.1	Solyc01g009620	Cleavage and polyadenylation specificity factor subunit 5 (C1BVK1_9MAXI)	10.2136	10.409	10.2053	10.2248	9.99876	9.97469	0	0	0	0.977919	0.1809	0.448084	10.042	10.4724	10.1264	10.0279	11.1181	10.0809	10.3264	10.3081	9.98145	10.1801	10.3273	10.167	10.176	9.97099	9.84927	10.1616	9.89373	9.86877
Solyc01g009630.2.1	Solyc01g009630	Cleavage and polyadenylation specificity factor subunit 5 (C1BVK1_9MAXI)	11.1497	11.3664	11.0056	11.2285	11.0493	11.0071	0	0	0	0.860495	0.394764	0.997212	10.8438	11.3613	11.244	11.0549	12.2736	10.7708	11.0194	11.0601	10.9374	11.121	11.3304	11.2341	11.1765	10.9723	10.9992	11.15	11.1213	10.7499
Solyc01g009670.2.1	Solyc01g009670	CCA-adding enzyme (CCA_STAES)	10.39	10.4282	10.3108	8.82019	8.44234	8.16903	-1	-1	-1	6.95737e-06	3.38692e-07	1.25651e-07	10.117	10.8025	10.2504	10.4205	10.5954	10.2686	10.2367	10.2855	10.41	8.84568	8.94709	8.66781	8.48719	8.45075	8.38908	8.04701	8.12854	8.33153
Solyc01g009680.2.1	Solyc01g009680	Lipoxygenase (C0KKU8_SOLLC)	9.48447	10.0561	9.97469	9.01218	9.03906	9.13175	0	-1	0	0.380108	0.0435307	0.0820079	9.73837	8.50924	10.2058	9.73882	10.6132	9.81621	9.96659	9.98993	9.96754	8.70676	9.1399	9.18987	9.31646	8.69829	9.10243	8.88921	9.82672	8.67932
Solyc01g009690.1.1	Solyc01g009690	LRR receptor-like serine/threonine-protein kinase, RLP	7.57979	7.64532	7.61003	9.5467	9.26129	9.49123	1	1	1	7.36448e-07	2.1177e-06	3.81294e-07	7.82403	7.33128	7.58407	7.62927	7.55743	7.74927	7.70589	7.75934	7.36487	9.30192	9.7639	9.57428	9.22105	9.195	9.36783	9.57195	9.58705	9.31469
Solyc01g009700.1.1	Solyc01g009700	LRR receptor-like serine/threonine-protein kinase, RLP	7.72007	7.64775	7.69697	9.59968	9.85696	9.96027	1	1	1	7.79709e-07	8.0037e-08	4.42084e-08	8.0435	7.51945	7.59727	7.60999	7.53642	7.79685	7.81035	7.80886	7.47172	9.66406	9.5215	9.61349	9.82026	9.88254	9.86808	10.1564	9.9559	9.76848
Solyc01g009730.1.1	Solyc01g009730	Unknow protein (Q5W7C9_ORYSJ)	6.91642	7.03647	6.86914	7.17908	6.85812	7.02609	0	0	0	0.362443	0.519949	0.559041	7.05952	6.92453	6.76522	6.61327	6.94393	7.5522	7.07266	6.66075	6.87399	7.22023	7.00738	7.30962	6.83881	6.6561	7.07944	6.89566	7.10191	7.08071
Solyc01g009750.2.1	Solyc01g009750	Unknown Protein	12.7844	13.0448	12.7741	13.0966	13.0605	13.2981	0	0	0	0.257092	0.961313	0.0400845	12.9825	12.507	12.8638	12.7221	13.551	12.8612	12.8128	12.8028	12.7068	12.9528	13.252	13.0851	12.8935	13.1807	13.1073	13.2013	13.1819	13.5112
Solyc01g009760.2.1	Solyc01g009760	GRAM-containing/ABA-responsive protein (Fragment) (C6FBQ3_PSEMZ)	8.83796	8.73425	8.90555	7.94757	8.45679	8.89154	0	0	0	0.110752	0.620837	0.980924	9.35692	8.22166	8.93531	9.10755	7.90919	9.18601	8.82916	8.89928	8.98821	7.63249	8.03356	8.17665	8.03704	8.30517	9.02816	8.06718	9.53231	9.07514
Solyc01g009770.2.1	Solyc01g009770	Major ampullate spidroin 2-2 (B6TJV0_MAIZE)	9.18965	9.21434	8.7964	8.54216	8.19673	8.45018	0	-1	0	0.0600065	0.00396612	0.268031	9.52366	8.62205	9.42324	9.17527	8.78502	9.68273	8.70613	8.70499	8.97807	8.79558	8.28567	8.54523	8.40915	8.15664	8.02439	8.58153	8.44303	8.32599
Solyc01g009780.2.1	Solyc01g009780	LITAF-domain-containing protein (Q4U6G1_PEA)	10.1469	10.5223	10.4829	11.0545	12.1014	12.0852	0	1	1	0.0450989	0.00113016	0.000824403	10.1974	10.0864	10.1571	10.1798	11.0954	10.2917	10.7132	10.6885	10.0469	10.878	11.1616	11.1239	11.5046	12.0556	12.7439	11.5028	12.2307	12.5221
Solyc01g009790.1.1	Solyc01g009790	Unknown Protein	6.95825	7.07565	7.21637	7.14464	6.98232	6.95194	0	0	0	0.646563	0.815342	0.451234	7.09829	7.00513	6.77132	6.78503	7.48071	6.96119	7.97662	6.72463	6.94787	7.25596	7.17426	7.0037	6.96633	6.82396	7.15669	6.74559	6.81827	7.29195
Solyc01g009800.1.1	Solyc01g009800	Mutator-like transposase 53847-56139 (Q9C8V7_ARATH)	7.7965	7.42975	6.95635	6.98271	6.8852	6.83734	0	0	0	0.0372391	0.130651	0.752032	7.39693	8.02739	7.9652	8.26409	6.77639	7.24878	6.74761	7.04087	7.08056	7.06283	6.94299	6.94233	6.9234	6.85591	6.8763	6.64238	6.97584	6.8938
Solyc01g009810.2.1	Solyc01g009810	LRR receptor-like serine/threonine-protein kinase, RLP	6.59075	6.58779	6.63735	7.318	7.10927	6.97699	0	0	0	0.0470014	0.125088	0.305268	6.59189	6.64567	6.53469	6.63271	6.60798	6.52269	6.50975	6.58181	6.8205	6.86597	7.48546	7.60257	6.7003	6.85791	7.76961	6.54274	7.28241	7.10584
Solyc01g009820.2.1	Solyc01g009820	Hydroxyproline-rich glycoprotein family protein (D7LGA9_ARALY)	10.3097	10.4879	10.4158	9.49415	10.9655	10.8939	0	0	0	0.000801778	0.0180403	0.0158533	10.3477	10.2073	10.374	10.5014	10.4728	10.4897	10.5562	10.4998	10.1914	9.67245	9.56187	9.24813	10.7801	10.9316	11.1848	10.8346	10.8183	11.0287
Solyc01g009830.2.1	Solyc01g009830	UDP-glucuronic acid/UDP-N-acetylgalactosamine transporter (C1BM09_OSMMO)	6.6655	6.88011	7.00893	6.95447	6.8392	6.99272	0	0	0	0.378786	0.909098	0.960968	6.73736	6.6712	6.58795	7.19064	6.91289	6.5368	6.7607	6.70957	7.55652	7.19461	6.68128	6.98751	6.66015	6.83134	7.02611	6.72269	6.99604	7.25941
Solyc01g009850.2.1	Solyc01g009850	Unknown Protein	10.0056	10.0701	10.121	10.4419	10.3177	10.4886	0	0	0	0.159949	0.40818	0.195231	9.9313	10.1873	9.89829	10.1317	9.93934	10.1391	10.1003	9.99183	10.2708	10.4437	10.3323	10.5497	10.7359	10.1562	10.0611	11.0853	10.1601	10.2202
Solyc01g009860.2.1	Solyc01g009860	NAC domain transcription factor (Q5DM36_WHEAT)	11.2299	11.9702	11.9231	11.5138	12.7676	13.0568	0	0	0	0.713333	0.230786	0.0803704	11.3666	11.2626	11.0606	11.2733	13.4809	11.1563	12.2253	12.2469	11.2971	11.5094	11.8346	11.1975	13.3548	12.383	12.5651	13.7532	12.9876	12.4297
Solyc01g009870.2.1	Solyc01g009870	Glycerophosphodiester phosphodiesterase GDE1 (B2WNF5_PYRTR)	6.88163	6.90368	6.72687	6.94185	7.43234	7.55591	0	0	0	0.883566	0.110588	0.0143573	7.36904	6.72507	6.55079	7.14558	7.1998	6.36566	6.63205	6.76878	6.77977	6.98078	6.74897	7.09581	7.02245	7.68171	7.59287	7.33502	7.8269	7.5058
Solyc01g009900.2.1	Solyc01g009900	Glutaredoxin (B9GF65_POPTR)	7.32116	7.13278	7.12703	7.23151	7.30992	7.21449	0	0	0	0.757229	0.48917	0.73434	7.25844	7.37063	7.33441	7.55461	6.74778	7.09593	7.12971	7.01649	7.2349	7.13342	7.49262	7.06849	7.26428	7.09098	7.57449	7.14231	7.13906	7.3621
Solyc01g009910.1.1	Solyc01g009910	Glutaredoxin (B9GF65_POPTR)	7.01272	7.03444	6.88407	7.31202	7.16492	7.21655	0	0	0	0.312162	0.659808	0.213216	6.93471	7.33084	6.77262	7.02317	6.68486	7.3953	7.00824	6.80062	6.84335	7.01624	7.62194	7.29788	7.03475	7.0378	7.42222	7.35986	6.98085	7.30894
Solyc01g009930.1.1	Solyc01g009930	LRR receptor-like serine/threonine-protein kinase, RLP	6.93709	6.9495	7.4419	7.2785	7.8154	7.73048	0	0	0	0.414422	0.0279813	0.447524	6.95739	6.97603	6.87786	6.81166	7.2297	6.80713	7.70024	7.6595	6.96595	7.21103	7.22834	7.39613	7.13905	7.97296	8.33418	7.14099	7.9535	8.09695
Solyc01g009960.2.1	Solyc01g009960	Stearoyl-acyl-carrier protein desaturase (C0KWD3_RICCO)	6.91882	6.98195	6.73976	6.75343	6.60567	6.68568	0	0	0	0.570187	0.146208	0.845519	6.73665	6.95108	7.06873	7.42969	6.50708	7.00908	6.65336	6.91602	6.64989	6.93692	6.55481	6.76857	6.65614	6.57939	6.58147	6.54469	6.58484	6.92751
Solyc01g009970.2.1	Solyc01g009970	Amidohydrolase 2 (Q01SB2_SOLUE)	10.7535	10.7804	11.0728	10.8625	9.97785	10.2072	0	0	0	0.849485	0.090137	0.062304	10.3783	11.4419	10.4402	11.3452	9.81836	11.1777	10.8898	10.937	11.3915	11.0929	10.7886	10.7058	10.0756	10.2994	9.55854	10.4614	9.92565	10.2347
Solyc01g009990.2.1	Solyc01g009990	Peptidyl-prolyl cis-trans isomerase (B9RMA5_RICCO)	13.5523	13.2569	13.467	12.5208	12.567	12.088	0	0	-1	0.0919381	0.2318	0.0182039	13.1362	14.191	13.3296	13.9728	11.9965	13.8013	13.1137	13.1511	14.1362	12.301	12.5738	12.6877	12.309	13.0162	12.3758	12.3112	11.7975	12.1554
Solyc01g010000.2.1	Solyc01g010000	ACT domain-containing protein (D7M3X3_ARALY)	11.7957	11.6486	11.3816	10.0369	8.26293	8.17525	-1	-1	-1	0.00345536	7.90196e-06	1.04451e-05	12.0296	11.2102	12.1472	12.2481	10.5939	12.1038	11.1064	11.0546	11.9838	10.0281	9.60599	10.4767	8.17329	8.14777	8.46774	8.01554	8.06638	8.44382
Solyc01g010020.2.1	Solyc01g010020	Calmodulin (B6SJJ2_MAIZE)	9.86439	9.64883	9.80577	8.83249	9.5917	9.94305	0	0	0	0.0547205	0.923977	0.794532	9.22597	10.1174	10.2497	9.70601	9.40164	9.83882	10.0051	9.532	9.88021	8.7823	8.60627	9.10891	8.88151	9.77418	10.1194	8.9957	10.5254	10.308
Solyc01g010030.2.1	Solyc01g010030	Receptor-like protein kinase At3g21340 (RLK6_ARATH)	9.57825	9.5442	9.48319	8.64686	8.228	8.39059	0	-1	-1	0.0389704	0.00401383	0.0110447	9.41163	9.63535	9.68776	9.68496	9.35157	9.59605	9.47741	9.43374	9.53843	8.51604	8.82354	8.601	8.89763	8.21242	7.57393	9.24239	7.96444	7.96493
Solyc01g010040.2.1	Solyc01g010040	S-adenosylmethionine decarboxylase uORF (Q6RUQ6_DAUCA)	14.4457	14.5903	13.9804	12.8638	12.767	12.6042	-1	-1	-1	0.00266891	0.00055172	0.0037374	14.4603	14.1885	14.6884	13.7829	15.4948	14.4932	14.099	14.0933	13.749	12.8069	13.3402	12.4444	12.6607	12.7022	12.9382	12.2013	12.6597	12.9515
Solyc01g010050.2.1	Solyc01g010050	S-adenosylmethionine decarboxylase 3 (manually curated)	14.4328	14.5639	13.9788	12.8417	12.7471	12.6047	-1	-1	-1	0.00172411	0.00036543	0.00260608	14.4532	14.2063	14.639	13.828	15.4321	14.4316	14.1002	14.0911	13.7452	12.7885	13.2953	12.4413	12.6416	12.6803	12.9193	12.2211	12.6688	12.9241
Solyc01g010060.2.1	Solyc01g010060	Unknown Protein	7.68597	7.34527	9.89768	9.15492	10.2857	10.7867	0	1	0	0.142639	0.0044251	0.335541	7.70735	8.12496	7.2256	7.2872	7.21391	7.53471	11.1352	11.1222	7.43567	9.78842	8.45957	9.21678	9.51452	10.6252	10.7173	10.3707	11.2658	10.7235
Solyc01g010080.2.1	Solyc01g010080	Potassium/sodium hyperpolarization-activated cyclic nucleotide-gated channel 4 (HCN4_MOUSE)	6.75007	6.73388	6.80069	7.3353	7.45019	7.47833	0	0	0	0.0585035	0.0172227	0.0204147	6.82962	6.66428	6.75631	6.61945	6.89757	6.68462	6.89696	6.77442	6.7307	7.24129	7.24537	7.51924	7.1367	7.46471	7.74916	6.84743	7.73621	7.85135
Solyc01g010100.1.1	Solyc01g010100	Ulp1 protease family C-terminal catalytic domain containing protein (Q60D46_SOLDE)	6.63938	6.60832	6.59208	7.33317	7.39922	7.24356	0	0	0	0.0393402	0.0150813	0.0355999	6.57924	6.66864	6.67026	6.55183	6.59394	6.6792	6.55146	6.6183	6.60649	7.55389	7.53592	6.9097	6.99367	7.20774	7.99627	6.89049	7.59772	7.24247
Solyc01g010120.1.1	Solyc01g010120	Unknown Protein	7.0956	7.58661	6.95799	7.15169	7.65921	7.39281	0	0	0	0.909844	0.873522	0.254408	6.76537	7.36474	7.15668	7.92244	7.69416	7.14321	7.21791	6.66045	6.9956	7.12782	7.18512	7.14211	6.98279	7.78061	8.21422	7.91828	7.16485	7.09531
Solyc01g010130.2.1	Solyc01g010130	Transcription factor (D6MKM4_9ASPA)	8.85834	8.62922	9.41814	8.66947	7.92237	7.96425	0	0	-1	0.787882	0.234202	0.0160572	8.38167	9.53536	8.658	8.58363	8.79758	8.50645	9.8291	9.75765	8.66768	9.00087	8.26432	8.74323	8.68693	7.69147	7.38872	9.01844	7.48185	7.39246
Solyc01g010150.2.1	Solyc01g010150	Unknown protein DS12 from 2D-PAGE of leaf, chloroplastic (UP12_ORYSJ)	8.53445	8.47562	8.55058	8.2575	8.06057	8.50976	0	0	0	0.325641	0.112187	0.885747	8.47826	8.4234	8.70168	8.39644	8.45993	8.5705	8.48532	8.56913	8.59729	8.55538	7.95855	8.25858	8.50076	7.84966	7.83128	8.83489	8.25801	8.43636
Solyc01g010160.2.1	Solyc01g010160	Beta-glucosidase (D3YJ59_VITVI)	8.5105	8.36385	8.44241	10.2159	10.2917	10.2064	1	1	1	0.000616234	0.000125916	0.000218259	8.48724	8.62827	8.41598	8.61342	7.9855	8.49264	8.33626	8.31167	8.6793	9.43541	10.6791	10.5333	9.9062	10.6318	10.3371	9.7317	10.4906	10.397
Solyc01g010170.1.1	Solyc01g010170	Unknown Protein	7.57431	7.44598	7.50828	9.26693	9.2561	9.06958	1	1	1	0.000314477	9.7663e-05	0.000283803	7.45406	7.78998	7.47887	7.71446	7.09246	7.53103	7.55593	7.37489	7.59403	8.56058	9.56006	9.68016	8.81289	9.68494	9.27047	8.83987	9.1876	9.18129
Solyc01g010180.2.1	Solyc01g010180	Unknown Protein	9.40691	8.62571	10.4591	8.91427	9.49161	11.0297	0	0	0	0.294625	0.0505799	0.178558	9.49079	9.40678	9.32316	9.23307	7.71663	8.92744	10.5934	10.4947	10.2891	8.60356	8.97942	9.15984	9.34121	9.77687	9.35676	10.3341	11.3763	11.3788
Solyc01g010190.2.1	Solyc01g010190	Unknown Protein	8.52939	8.70817	8.38763	8.31964	8.68832	8.77563	0	0	0	0.48095	0.95284	0.138374	8.49667	8.59007	8.50144	8.36953	9.15405	8.60093	8.42839	8.36009	8.3744	8.25451	8.18946	8.51495	8.46374	8.97055	8.63068	8.39543	8.84708	9.08439
Solyc01g010200.2.1	Solyc01g010200	LTRGag-pol-polymerase 3 (B2BXJ4_ARALY)	9.04112	9.35007	8.90488	8.38539	8.90974	8.93414	0	0	0	0.131411	0.287151	0.947567	9.09475	8.929	9.09962	9.01443	10.3388	8.69696	8.74419	8.76234	9.20811	8.51208	8.26155	8.38253	9.12656	8.73971	8.86296	9.25494	9.01036	8.53712
Solyc01g010220.2.1	Solyc01g010220	Unknown Protein	8.10288	7.98182	7.9282	8.1086	8.39808	8.9132	0	0	0	0.990319	0.251678	0.00876058	8.14711	8.03765	8.12388	8.0998	7.73982	8.10584	7.90899	7.78313	8.0925	7.53826	8.33501	8.45254	8.54958	8.02306	8.6216	8.57213	9.59378	8.57368
Solyc01g010230.2.1	Solyc01g010230	Unknown Protein	8.78164	8.87457	8.81498	8.53989	8.71787	9.01824	0	0	0	0.460163	0.621074	0.493379	8.78064	8.78029	8.784	8.61815	9.6269	8.37866	8.81257	8.78434	8.84802	8.54062	8.44715	8.63189	8.78368	8.5097	8.86022	8.98668	9.12028	8.94777
Solyc01g010250.2.1	Solyc01g010250	6-phosphogluconolactonase (B6U0H2_MAIZE)	8.6833	9.41139	9.18222	11.1576	10.3937	10.7195	1	0	0	0.0103565	0.254471	0.067691	8.56168	8.90358	8.58464	8.95979	10.2719	9.00247	9.47613	9.46024	8.61028	11.9564	10.9405	10.5759	11.8229	10.0431	9.31502	12.2703	10.028	9.8603
Solyc01g010270.2.1	Solyc01g010270	Nitrilase associated protein-like (Fragment) (Q1HEA6_MUSAC)	10.5056	10.7229	10.9274	10.9227	10.6015	10.6624	0	0	0	0.0699751	0.594559	0.205426	10.624	10.2676	10.6253	10.863	10.5152	10.7906	10.9109	10.9689	10.9022	10.7212	10.9334	11.1135	10.8271	10.3448	10.6327	10.8553	10.487	10.645
Solyc01g010290.2.1	Solyc01g010290	Ureide permease 2 (B6U6B9_MAIZE)	9.53912	9.33718	9.75884	9.96487	9.74823	10.1287	0	0	0	0.125358	0.116935	0.145847	9.58726	9.37298	9.65711	9.57049	8.88452	9.55652	9.88937	9.93066	9.45648	10.0514	9.81483	10.0284	9.97914	9.51171	9.75385	10.2432	10.2492	9.89364
Solyc01g010310.2.1	Solyc01g010310	Glucan endo-1 3-beta-glucosidase 3 (B6UAN6_MAIZE)	7.57347	7.46301	7.49241	8.64371	8.87426	9.63753	1	1	1	0.00160031	9.74005e-05	1.52546e-06	7.72618	7.41642	7.5778	7.6649	6.90792	7.81619	7.43755	7.35688	7.6828	8.89584	8.50731	8.52799	8.96635	8.81886	8.83756	9.35046	9.90352	9.6586
Solyc01g010340.1.1	Solyc01g010340	Serine/threonine-protein phosphatase 7 long form homolog (PPP7L_ARATH)	8.39221	8.70518	8.40933	8.03769	8.13657	8.40884	0	0	0	0.119649	0.0120415	0.998312	8.58024	8.16035	8.43603	8.56699	9.0018	8.54675	8.35393	8.27151	8.60254	8.01441	8.1711	7.92754	8.24365	7.97385	8.1922	8.3125	8.60897	8.30506
Solyc01g010370.2.1	Solyc01g010370	Dehydration-responsive protein-like (Q653G1_ORYSJ)	8.0593	7.69094	7.77714	8.03019	7.91076	7.89736	0	0	0	0.92439	0.368649	0.623397	8.0622	8.07296	8.04274	7.89839	7.1826	7.99184	7.83982	7.61305	7.87856	7.83856	8.13808	8.11395	7.90944	8.10117	7.72168	7.92515	7.82964	7.93727
Solyc01g010390.2.1	Solyc01g010390	Beta-glucosidase (D3YJ59_VITVI)	8.79633	8.70075	8.74198	11.0465	11.0969	10.9399	1	1	1	0.000208397	6.50454e-05	0.000112179	8.76437	8.92929	8.69534	8.94917	8.20291	8.95017	8.64332	8.61571	8.96691	10.0493	11.5696	11.5207	10.7313	11.5049	11.0544	10.5095	11.1522	11.1578
Solyc01g010400.1.1	Solyc01g010400	Ripening-related protein 3 (RIP3_ORYSJ)	7.0706	7.35659	7.15244	7.30224	8.04317	8.17974	0	0	1	0.705408	0.191815	0.0480414	7.12338	7.15387	6.93456	7.10357	8.00727	6.95893	7.16736	7.38817	6.9018	7.42429	7.44697	7.03545	7.268	8.43498	8.42652	7.12716	8.56792	8.84414
Solyc01g010430.2.1	Solyc01g010430	cDNA clone J023121M11 full insert sequence (B7F743_ORYSJ)	8.70063	9.20411	9.9209	8.94945	11.2457	11.4011	0	1	1	0.706176	0.00155279	0.0112216	8.58374	9.13993	8.37824	8.86662	9.60614	9.13957	10.5552	10.5582	8.64935	9.13246	8.92315	8.79274	10.7101	11.2773	11.7497	10.89	11.4543	11.859
Solyc01g010440.2.1	Solyc01g010440	Unknown Protein	8.7434	9.07264	8.60644	9.63452	9.59159	9.72214	0	0	1	0.00309083	0.0448242	0.000270991	8.82419	8.65409	8.75193	8.79007	9.6315	8.79636	8.54219	8.45766	8.81945	9.59579	9.65705	9.65073	9.6635	9.54834	9.56294	9.91381	9.77784	9.47478
Solyc01g010450.1.1	Solyc01g010450	Ulp1 protease family C-terminal catalytic domain containing protein (Q60D46_SOLDE)	6.70376	6.622	6.68627	7.18921	7.03768	6.85774	0	0	0	0.0361392	0.0542261	0.415886	6.68661	6.64917	6.7755	6.71083	6.69636	6.45882	6.69808	6.65632	6.70442	6.90519	7.25092	7.41152	6.77591	6.93237	7.40476	6.78077	6.89743	6.89501
Solyc01g010460.2.1	Solyc01g010460	Unknown Protein	7.82006	7.71449	7.81756	7.28857	7.3186	7.15405	0	0	0	0.0376635	0.0939747	0.00722142	7.64637	8.16393	7.64989	7.91704	7.38977	7.83665	7.74433	7.74598	7.96236	7.46746	7.288	7.11026	7.54327	7.29599	7.11654	7.25805	7.10616	7.09795
Solyc01g010470.2.1	Solyc01g010470	Isoamylase N-terminal domain containing protein (Q6AVV5_ORYSJ)	10.0689	10.0333	9.86514	8.78216	8.29447	8.14093	-1	-1	-1	0.00788839	0.000591445	0.00051539	9.83277	10.3546	10.0192	10.3359	9.5333	10.2306	9.59466	9.5714	10.4293	9.1245	8.72041	8.50157	8.92235	8.06603	7.89504	8.67133	7.85656	7.89489
Solyc01g010480.2.1	Solyc01g010480	Potassium voltage-gated channel subfamily H member 8 (KCNH8_HUMAN)	13.1549	12.7195	13.5714	9.36615	9.19066	9.44285	-1	-1	-1	0.000548799	0.000565895	0.000120934	13.0635	13.6399	12.7612	12.864	12.3383	12.9561	14.1982	14.1896	12.3263	9.6811	9.25844	9.15891	10.6596	8.67867	8.2337	10.8972	8.91342	8.51797
Solyc01g010500.1.1	Solyc01g010500	Ein3-binding f-box protein 3 (B9HA53_POPTR)	7.27935	7.23506	6.96086	7.30411	7.38556	7.30072	0	0	0	0.955937	0.685378	0.308437	6.99866	7.38123	7.45815	7.65443	6.99371	7.05705	6.61758	7.39097	6.87403	7.57299	7.39015	6.9492	7.69956	7.20906	7.24805	7.44338	7.60602	6.85277
Solyc01g010510.2.1	Solyc01g010510	Pentatricopeptide repeat-containing protein (D7KPN1_ARALY)	6.90431	6.74962	6.85215	7.30062	7.43339	7.58631	0	0	0	0.0559169	0.00180247	0.000856632	6.78862	7.18058	6.74374	6.77582	6.83285	6.64019	6.91274	6.91996	6.72375	7.41759	7.28138	7.2029	7.57388	7.33541	7.39087	7.35788	7.65452	7.74654
Solyc01g010520.2.1	Solyc01g010520	Uncharacterized plant-specific domain TIGR01589 family protein (Q60CZ4_SOLDE)	9.81116	9.91146	9.70716	9.49768	8.44386	8.42396	0	-1	-1	0.405946	0.000432911	0.00102915	9.69548	9.9636	9.7744	9.65175	10.4466	9.636	9.70438	9.74937	9.66773	9.18219	9.67308	9.63776	8.94071	8.51131	7.87956	8.78511	8.15916	8.32762
Solyc01g010530.1.1	Solyc01g010530	Sugar transporter protein 5 (manually curated)	6.98711	6.97853	6.78393	7.07118	7.07112	7.14123	0	0	0	0.804425	0.767942	0.193211	6.93664	6.97522	7.04948	6.69733	7.66147	6.57678	6.73444	6.88548	6.73186	7.19866	6.9125	7.10238	7.00724	7.02966	7.17645	6.93315	7.15531	7.33522
Solyc01g010540.2.1	Solyc01g010540	Ribosomal protein (B3TM27_ELAGV)	11.945	11.9682	11.7597	12.5002	12.7062	12.8447	0	0	1	0.0680785	0.0135465	0.000831102	12.0842	11.9509	11.8	11.9449	12.0003	11.9596	11.6568	11.5734	12.0489	12.1942	12.529	12.7775	12.9331	12.62	12.5656	13.3603	12.7635	12.4102
Solyc01g010570.2.1	Solyc01g010570	Mucin-like protein (Fragment) (B0FSK5_9MAGN)	8.93287	9.25686	8.77368	9.27495	9.08514	9.23474	0	0	0	0.287386	0.587024	0.11293	9.0002	8.90727	8.89114	8.95401	9.90918	8.90738	8.75494	8.725	8.84109	9.48923	9.25421	9.08142	9.29923	8.96539	8.9908	9.56884	9.17033	8.96505
Solyc01g010580.2.1	Solyc01g010580	Ribosomal protein (B3TM27_ELAGV)	12.627	12.7711	12.5039	13.0684	13.186	13.3267	0	0	0	0.106327	0.107332	0.00307464	12.6736	12.6075	12.5998	12.5991	13.0185	12.6958	12.4184	12.4401	12.6531	12.9768	13.0123	13.2162	13.4648	13.1175	12.9756	13.7178	13.4139	12.8483
Solyc01g010590.2.1	Solyc01g010590	Peptidyl-prolyl cis-trans isomerase A (B6TSE8_MAIZE)	9.12762	9.11839	9.14678	9.59583	8.98213	8.88183	0	0	0	0.127693	0.663231	0.350373	8.91146	9.5205	8.9509	8.9284	9.47407	8.95269	9.30576	9.29821	8.83638	9.85662	9.27249	9.65837	9.09584	8.92109	8.92946	9.17809	8.85205	8.61535
Solyc01g010610.1.1	Solyc01g010610	Unknown Protein; contains Interpro domain(s) IPR003656 Zinc finger, BED-type predicted	6.60546	6.47863	6.76857	6.60991	6.87326	7.14955	0	0	0	0.989823	0.138388	0.140599	6.62908	6.54783	6.63946	6.50702	6.52121	6.40768	6.85781	6.89582	6.55209	6.92557	6.37565	6.5285	7.08864	6.648	6.88314	7.63853	7.05651	6.75362
Solyc01g010630.1.1	Solyc01g010630	Ulp1 protease family C-terminal catalytic domain containing protein (Q60D46_SOLDE)	7.08757	7.45273	7.37574	7.00056	6.89278	7.22268	0	0	0	0.773609	0.0330812	0.55431	7.04922	7.07694	7.13655	7.34766	7.57693	7.4336	7.20103	7.53684	7.38935	7.44902	6.73118	6.82149	6.7801	6.59559	7.30265	7.26681	7.11469	7.28654
Solyc01g010640.2.1	Solyc01g010640	Uncharacterized membrane protein (Q46JN3_PROMT)	14.3517	14.3367	14.0722	12.0307	10.7836	10.6194	-1	-1	-1	9.81058e-05	8.93859e-07	9.23079e-07	14.164	14.3465	14.5445	14.6144	13.7999	14.5956	13.9124	13.7752	14.5291	12.0456	11.9551	12.0913	10.368	10.9218	11.0609	9.80957	10.7477	11.301
Solyc01g010650.2.1	Solyc01g010650	UDP-galactose transporter 3 (D7KBJ4_ARALY)	8.72495	9.04252	8.73011	10.1007	10.1929	10.055	1	1	1	0.00149874	0.00341891	0.000996912	8.80657	8.68025	8.68802	8.82689	9.4099	8.89079	8.77767	8.65533	8.75734	9.75769	10.0755	10.4689	9.52172	10.4754	10.5814	9.60292	10.3988	10.1634
Solyc01g010660.2.1	Solyc01g010660	Receptor-like protein kinase At3g21340 (RLK6_ARATH)	8.51786	8.43048	8.57686	10.1093	11.1885	11.5571	1	1	1	1.80786e-05	4.85695e-08	1.69652e-08	8.69136	8.41769	8.44452	8.40108	8.46406	8.42632	8.66465	8.69172	8.37421	9.92891	10.2548	10.1441	10.8564	11.3412	11.368	11.2595	11.9546	11.4571
Solyc01g010670.1.1	Solyc01g010670	Unknown Protein	7.09125	7.06066	7.27691	7.0831	7.04447	7.27253	0	0	0	0.968566	0.930729	0.979744	7.1335	7.10767	7.03258	7.19011	7.0215	6.97037	7.39473	7.30047	7.13554	7.03242	7.15376	7.06311	6.99133	7.00267	7.1394	7.17433	7.41833	7.22493
Solyc01g010700.2.1	Solyc01g010700	AKIN gamma (B4FX20_MAIZE)	10.6438	10.8714	10.5117	10.7676	10.9727	11.326	0	0	0	0.684167	0.724961	0.00382768	10.6073	10.7086	10.6154	11.0017	10.6876	10.9249	10.2449	10.2725	11.0176	10.4566	11.0449	10.8012	11.0672	11.1195	10.7314	11.4001	11.2363	11.3416
Solyc01g010740.2.1	Solyc01g010740	Pectate lyase family protein (D7M6R5_ARALY)	6.94431	7.06454	6.65609	7.4487	7.52991	7.08339	0	0	0	0.0915849	0.0979855	0.117572	6.70604	6.86547	7.26142	7.51965	6.81514	6.85883	6.54402	6.72161	6.70265	7.53332	7.21657	7.59621	7.53619	7.48516	7.56838	6.81119	6.9358	7.50319
Solyc01g010750.2.1	Solyc01g010750	Stress responsive protein (B6STP1_MAIZE)	13.8783	14.2193	13.8747	13.7852	13.8156	13.8181	0	0	0	0.792181	0.173482	0.859145	14.0224	13.5942	14.0185	13.8566	14.9261	13.8751	13.9032	13.8713	13.8497	13.5307	13.905	13.92	13.792	13.8165	13.8382	13.7991	13.8879	13.7672
Solyc01g010760.2.1	Solyc01g010760	Porin/voltage-dependent anion-selective channel protein (A9P802_POPTR)	10.7247	10.7081	10.4939	10.8094	11.114	11.1652	0	0	0	0.815215	0.176856	0.0265047	10.7083	10.7274	10.7385	10.8389	10.5342	10.7511	10.3599	10.2957	10.8261	10.2923	11.0637	11.0721	10.6751	11.1781	11.4886	11.008	11.1491	11.3385
Solyc01g010770.2.1	Solyc01g010770	Spfh domain / band 7 family protein (B4AS86_FRANO)	9.9637	11.1409	10.8428	10.362	9.5609	9.61122	0	0	0	0.736349	0.118457	0.20984	9.8376	10.2437	9.80983	10.1061	13.095	10.2216	11.404	11.3959	9.7285	11.501	9.96477	9.6202	11.0476	8.56267	9.07239	10.0759	9.3196	9.43817
Solyc01g010780.2.1	Solyc01g010780	ATP binding / serine-threonine kinase (C5DB71_VITVI)	10.3402	10.602	10.3801	10.6647	10.6006	10.7853	0	0	0	0.241643	0.996667	0.108092	10.3819	10.2219	10.4169	10.3001	11.1755	10.3304	10.5016	10.4489	10.1897	10.4275	10.7535	10.8132	10.6396	10.4494	10.7129	10.8154	10.7845	10.756
Solyc01g010800.1.1	Solyc01g010800	Unknown Protein	7.0656	6.96111	6.94221	6.81287	7.08538	7.11426	0	0	0	0.317722	0.61935	0.460543	7.43283	6.92946	6.83451	7.17332	6.85731	6.8527	6.91548	7.07888	6.83228	7.01523	6.49276	6.93062	6.93564	7.09672	7.22379	7.00659	7.09235	7.24383
Solyc01g010810.2.1	Solyc01g010810	RAN guanine nucleotide release factor (B6TPU9_MAIZE)	9.41007	9.47303	9.40949	9.49427	9.32018	9.64974	0	0	0	0.818905	0.640314	0.425167	8.99319	9.7967	9.44032	9.82636	9.51903	9.0737	9.45638	9.45383	9.31826	9.53111	9.44728	9.50442	9.82996	9.10124	9.02933	9.77467	9.56906	9.60548
Solyc01g010820.2.1	Solyc01g010820	Cullin C (D3BHJ6_POLPA)	10.7529	10.8188	10.6104	10.8609	10.9027	11.0727	0	0	0	0.649684	0.711017	0.0263992	10.8451	10.6102	10.8033	10.8275	10.7702	10.8587	10.5741	10.532	10.7251	10.7509	10.9893	10.8426	11.1419	10.8362	10.73	11.3978	11.0446	10.7758
Solyc01g010830.2.1	Solyc01g010830	HAD-superfamily hydrolase (D5A3P4_SPIPL)	10.1454	10.1968	10.059	9.68391	9.49367	9.3811	0	0	0	0.02096	0.000905406	0.000982513	10.0063	10.3231	10.1069	10.3482	10.0036	10.2384	9.95049	9.94215	10.2844	9.589	9.67577	9.78697	9.49912	9.53209	9.44979	9.48915	9.38792	9.26624
Solyc01g010860.2.1	Solyc01g010860	Sphingosine hydroxylase (A8N9Q2_COPC7)	9.95948	10.189	10.0868	9.91866	10.0875	10.4851	0	0	0	0.884951	0.6801	0.0731488	10.063	9.80673	10.0088	10.051	10.4428	10.0733	10.1919	10.1007	9.96771	10.1207	9.85672	9.77859	10.2863	9.81774	10.1586	10.7132	10.5555	10.1866
Solyc01g010870.2.1	Solyc01g010870	Dehydration-responsive family protein (D7KPN7_ARALY)	10.0846	10.1656	10.0965	10.5459	10.2921	10.7129	0	0	0	0.148567	0.699506	0.0391446	10.0201	10.1606	10.073	10.0691	10.4271	10.0006	10.1284	10.1464	10.0148	10.5726	10.6102	10.4549	10.8019	10.1821	9.8922	11.2109	10.6451	10.2828
Solyc01g010880.2.1	Solyc01g010880	E3 ubiquitin-protein ligase MARCH3 (B5X3M1_SALSA)	8.78194	8.77844	8.69169	9.46895	9.64484	9.64929	0	0	0	0.0166982	0.00271045	0.00106504	8.726	8.90411	8.71569	8.54827	9.17506	8.612	8.81552	8.76862	8.49094	9.7	9.41021	9.29663	9.37158	9.64253	9.92042	9.34949	9.842	9.75639
Solyc01g010900.2.1	Solyc01g010900	Cytochrome P450	6.97332	6.73374	6.68683	6.88927	6.8943	6.89497	0	0	0	0.818023	0.619527	0.491556	7.60643	6.82798	6.48554	6.60929	7.10462	6.48733	6.62141	6.65666	6.78242	7.01533	6.84287	6.80961	7.02309	6.95332	6.7065	6.86795	7.08093	6.73602
Solyc01g010910.1.1	Solyc01g010910	MYB transcription factor (Q6R098_ARATH)	6.67573	7.1658	6.67192	6.69952	7.0198	6.83466	0	0	0	0.949037	0.62792	0.567728	6.68747	6.71572	6.624	7.01738	7.81792	6.6621	6.62647	6.55627	6.83304	6.88005	6.54247	6.67604	7.19404	6.98855	6.87681	6.8789	6.84904	6.77603
Solyc01g010920.1.1	Solyc01g010920	Os03g0169000 protein (Fragment) (Q0DUS7_ORYSJ)	7.27001	7.12947	7.1627	7.32084	7.34845	7.35914	0	0	0	0.776743	0.149176	0.182539	7.28782	7.37409	7.14812	7.11807	7.24555	7.0248	7.14473	7.20331	7.14005	7.34771	7.37789	7.23692	7.25889	7.45069	7.33577	7.30643	7.4816	7.28938
Solyc01g010930.2.1	Solyc01g010930	Os03g0169000 protein (Fragment) (Q0DUS7_ORYSJ)	7.22974	7.41665	7.22581	7.22988	7.31312	7.21492	0	0	0	0.999483	0.561646	0.952813	7.10639	7.30639	7.27642	7.65803	7.3678	7.22412	7.10491	7.21695	7.35557	7.31902	7.18654	7.18408	7.26118	7.35198	7.32619	7.28098	7.239	7.12478
Solyc01g010940.2.1	Solyc01g010940	Transmembrane emp24 domain-containing protein 10 (B6U439_MAIZE)	9.54107	9.5228	9.54385	10.2791	10.6842	10.7255	0	1	1	0.000527352	4.80596e-06	3.25908e-06	9.5408	9.57095	9.51145	9.37209	9.71925	9.47705	9.62702	9.56145	9.44309	10.1773	10.2948	10.3654	10.7234	10.6561	10.6732	10.9212	10.6888	10.5665
Solyc01g010950.2.1	Solyc01g010950	Kinase family protein (D7KBF8_ARALY)	10.0079	10.192	10.0552	9.71275	9.50243	9.6214	0	0	0	0.0718886	0.000267423	0.00703175	10.0824	9.83236	10.109	10.104	10.2668	10.2051	10.0902	10.0595	10.0159	9.81169	9.71878	9.60777	9.476	9.41591	9.6154	9.56639	9.61041	9.68741
Solyc01g010960.1.1	Solyc01g010960	60S ribosomal protein L35 (B3TLM6_ELAGV)	7.5478	7.67755	7.63017	8.00002	7.96065	8.0189	0	0	0	0.0251124	0.124734	0.0344404	7.57953	7.65307	7.41078	7.64465	7.7852	7.6028	7.58694	7.64977	7.65381	8.13596	7.98372	7.88038	8.23249	7.82361	7.82585	8.2072	7.95895	7.89055
Solyc01g010970.2.1	Solyc01g010970	Argonaute7 (manually curated)	8.3579	8.32693	8.08417	7.46596	7.24486	7.26594	0	-1	0	0.0438734	0.0122767	0.0440306	8.89506	7.62031	8.55832	7.88832	9.10347	7.98899	8.03419	8.21776	8.00056	7.44496	7.31764	7.63527	7.55035	7.21927	6.96496	7.37072	7.2151	7.21199
Solyc01g010980.1.1	Solyc01g010980	Unknown Protein	6.63975	6.62123	6.98916	6.79735	6.72649	6.77478	0	0	0	0.604859	0.719479	0.417547	6.77603	6.72132	6.4219	6.53319	6.74733	6.58318	6.73385	7.58409	6.64953	6.83071	6.90212	6.65923	6.90414	6.54364	6.73169	6.68439	6.91398	6.72598
Solyc01g010990.2.1	Solyc01g010990	Unknown Protein	9.49998	9.1624	9.29036	9.06474	9.25954	9.17977	0	0	0	0.203645	0.786083	0.741358	9.47981	9.19805	9.82209	9.26916	8.80156	9.41648	9.48209	9.40955	8.97944	8.47507	9.3256	9.39357	9.07702	9.46173	9.23986	9.03836	9.27622	9.22473
Solyc01g011000.2.1	Solyc01g011000	Eukaryotic translation initiation factor 5A (D6N3G5_GOSHI)	13.3872	13.4655	13.3672	14.1596	14.288	14.4708	0	0	1	0.00630213	0.00272775	0.000224482	13.4802	13.3125	13.3688	13.3204	13.6941	13.3819	13.4365	13.4632	13.2021	14.16	14.0651	14.2537	14.6802	14.0642	14.1196	14.8512	14.3393	14.222
Solyc01g011010.2.1	Solyc01g011010	Unknown Protein	7.84435	7.80527	7.65132	8.09584	8.0531	8.30838	0	0	0	0.327834	0.302742	0.00808965	7.89544	7.74446	7.89316	7.68609	8.20096	7.52876	7.6815	7.75318	7.5193	8.24234	7.98192	8.06326	8.36059	7.91057	7.88814	8.53377	8.12255	8.26882
Solyc01g011020.1.1	Solyc01g011020	Unknown Protein	9.29152	9.33838	9.35997	9.94145	9.82995	10.2163	0	0	0	0.0514405	0.113707	0.00812773	9.38846	9.31418	9.17192	9.39773	9.00545	9.61197	9.42412	9.45754	9.19825	10.4114	9.63036	9.78261	10.1685	9.51147	9.80987	10.6425	10.0403	9.96602
Solyc01g011030.2.1	Solyc01g011030	RING zinc finger protein-like (B6SSZ2_MAIZE)	8.30184	8.31022	8.11277	8.44709	8.11984	8.1967	0	0	0	0.498246	0.332298	0.672759	8.40292	8.29857	8.20403	8.26563	8.35785	8.3072	7.94145	8.18958	8.20728	8.42119	8.52862	8.39147	8.27679	8.08317	7.99956	8.54295	8.02374	8.02341
Solyc01g011040.2.1	Solyc01g011040	LRR receptor-like serine/threonine-protein kinase, RLP	10.8853	10.72	10.8525	11.842	11.9118	11.9205	0	1	1	0.000983936	9.06509e-05	0.000189563	10.8881	10.7528	11.0149	10.7986	10.5436	10.818	10.9257	10.9149	10.7171	11.3356	11.9935	12.1968	11.9515	11.931	11.8527	11.9835	11.9358	11.8421
Solyc01g011060.1.1	Solyc01g011060	Maturase (Fragment) (O79414_SOLTU)	7.53157	7.84424	7.55277	7.61787	7.69652	7.74402	0	0	0	0.770825	0.577832	0.442458	7.64407	7.45828	7.49236	7.51628	8.30446	7.71198	7.5936	7.58051	7.48419	7.8376	7.60009	7.41591	7.83912	7.55565	7.6948	8.04563	7.67819	7.50823
Solyc01g011090.2.1	Solyc01g011090	Phospholipid-transporting ATPase (C5G6U4_AJEDR)	7.04189	6.83114	6.98738	7.25883	8.0784	7.89503	0	1	0	0.675408	0.00908478	0.0416353	7.14247	6.78272	7.20048	6.70522	7.03977	6.74841	6.72497	7.07598	7.1612	7.94043	7.15142	6.68465	7.30754	8.58458	8.34309	7.76866	7.4725	8.44392
Solyc01g011100.2.1	Solyc01g011100	Phospholipid-transporting ATPase (B6JZB6_SCHJY)	9.92486	9.88574	9.97239	10.184	10.5186	10.6071	0	0	0	0.527578	0.0872043	0.0786502	9.79964	10.1041	9.87081	9.5321	10.491	9.63414	10.2786	10.349	9.28962	9.75154	10.4129	10.3876	10.5059	10.4248	10.6252	10.673	10.6218	10.5264
Solyc01g011130.1.1	Solyc01g011130	Ulp1 protease family C-terminal catalytic domain containing protein (Q60D46_SOLDE)	7.13002	7.3375	7.47415	6.73638	6.92438	7.0473	0	0	0	0.0865368	0.0578011	0.0454733	7.25907	6.92137	7.20963	7.14265	7.41978	7.45006	7.47493	7.42159	7.52594	7.13556	6.54739	6.5262	6.86109	6.84041	7.07165	6.96484	7.14913	7.02793
Solyc01g011150.1.1	Solyc01g011150	Unknown Protein; contains Interpro domain(s) IPR006564 Zinc finger, PMZ-type	6.70724	6.73015	6.72049	6.83937	7.16793	7.1439	0	0	0	0.666072	0.100267	0.102252	6.74384	6.7855	6.59239	6.65437	7.148	6.38807	6.67525	6.81987	6.66636	7.16377	6.67375	6.6806	6.86811	7.55332	7.08236	7.14551	7.2062	7.07999
Solyc01g011170.1.1	Solyc01g011170	Unknown Protein	6.72203	6.6145	6.54825	6.71876	7.41633	7.60591	0	0	1	0.992895	0.00627441	0.00070547	6.85433	6.78953	6.52224	6.59809	6.58322	6.66219	6.40586	6.44948	6.78941	6.94623	6.68421	6.52584	7.58183	6.91131	7.75584	7.79184	7.72789	7.29801
Solyc01g011190.1.1	Solyc01g011190	Unknown Protein	6.90548	7.042	7.01214	7.27037	7.03492	6.88503	0	0	0	0.0435802	0.974242	0.443225	6.86425	7.05071	6.80147	6.94789	7.13967	7.03845	6.99408	6.98181	7.06054	7.41051	7.12593	7.27468	7.0013	6.94257	7.1609	6.71779	6.90405	7.03325
Solyc01g011200.2.1	Solyc01g011200	Aspartyl protease family protein (D7LJ61_ARALY)	7.39449	7.43322	7.28947	7.41033	7.57215	7.53114	0	0	0	0.972223	0.711719	0.480498	7.72102	7.3351	7.12734	7.75346	7.51233	7.03387	7.2385	7.07174	7.55818	7.16581	7.37631	7.68888	7.17505	7.57148	7.96991	7.61701	7.07405	7.90237
Solyc01g011220.1.1	Solyc01g011220	Aspartyl protease family protein (D7LJ61_ARALY)	7.18619	7.3228	6.97465	7.06025	7.03321	7.09786	0	0	0	0.504251	0.0899199	0.466733	7.38173	7.13112	7.04574	7.36305	7.14382	7.46153	7.0002	6.84055	7.0832	7.07036	7.11821	6.99218	6.9056	7.09068	7.10333	7.03913	7.16382	7.09063
Solyc01g011230.2.1	Solyc01g011230	Aspartyl protease family protein (D7LJ61_ARALY)	7.24814	7.44877	7.37619	7.15612	6.97715	7.19476	0	0	0	0.68068	0.0188818	0.337176	7.52348	7.19753	7.0234	7.48323	7.46799	7.3951	7.24369	7.26509	7.61978	7.26396	7.22975	6.97464	7.03114	7.0314	6.8689	7.15685	7.2634	7.16404
Solyc01g011300.1.1	Solyc01g011300	Aspartyl protease family protein (D7LJ61_ARALY)	6.85786	6.76071	6.69704	7.0344	6.97586	7.02794	0	0	0	0.445369	0.312339	0.10663	6.81863	6.90931	6.84563	6.74793	6.9344	6.59979	6.77453	6.64178	6.6748	7.43014	6.78997	6.8831	7.02962	6.92545	6.97252	7.12247	6.80339	7.15795
Solyc01g011320.1.1	Solyc01g011320	Aspartyl protease family protein (D7LJ61_ARALY)	7.3602	7.33733	7.35441	7.14735	6.96941	7.3255	0	0	0	0.441017	0.143904	0.915871	7.32908	7.5308	7.22074	7.06833	7.85503	7.08862	7.49857	7.30208	7.26258	7.2756	7.15499	7.01147	7.07119	6.95972	6.8773	7.27315	7.12284	7.58051
Solyc01g011340.2.1	Solyc01g011340	protein phosphatase 2A catalytic subunit 2 (manually curated)	11.6557	11.5604	11.5073	12.0682	12.4754	12.4999	0	0	0	0.158416	0.00281886	0.00128099	11.8238	11.3221	11.8212	11.4632	11.4851	11.7331	11.629	11.5558	11.3369	11.5882	12.2918	12.3247	12.2519	12.4494	12.725	12.3215	12.7436	12.4347
Solyc01g011350.2.1	Solyc01g011350	cDNA clone J013057D02 full insert sequence (B7EBX1_ORYSJ)	9.33312	9.80877	9.4823	9.73798	9.22414	9.43348	0	0	0	0.266014	0.0857397	0.894795	9.53537	9.02609	9.4379	9.36323	10.6106	9.45254	9.52334	9.52628	9.39728	9.5737	9.85132	9.78894	9.52925	9.12037	9.0228	9.30847	9.46652	9.52545
Solyc01g011370.1.1	Solyc01g011370	Unknown Protein	6.83337	6.79008	6.59853	6.83444	7.19649	7.28459	0	0	0	0.998427	0.324848	0.0848669	6.65057	6.86438	6.98515	7.06276	6.52127	6.78622	6.54462	6.63267	6.61831	7.06619	6.85966	6.57747	7.2025	7.33617	7.0508	6.37702	8.19503	7.28172
Solyc01g011390.2.1	Solyc01g011390	Unknown Protein	7.79485	7.05886	7.40121	7.76309	7.48696	7.60588	0	0	0	0.962307	0.410837	0.696609	7.96133	7.70114	7.72206	7.03116	7.14893	6.9965	8.39795	6.78792	7.01777	7.20257	8.04069	8.04602	7.12587	7.14684	8.18816	7.13604	8.10779	7.57382
Solyc01g011410.1.1	Solyc01g011410	NADH-quinone oxidoreductase subunit D (NUOD_DEIGD)	13.0787	13.1705	12.9414	12.8554	12.7956	12.517	0	0	0	0.722691	0.503337	0.425555	12.8178	13.4127	13.0057	13.0701	12.4017	14.0396	12.8921	12.8111	13.1211	12.4766	13.0868	13.0027	12.1302	12.9796	13.277	11.6636	13.147	12.7403
Solyc01g011430.2.1	Solyc01g011430	Diacylglycerol O-acyltransferase (A5UWY0_ROSS1)	6.83474	6.95726	6.76108	7.66556	8.01918	8.44345	0	1	1	0.075236	0.0193631	0.000773882	6.85095	6.71988	6.9334	6.50901	7.73036	6.63243	6.78026	6.8468	6.65617	7.28238	7.7528	7.96151	7.77789	8.41594	7.86371	7.65525	8.8612	8.81391
Solyc01g011470.1.1	Solyc01g011470	Major latex-like protein (B5THI3_PANGI)	7.09212	7.76671	6.71476	7.41409	7.55884	7.43499	0	0	0	0.615429	0.73621	0.186824	7.04381	6.72836	7.50418	7.73827	7.29781	8.26405	6.5204	6.4102	7.21367	7.96778	7.27542	6.99908	8.59602	7.28375	6.79675	6.98735	7.24041	8.07722
Solyc01g011480.1.1	Solyc01g011480	Photosystem II CP43 chlorophyll apoprotein (B7T461_9ROSI)	15.8061	15.9117	15.9482	15.6345	15.793	15.7658	0	0	0	0.501604	0.629717	0.422557	15.4826	16.1316	15.8039	15.9938	15.9013	15.8401	15.9405	15.913	15.9911	15.4415	15.8544	15.6077	15.6979	15.7517	15.9293	15.4327	15.9353	15.9292
Solyc01g011510.2.1	Solyc01g011510	Aldehyde dehydrogenase (Q71LY7_ORYSI)	10.3297	9.90616	10.1051	9.51802	9.20363	9.2884	0	0	0	0.0126422	0.0200523	0.00736327	10.0927	10.5306	10.3659	10.1009	9.51037	10.1072	10.0983	10.0619	10.155	9.29602	9.55573	9.70231	9.46427	9.20665	8.93997	9.70902	9.31123	8.84494
Solyc01g011540.1.1	Solyc01g011540	Dicer-like protein (B9HYI3_POPTR)	6.94316	6.81871	6.60704	6.77483	6.8217	6.83011	0	0	0	0.671494	0.99477	0.518107	6.807	7.59442	6.42807	7.26828	6.79076	6.39709	6.72833	6.5497	6.54308	7.0487	6.56469	6.7111	6.86923	6.86328	6.73258	6.52468	6.99665	6.969
Solyc01g012610.1.1	Solyc01g012610	Dicer-like protein (B9HYI3_POPTR)	7.05033	6.71282	6.9941	6.75846	6.68462	6.91111	0	0	0	0.318894	0.930729	0.770991	6.77996	7.05263	7.31841	6.69025	6.6937	6.75452	7.48581	6.63433	6.86215	6.93552	6.68268	6.65718	6.47152	6.84597	6.73636	7.19202	6.70509	6.83622
Solyc01g012620.1.1	Solyc01g012620	Ulp1 protease family C-terminal catalytic domain containing protein (Q60D46_SOLDE)	7.15158	7.1361	7.3437	7.1128	7.40904	7.28581	0	0	0	0.894158	0.244818	0.815178	7.3657	7.01046	7.07857	7.10181	7.11545	7.19103	7.40621	7.34838	7.27652	7.41125	7.022	6.90516	7.09804	7.36294	7.76615	7.12778	7.50526	7.22439
Solyc01g012660.1.1	Solyc01g012660	Dicer-like protein (B9HYI3_POPTR)	6.62927	6.60498	6.88229	6.69099	6.74433	6.70559	0	0	0	0.847638	0.621037	0.503917	6.7035	6.68941	6.49488	6.81676	6.61333	6.38485	6.47796	6.70045	7.46845	6.79663	6.61417	6.66215	6.60477	6.87626	6.75195	6.61641	6.69851	6.80187
Solyc01g012700.2.1	Solyc01g012700	Aldehyde dehydrogenase (Q71LY7_ORYSI)	7.85972	7.69258	7.8551	7.48509	7.50144	7.46519	0	0	0	0.042098	0.265236	0.0234033	7.66861	7.9795	7.93104	7.77215	7.56199	7.74359	7.83094	7.87024	7.86413	7.52089	7.37572	7.55867	7.6922	7.40004	7.41207	7.55704	7.51174	7.3268
Solyc01g012710.1.1	Solyc01g012710	Dicer-like protein (B9HYI3_POPTR)	7.00623	6.6912	6.69444	7.45844	7.27023	7.01351	0	0	0	0.0303208	0.00540008	0.0880431	7.06346	7.07183	6.88341	6.89889	6.57215	6.60256	6.66607	6.70821	6.70904	7.31393	7.49753	7.56385	7.38124	7.48569	6.94376	7.00665	7.00964	7.02425
Solyc01g012720.1.1	Solyc01g012720	Dicer-like protein (B9HHX6_POPTR)	6.68544	7.05653	6.71515	6.67998	6.60039	6.64555	0	0	0	0.987892	0.105282	0.815433	6.64505	6.723	6.68825	6.50317	7.09128	7.57514	6.43265	6.96933	6.74345	6.86756	6.45561	6.71677	6.7123	6.45189	6.63696	6.6502	6.57621	6.71024
Solyc01g012740.1.1	Solyc01g012740	Dicer-like protein (B9HYI3_POPTR)	7.41935	7.64331	7.8269	7.26125	7.47493	7.31368	0	0	0	0.76785	0.735915	0.245261	6.86617	7.87037	7.52151	8.08454	7.14744	7.69796	7.72983	7.81313	7.93775	7.98529	6.79638	7.00208	7.46444	7.14515	7.81521	7.19717	7.88737	6.8565
Solyc01g012750.1.1	Solyc01g012750	Aldehyde dehydrogenase family protein expressed (Q53NG7_ORYSJ)	7.59542	7.37637	7.41454	7.36871	7.37424	7.2134	0	0	0	0.246462	0.993055	0.257292	7.52271	7.65984	7.60372	7.47748	7.23321	7.41843	7.32839	7.38405	7.53118	7.66127	7.26785	7.17701	7.51611	7.34357	7.26303	7.30359	7.19935	7.13726
Solyc01g012760.1.1	Solyc01g012760	Aldehyde dehydrogenase (Q71LY7_ORYSI)	8.43108	8.10899	8.19401	7.64098	7.53617	7.62383	0	0	0	0.00162188	0.0091747	0.00808439	8.3036	8.4932	8.49646	8.25564	7.7858	8.28553	8.15776	8.1764	8.24787	7.67604	7.56841	7.6785	7.67326	7.57907	7.35618	7.89494	7.56066	7.41589
Solyc01g013770.1.1	Solyc01g013770	Unknown Protein	7.7082	7.06921	7.43727	7.02881	7.2991	7.2941	0	0	0	0.12344	0.602596	0.741358	7.21596	8.06283	7.84581	7.23054	7.12126	6.85582	6.99956	8.05498	7.25728	6.97514	7.01906	7.09224	8.01371	7.05598	6.82759	7.69955	7.05875	7.124
Solyc01g013780.1.1	Solyc01g013780	Dicer-like protein (B9HYI3_POPTR)	7.61726	7.26975	6.8324	7.45213	7.38078	6.87475	0	0	0	0.771475	0.840784	0.936281	7.80302	8.07961	6.96917	7.94636	6.71181	7.15107	7.00352	6.76627	6.7274	7.22302	8.19371	6.93965	7.3732	7.90786	6.86127	6.80847	6.86358	6.9522
Solyc01g013810.1.1	Solyc01g013810	Dicel-like 2 (Fragment) (B8ZYR7_NICBE)	6.7032	7.33169	7.13825	7.02579	6.76995	7.31366	0	0	0	0.515687	0.210493	0.705303	7.00606	6.64775	6.45578	6.97385	7.3305	7.69071	6.51829	6.97187	7.92458	7.07561	7.41932	6.58243	6.66197	6.7823	6.86558	7.9347	6.79641	7.20987
Solyc01g013820.1.1	Solyc01g013820	Unknown Protein	7.11206	7.10374	7.22439	7.17139	7.36116	7.61745	0	0	0	0.911857	0.563823	0.343232	6.46489	8.0229	6.84839	7.3255	6.93374	7.05199	7.67275	6.96351	7.03691	7.36712	6.90604	7.24101	7.43888	7.32788	7.3167	7.18567	8.05687	7.60982
Solyc01g013850.1.1	Solyc01g013850	Dicer-like protein (B9HYI3_POPTR)	6.82002	6.77434	6.71112	6.93921	6.9357	7.30767	0	0	0	0.639419	0.481363	0.00944036	6.85541	6.82001	6.78464	7.00867	6.53176	6.78258	6.65036	6.66606	6.81693	7.0012	6.85348	6.96293	6.61813	7.07378	7.11519	7.09538	7.20232	7.62533
Solyc01g013870.1.1	Solyc01g013870	Hcr9-4E (O50024_SOLHA)	7.04184	7.13095	7.10867	7.89563	7.543	7.50288	0	0	0	0.000121127	0.0146376	0.0164382	7.25839	6.86424	7.0029	7.0956	7.11143	7.18584	7.06971	7.21446	7.04185	7.95012	7.89731	7.83945	7.63801	7.54006	7.45092	7.6106	7.47671	7.42135
Solyc01g013880.1.1	Solyc01g013880	LRR receptor-like serine/threonine-protein kinase, RLP	6.91042	6.77284	6.74946	7.5223	7.50677	7.57276	0	0	0	0.00381844	0.000615112	0.000191435	7.07182	6.90924	6.7502	6.6137	6.92513	6.77969	6.77956	6.81491	6.65392	7.75102	7.43869	7.3772	7.48642	7.38174	7.65215	7.56318	7.55665	7.59844
Solyc01g013890.1.1	Solyc01g013890	Aldehyde dehydrogenase (Q71LY7_ORYSI)	8.68569	8.35444	8.24473	7.69218	8.0284	7.82889	0	0	0	0.00379161	0.268677	0.143653	8.82307	8.55366	8.68034	8.68774	7.82921	8.54637	8.13718	8.2177	8.37931	7.38857	7.72716	7.96081	8.05149	8.11941	7.9143	8.20677	7.80375	7.47616
Solyc01g013900.2.1	Solyc01g013900	Aldehyde dehydrogenase (Q71LY7_ORYSI)	10.4981	10.1625	10.266	9.72547	9.42376	9.56205	0	0	0	0.0118051	0.0108056	0.0123774	10.2295	10.648	10.6166	10.2546	9.84083	10.392	10.2582	10.2722	10.2676	9.54501	9.67148	9.95992	9.67574	9.44413	9.15142	9.90973	9.63044	9.14597
Solyc01g013910.1.1	Solyc01g013910	Unknown Protein	7.13462	6.71133	7.98949	6.91439	7.17927	6.97207	0	0	-1	0.592706	0.198727	0.00746266	6.77166	6.63184	8.00038	6.7045	6.74088	6.68863	7.7831	8.19547	7.9899	7.16333	6.45756	7.12227	7.28746	7.1298	7.12055	7.01892	7.03086	6.86643
Solyc01g013940.1.1	Solyc01g013940	Dicel-like 2 (Fragment) (B8ZYR7_NICBE)	7.22055	6.92846	6.97953	6.97374	7.17494	7.19354	0	0	0	0.286851	0.25544	0.308553	7.23568	7.12321	7.30278	7.13188	6.87704	6.77644	6.77883	6.95276	7.20699	7.08548	6.88143	6.95429	7.2491	7.14134	7.13436	6.93488	7.56023	7.08553
Solyc01g013980.1.1	Solyc01g013980	Vacuolar protein sorting-associated protein 33 homolog (VPS33_ARATH)	7.17738	6.58474	6.50477	6.65317	7.52531	7.02177	0	0	0	0.352749	0.0726572	0.309043	7.01384	7.69545	6.82286	6.4505	6.63555	6.66818	6.81811	6.43985	6.25636	7.22304	6.23485	6.50163	8.46551	7.38616	6.72424	6.40152	7.03115	7.63265
Solyc01g014010.1.1	Solyc01g014010	Unknown Protein	7.37872	7.32437	7.18564	6.82256	6.85107	6.8155	0	0	0	0.402676	0.451472	0.546598	8.45679	6.67165	7.00774	6.94145	8.08247	6.94919	6.58309	6.69349	8.28033	7.21585	6.5485	6.70331	6.85045	6.79241	6.91035	6.63018	6.98303	6.83329
Solyc01g014050.1.1	Solyc01g014050	Unknown Protein	6.82832	6.8937	6.69969	6.86861	6.89605	7.63967	0	0	0	0.922767	0.995706	0.00625756	7.19133	6.83273	6.46091	7.01537	6.92091	6.74483	6.73616	6.58612	6.77678	6.97877	6.84494	6.78212	6.91451	6.71537	7.05826	6.8993	8.02159	7.99813
Solyc01g014060.1.1	Solyc01g014060	Blue copper protein (B6U7P6_MAIZE)	6.89674	6.68571	6.63278	6.77555	6.80311	6.92251	0	0	0	0.702053	0.691156	0.273471	7.56133	6.65916	6.46974	6.7409	6.63321	6.68301	6.50467	6.72014	6.67352	6.97613	6.68554	6.66498	6.81746	6.83104	6.76084	6.83342	6.95103	6.98307
Solyc01g014090.1.1	Solyc01g014090	Plant synaptotagmin (B9N719_POPTR)	7.65135	7.71009	7.64069	7.40637	7.37715	7.41146	0	0	0	0.271362	0.109075	0.255522	7.68541	7.70311	7.56553	7.47768	8.05066	7.60195	7.61502	7.64457	7.66249	7.47543	7.33063	7.41304	7.15866	7.51605	7.45675	7.16508	7.48863	7.58068
Solyc01g014100.2.1	Solyc01g014100	Unknown Protein	7.10069	7.01409	7.21801	7.04587	7.21197	7.08053	0	0	0	0.906965	0.619869	0.723483	7.90007	6.8008	6.60121	6.78394	6.94061	7.31771	7.2962	6.9372	7.42063	7.0437	7.20147	6.89245	7.0527	7.07496	7.50825	6.84837	7.47585	6.91737
Solyc01g014110.2.1	Solyc01g014110	Unknown Protein	9.96325	10.2728	9.31046	7.21773	6.81748	7.01203	-1	-1	-1	3.09545e-06	1.51868e-07	6.20174e-06	10.2147	9.366	10.309	10.1133	10.4156	10.2895	9.10902	9.01715	9.8052	7.25203	7.06921	7.33193	7.31328	6.55376	6.5854	7.16865	6.89181	6.97564
Solyc01g014120.2.1	Solyc01g014120	Unknown Protein	8.85398	8.95447	8.3962	7.21255	7.03004	7.181	-1	-1	-1	5.12033e-05	5.74281e-06	0.000300839	8.9535	8.47052	9.13792	8.9265	8.77004	9.16687	8.20225	8.1572	8.82916	7.28176	7.09768	7.25822	7.00512	6.805	7.28001	7.23651	7.39364	6.91286
Solyc01g014140.2.1	Solyc01g014140	Hcr9-9D (O50021_SOLPI)	8.39782	8.62283	8.64355	7.20989	7.12089	7.28543	-1	-1	-1	0.000229866	1.48893e-05	3.01672e-05	8.44429	8.34748	8.40168	8.72537	8.10221	9.04092	8.76553	8.55388	8.61125	7.10098	7.22173	7.30697	7.13165	7.0932	7.13782	7.18374	7.50868	7.16389
Solyc01g014150.1.1	Solyc01g014150	LRR receptor-like serine/threonine-protein kinase, RLP	6.70718	6.70476	6.88085	6.76735	6.80471	7.19199	0	0	0	0.888224	0.794747	0.355941	6.83074	6.77294	6.51786	6.69539	6.93991	6.47897	6.97419	7.04803	6.62034	6.89147	6.73682	6.67376	7.05835	6.60854	6.74724	6.6469	7.98369	6.94538
Solyc01g014160.1.1	Solyc01g014160	LRR receptor-like serine/threonine-protein kinase, RLP	7.07588	7.01269	7.1873	7.9082	7.68846	7.71778	0	0	0	0.00120453	0.00341429	0.0133129	7.36158	6.96712	6.89896	7.11304	7.03916	6.88587	7.33438	7.32342	6.9041	7.93571	7.94717	7.84171	7.52737	7.76856	7.76946	7.61713	7.61237	7.92383
Solyc01g014180.2.1	Solyc01g014180	Zinc finger A20 and AN1 domain-containing stress-associated protein 8 (SAP8_ORYSJ)	11.8242	12.54	11.8181	13.7248	13.4353	13.7518	1	0	1	0.0100138	0.170911	0.00527116	11.9874	11.4806	12.0045	11.5225	14.321	11.7765	12.0141	12.055	11.3853	13.8247	13.6741	13.6755	13.7638	13.2228	13.3194	14.0159	13.6753	13.5642
Solyc01g014190.1.1	Solyc01g014190	Unknown Protein	6.59632	7.14068	6.9598	6.78371	6.64534	6.95995	0	0	0	0.747469	0.324078	0.99978	6.59867	6.72407	6.46621	6.45873	8.39718	6.56614	6.70826	7.56431	6.60684	6.89748	6.70716	6.7465	6.75558	6.50299	6.67745	6.73302	7.03644	7.11038
Solyc01g014200.1.1	Solyc01g014200	Unknown Protein	7.58334	7.23563	6.95325	7.43316	7.79151	7.9277	0	0	0	0.643487	0.0520405	0.00178866	7.08516	8.0143	7.65056	7.54153	7.30085	6.86451	6.94491	6.80975	7.10508	7.63826	7.36193	7.2993	7.62416	7.81087	7.93951	7.77899	7.98736	8.01674
Solyc01g014210.1.1	Solyc01g014210	ADP ATP carrier protein-like (Q2XTC3_SOLTU)	7.55116	7.50479	7.64344	7.5346	7.54827	7.46373	0	0	0	0.951789	0.857626	0.382632	7.60476	7.57669	7.47202	7.62498	7.59416	7.29522	7.66617	7.63607	7.62809	7.94504	7.26757	7.39117	7.51762	7.48619	7.64099	7.36787	7.61069	7.41265
Solyc01g014220.1.1	Solyc01g014220	cDNA clone J075118M20 full insert sequence (B7F980_ORYSJ)	6.96757	6.82247	7.03944	6.84202	6.96363	7.16071	0	0	0	0.515098	0.430401	0.484413	6.9699	7.07088	6.86194	6.90932	6.80436	6.75374	7.03389	7.1131	6.97132	6.88731	6.82813	6.81061	6.94646	6.9889	6.95553	7.48027	7.00448	6.99739
Solyc01g014230.2.1	Solyc01g014230	U-box domain-containing protein 4 (PUB4_ARATH)	9.07273	9.18802	9.1411	9.37448	10.3027	10.4946	0	1	1	0.427799	0.00364235	0.000708823	8.87908	9.14221	9.19689	9.16071	9.34226	9.06109	9.17909	9.24468	8.99952	9.30058	9.44188	9.38098	9.73327	10.2471	10.9278	9.8837	10.8135	10.7866
Solyc01g014250.2.1	Solyc01g014250	Unknown Protein	6.94841	6.90133	6.88507	7.13468	7.22719	7.30764	0	0	0	0.308332	0.057416	0.0148845	6.90885	6.97304	6.96335	6.88042	6.98509	6.83848	6.92113	6.72134	7.01274	7.28646	7.09343	7.02416	7.34125	7.07742	7.2629	7.28605	7.47619	7.16068
Solyc01g014270.2.1	Solyc01g014270	Unknown Protein	9.04374	9.98891	9.6722	7.94819	8.26943	8.10116	-1	-1	-1	0.00832511	0.000182007	0.00031945	8.94965	9.09457	9.08699	10.0088	9.98585	9.97207	9.53398	9.54865	9.93397	7.20443	8.78499	7.85515	8.39177	8.34382	8.07269	8.31483	7.79082	8.19784
Solyc01g014280.2.1	Solyc01g014280	Unknown Protein	6.95392	6.73434	7.2346	7.03449	6.97023	7.0616	0	0	0	0.891867	0.643318	0.725621	7.44681	6.84588	6.56907	6.42826	7.64556	6.1292	8.03326	6.99567	6.67487	7.19791	6.87988	7.02568	7.13186	6.96241	6.81643	7.14967	7.03589	6.99923
Solyc01g014290.1.1	Solyc01g014290	Unknown Protein	9.00699	9.01027	9.07504	9.55488	9.24405	9.31806	0	0	0	0.0706271	0.422433	0.383433	8.98767	9.19925	8.83404	8.66992	9.55033	8.81056	9.29708	9.29527	8.63275	9.63302	9.38763	9.644	9.20644	9.24264	9.28306	9.41083	9.33832	9.20503
Solyc01g014300.1.1	Solyc01g014300	PR-protein (Fragment) (A1DUR9_CAPAN)	6.91554	6.79967	6.89343	7.21095	7.29642	7.12462	0	0	0	0.1536	0.0148911	0.222117	7.0243	6.91153	6.81079	6.98547	6.69734	6.71621	6.76349	6.91924	6.99755	7.29451	6.96546	7.37289	7.54243	7.25075	7.09609	7.07477	7.18326	7.11582
Solyc01g014310.1.1	Solyc01g014310	LRR receptor-like serine/threonine-protein kinase, RLP	7.0037	6.8825	6.86865	7.67924	7.63222	7.5379	0	0	0	0.000693157	0.000167513	0.000357418	7.16717	6.88091	6.96301	6.86491	7.02681	6.75579	6.87681	6.96731	6.76183	7.80146	7.60799	7.62827	7.62481	7.61973	7.65212	7.51642	7.59728	7.5
Solyc01g014320.2.1	Solyc01g014320	S-adenosyl-L-methionine salicylic acid carboxyl methyltransferase (A7XZE9_9MAGN)	8.87271	8.79325	8.81321	10.1559	7.74039	7.99905	1	-1	0	0.00504859	0.0116691	0.038423	8.75582	8.73054	9.13176	8.97608	8.1259	9.27776	8.7726	8.73051	8.93654	9.65399	9.95897	10.8549	7.94824	7.79547	7.47747	7.84187	7.83024	8.32505
Solyc01g014330.2.1	Solyc01g014330	S-adenosyl-L-methionine carboxyl methyltransferase family protein (D7KVS6_ARALY)	7.76499	7.74395	7.80342	8.88918	7.19093	7.09022	1	0	0	0.00194856	0.0682136	0.0195647	7.64513	7.77172	7.87814	7.95779	7.14604	8.12803	7.69888	7.72948	7.98191	8.58754	8.76309	9.31691	7.20397	7.35195	7.01688	7.02774	6.99008	7.25285
Solyc01g014360.1.1	Solyc01g014360	Unknown Protein	8.5815	8.47478	8.51786	8.70501	8.75891	8.59742	0	0	0	0.460727	0.0639356	0.60739	8.57423	8.58708	8.58318	8.44202	8.64934	8.33298	8.55133	8.58817	8.41409	8.72914	8.66013	8.72576	8.87021	8.71902	8.68749	8.67316	8.50029	8.61883
Solyc01g014370.1.1	Solyc01g014370	Plant synaptotagmin integral membrane double C2 domain protein (A9TQ09_PHYPA)	7.12849	7.15833	7.22603	7.18729	7.15565	7.05983	0	0	0	0.798441	0.99197	0.380271	7.10539	7.16822	7.11187	7.10902	7.3946	6.97137	7.20665	7.44062	7.03081	7.20598	7.26417	7.09172	7.30898	7.07467	7.08331	6.86032	7.1148	7.20437
Solyc01g014380.2.1	Solyc01g014380	Unknown Protein	9.10426	9.08208	8.74393	6.93663	6.86703	6.74679	-1	-1	-1	1.07838e-05	4.17841e-06	8.95317e-06	9.16307	8.81589	9.33383	9.2935	8.51115	9.4416	8.51513	8.51535	9.20131	7.14945	6.83981	6.82065	7.08053	6.84333	6.67722	6.79095	6.68606	6.76336
Solyc01g014390.2.1	Solyc01g014390	Unknown Protein	8.02389	8.174	7.99972	7.88367	7.58492	7.59892	0	0	0	0.471962	0.00276653	0.0244507	7.75003	8.16999	8.15167	8.15406	8.23284	8.13511	7.93649	7.88596	8.1767	7.94525	7.81259	7.89317	7.46019	7.68249	7.6121	7.54504	7.5558	7.69591
Solyc01g014410.1.1	Solyc01g014410	Dicer-like protein (B9HHX6_POPTR)	6.95726	6.69029	6.77116	7.13594	7.20186	7.21747	0	0	0	0.610673	0.0974643	0.135664	7.14294	6.75509	6.97374	6.75613	6.50475	6.81	6.71907	6.74348	6.85093	7.10727	7.10328	7.19729	6.65627	7.38496	7.56434	6.68411	7.61606	7.35225
Solyc01g014430.1.1	Solyc01g014430	Dicer-like protein (B9HYI3_POPTR)	7.12184	6.73521	7.21557	7.34616	7.22665	7.65737	0	0	0	0.672367	0.290266	0.325974	7.70829	6.83569	6.82153	6.56173	6.81953	6.82437	7.21453	6.85411	7.57806	7.20303	7.409	7.42647	6.77928	6.96104	7.93962	7.0248	7.52471	8.4226
Solyc01g014480.2.1	Solyc01g014480	Ethylene insensitive 3 class transcription factor (D5L144_MALDO)	9.2848	9.3402	9.17812	9.62698	10.3296	10.4531	0	0	1	0.154252	0.000332628	2.85816e-05	9.48263	9.0332	9.33856	9.13142	9.65481	9.23435	9.26058	9.25658	9.01721	9.63397	9.79021	9.45676	10.1961	10.2771	10.5158	10.4471	10.6467	10.2657
Solyc01g014490.2.1	Solyc01g014490	Type II DNA topoisomerase VI subunit B (C1MLZ8_MICPS)	9.33607	9.43834	9.47091	9.54388	9.16222	9.22433	0	0	0	0.420278	0.244393	0.283396	9.2083	9.53241	9.26749	9.27872	9.77901	9.25729	9.63454	9.59535	9.18283	9.3068	9.50367	9.82117	9.23402	9.11628	9.13635	9.31281	9.30281	9.05736
Solyc01g014520.1.1	Solyc01g014520	Receptor-like protein kinase (Q39202_ARATH)	7.00448	6.88374	7.01272	7.0279	6.87302	7.25438	0	0	0	0.924792	0.964935	0.1995	7.27679	6.87874	6.85792	6.91894	7.00385	6.72844	7.06406	6.82036	7.15374	7.0606	6.96173	7.06138	6.88559	6.8019	6.93156	7.2627	7.44357	7.05688
Solyc01g014530.2.1	Solyc01g014530	Receptor like kinase (Fragment) (A6N110_ORYSI)	7.35007	7.48667	7.28326	7.32599	7.06858	7.02132	0	0	0	0.961266	0.269311	0.484777	7.25443	7.43791	7.35788	7.15457	8.2469	7.05854	7.35977	7.61199	6.87802	7.26594	7.30025	7.41179	7.65018	6.78993	6.76563	7.08168	7.00834	6.97394
Solyc01g014550.1.1	Solyc01g014550	LRR receptor-like serine/threonine-protein kinase FEI 2 (FEI2_ARATH)	6.95765	7.34085	7.23817	7.33634	7.02249	7.40736	0	0	0	0.380392	0.436569	0.678982	6.91351	6.95561	7.00383	7.65892	7.21886	7.14476	7.00949	7.31436	7.39065	6.9837	6.95715	8.06819	7.02234	6.92002	7.12512	6.76415	7.38891	8.06901
Solyc01g014560.2.1	Solyc01g014560	D-mannose binding lectin family protein expressed (Q2RAY8_ORYSJ)	8.26378	8.31624	7.90001	8.25549	7.4235	7.36527	0	0	0	0.989181	0.0600087	0.241627	7.85221	8.47449	8.46464	7.93174	9.39707	7.61991	8.15206	8.10934	7.43865	8.24698	8.31243	8.20706	7.86042	7.21491	7.19516	7.6072	7.29707	7.19154
Solyc01g014570.1.1	Solyc01g014570	Unknown Protein	6.74921	6.84137	6.89097	6.89608	6.83447	6.86993	0	0	0	0.698094	0.987019	0.952486	6.82809	6.68197	6.73758	6.70774	6.61397	7.2024	7.40875	6.65268	6.61149	7.02284	6.64381	7.02159	6.86267	6.85346	6.78729	6.51187	6.65624	7.44168
Solyc01g014630.1.1	Solyc01g014630	Unknown Protein	6.69956	6.82763	6.56205	6.83602	6.71258	7.37514	0	0	0	0.795712	0.817544	0.0613744	6.89228	6.59013	6.61627	6.86025	6.88627	6.73638	6.72366	6.35916	6.60333	6.9372	6.80926	6.76158	6.60768	6.68556	6.8445	6.80668	6.72517	8.59355
Solyc01g014680.1.1	Solyc01g014680	CCHC-type integrase (Q0ZCC5_POPTR)	6.45428	6.98834	6.55052	6.70967	7.75303	7.42383	0	0	0	0.762584	0.292477	0.211746	6.41669	6.60962	6.33653	6.28284	8.50351	6.17868	6.57504	6.36971	6.70681	7.17296	6.39799	6.55807	6.75784	8.2787	8.22254	6.69405	8.32505	7.25239
Solyc01g014710.1.1	Solyc01g014710	Unknown Protein; contains Interpro domain(s) IPR012876 Protein of unknown function DUF1677, plant	8.93678	9.04551	8.96596	8.96499	9.75813	9.89541	0	0	0	0.916352	0.00251	0.0002591	9.13481	8.6247	9.05081	9.02261	8.99631	9.11761	8.86459	8.98323	9.05006	9.06361	8.90287	8.92849	9.53109	9.7604	9.98291	9.63602	10.0284	10.0218
Solyc01g014740.1.1	Solyc01g014740	Unknown Protein	7.20458	7.26346	6.89788	7.3512	7.46732	6.84097	0	0	0	0.72721	0.592394	0.884332	7.17948	6.93993	7.49433	7.54239	7.60033	6.64767	6.63982	7.35138	6.70244	6.95759	7.61345	7.48256	7.24919	7.59539	7.55737	7.16724	6.56965	6.78603
Solyc01g014790.1.1	Solyc01g014790	Dicer-like protein (B9HYI3_POPTR)	6.91276	6.90752	6.81484	7.18236	7.29655	7.14685	0	0	0	0.387243	0.174649	0.23338	7.09327	6.81744	6.82756	6.97571	6.89496	6.85188	6.78713	6.72042	6.93697	7.12722	7.19837	7.22148	6.87391	7.4924	7.52334	6.54494	7.4765	7.4191
Solyc01g014800.1.1	Solyc01g014800	Dicer-like protein (B9HYI3_POPTR)	7.17287	6.68079	6.8406	6.97492	6.60927	7.12513	0	0	0	0.643013	0.868481	0.439414	6.75459	7.2777	7.48631	6.44854	6.6783	6.91552	6.78962	6.53433	7.19786	7.57759	6.66692	6.68024	6.65932	6.6606	6.5079	6.7106	7.65963	7.00518
Solyc01g014830.1.1	Solyc01g014830	Extensin-like protein Dif10 (Fragment) (Q43504_SOLLC)	6.87569	7.15038	6.74281	7.12111	7.29191	6.9791	0	0	0	0.362737	0.591026	0.331311	6.77735	6.99985	6.84987	7.28748	7.40537	6.75829	6.72462	6.6698	6.83401	7.18174	7.37438	6.8072	7.60491	7.08301	7.18782	6.89813	6.91865	7.12053
Solyc01g014840.2.1	Solyc01g014840	Tir-nbs-lrr, resistance protein	8.36706	8.96211	9.23524	7.7315	8.97953	8.93262	0	0	0	0.375478	0.984192	0.654486	8.26106	8.46835	8.37176	9.98823	7.77717	9.12094	9.01631	9.0692	9.62021	8.06917	7.40202	7.72332	8.04217	9.21784	9.67859	8.01166	9.44405	9.34216
Solyc01g014850.2.1	Solyc01g014850	Zinc finger transcription factor 7 (manually curated)	11.0039	11.2948	10.9459	11.5714	11.5073	11.7075	0	0	0	0.109167	0.542811	0.0235816	10.9817	10.962	11.0681	10.7977	12.1421	10.9447	11.0367	10.9998	10.8012	11.4867	11.5598	11.6677	11.7232	11.4593	11.3393	11.9201	11.5865	11.616
Solyc01g014860.2.1	Solyc01g014860	Zinc finger CCCH domain-containing protein 52 (C3H52_ARATH)	8.37227	8.62701	8.32575	8.71001	8.63048	8.84658	0	0	0	0.276903	0.992912	0.0666162	8.48332	8.29909	8.3344	8.29185	9.37149	8.21768	8.37027	8.35371	8.25326	8.70097	8.65979	8.76927	8.67298	8.72744	8.49102	8.9533	8.82253	8.76391
Solyc01g014870.1.1	Solyc01g014870	Ulp1 protease family C-terminal catalytic domain containing protein (Q60D46_SOLDE)	7.05703	6.67414	7.13672	6.84436	7.04275	6.92043	0	0	0	0.509077	0.205679	0.453567	7.60302	6.97673	6.59132	6.9218	6.54296	6.55765	6.85473	7.05006	7.50536	6.86611	6.75373	6.91326	7.08254	6.87569	7.17002	6.77212	6.97062	7.01856
Solyc01g014920.1.1	Solyc01g014920	Unknown Protein	8.50609	8.12326	8.14826	9.22641	9.25606	8.90675	0	1	0	0.226529	0.0456063	0.16139	8.6937	9.29626	7.5283	7.67417	8.95778	7.73783	8.72576	8.33619	7.38282	9.18606	9.50604	8.98713	9.50987	9.10898	9.14932	9.11628	8.97012	8.63386
Solyc01g014970.1.1	Solyc01g014970	Unknown Protein; contains Interpro domain(s) IPR006456 ZF-HD homeobox protein Cys/His-rich dimerisation region	7.0433	7.18962	6.89896	7.2461	7.28022	7.67442	0	0	0	0.651695	0.839402	0.0452356	7.30736	6.90559	6.91694	6.98827	7.35638	7.22422	6.89959	6.82491	6.97238	8.06005	6.76057	6.91767	6.93408	7.19998	7.70658	8.09391	7.66851	7.26084
Solyc01g014990.1.1	Solyc01g014990	Unknown Protein	7.38965	7.49932	7.37539	8.01013	7.69482	8.11007	0	0	0	0.0313285	0.475131	0.00784579	7.40142	7.36111	7.40641	7.48217	7.61553	7.40027	7.32503	7.36386	7.43727	8.09721	7.60664	8.32655	7.9437	7.46506	7.67569	7.90143	7.8584	8.5704
Solyc01g015000.2.1	Solyc01g015000	Nitrogen regulatory protein P-II (Q8DLA5_THEEB)	10.6945	10.8664	11.2936	10.281	9.75666	9.91198	0	-1	-1	0.103558	0.000201665	2.28374e-05	10.6628	10.9399	10.481	11.1246	10.3829	11.0916	11.285	11.2649	11.3308	10.4666	10.0561	10.3202	9.71015	9.7091	9.85072	9.8853	9.91312	9.93753
Solyc01g015010.1.1	Solyc01g015010	Unknown Protein	6.90869	6.80064	7.25489	7.00917	7.08691	6.75729	0	0	0	0.811274	0.425389	0.142411	7.44876	6.7119	6.5654	6.80034	6.47286	7.12871	7.33277	7.44453	6.98738	7.58646	6.68705	6.754	7.02743	6.98091	7.25238	6.99932	6.53029	6.74226
Solyc01g015020.2.1	Solyc01g015020	PRLI-interacting factor A (Fragment) (Q9FUB4_ARATH)	11.4522	11.6653	11.582	11.5689	12.2525	12.5358	0	0	0	0.601285	0.00581176	0.000111225	11.4611	11.2799	11.6157	11.4507	11.8059	11.7392	11.6644	11.6107	11.471	11.5633	11.7167	11.4265	12.0911	12.1867	12.4798	12.5288	12.6833	12.3953
Solyc01g015040.1.1	Solyc01g015040	Unknown Protein	6.65953	6.79141	6.59781	6.9917	6.57886	7.19288	0	0	0	0.127207	0.305773	0.00598148	6.7527	6.59479	6.63109	6.95161	6.77057	6.65204	6.51727	6.52958	6.74658	7.09398	6.68705	7.19408	6.50287	6.62195	6.61177	7.22356	6.93789	7.41717
Solyc01g015090.1.1	Solyc01g015090	Gag-Pol polyprotein (B8YLY4_MEDTR)	6.92763	6.84265	6.79571	6.82086	7.14113	6.89672	0	0	0	0.683826	0.187334	0.663157	7.05434	6.89306	6.83548	6.7422	7.04084	6.74492	6.78078	6.78588	6.82048	7.00959	6.7117	6.74127	6.80792	7.06608	7.54938	6.78023	6.81348	7.09646
Solyc01g015100.1.1	Solyc01g015100	Transposon Ty1-A Gag-Pol polyprotein (YA11B_YEAST)	7.32209	6.82405	6.93906	6.76829	7.16833	6.91791	0	0	0	0.228764	0.437803	0.964237	7.03769	7.03498	7.89361	6.4906	7.07497	6.90659	6.62619	6.64391	7.54708	6.98389	6.68365	6.63734	6.61946	7.25631	7.62921	6.47931	7.43797	6.83646
Solyc01g015130.1.1	Solyc01g015130	F-box family protein (D7LS19_ARALY)	7.3188	7.30263	7.35123	7.27281	7.56197	7.66284	0	0	0	0.864278	0.237734	0.142599	7.3966	7.19283	7.36698	7.14457	7.63861	7.12472	7.58406	7.25332	7.21631	7.30386	7.21229	7.30227	7.59079	7.31339	7.78175	7.82822	7.62955	7.53074
Solyc01g015140.1.1	Solyc01g015140	Cytochrome b (Q95871_TOBAC)	8.51548	8.67402	8.5939	8.84296	9.03003	9.08282	0	0	0	0.0681041	0.0376611	0.0057878	8.57981	8.47229	8.49435	8.87689	8.54487	8.60029	8.53856	8.61718	8.62596	8.93541	8.86674	8.72673	9.19732	8.84184	9.05093	9.177	9.03398	9.03749
Solyc01g015160.1.1	Solyc01g015160	Unknown Protein	8.41007	8.27137	8.5359	8.32396	9.53304	9.07752	0	1	0	0.850733	0.00263038	0.138082	8.38253	8.22445	8.62322	8.22771	8.45253	8.13387	8.33583	9.03117	8.24071	8.50663	8.22242	8.24282	8.89699	9.48828	10.2139	8.80427	9.49101	8.93729
Solyc01g015170.1.1	Solyc01g015170	Unknown Protein	7.10147	7.05309	7.18439	6.98077	6.99856	7.09627	0	0	0	0.741762	0.881603	0.789263	7.40481	6.93982	6.9598	6.96364	6.98093	7.21471	6.74468	6.9043	7.90419	7.19886	6.81957	6.92388	6.82505	7.14	7.03063	7.04038	7.05547	7.19294
Solyc01g015180.1.1	Solyc01g015180	Unknown Protein	6.85935	7.17269	6.77578	6.9423	6.78411	6.80555	0	0	0	0.688777	0.0332936	0.877573	6.76362	6.89749	6.91694	7.05716	6.97771	7.48319	6.69313	6.83776	6.79646	7.03827	6.93738	6.85124	6.87932	6.70244	6.77056	6.82216	6.88739	6.7071
Solyc01g015220.1.1	Solyc01g015220	Polyprotein (Fragment) (Q6UTY7_ORYSJ)	8.22086	8.19368	8.20659	8.02543	8.21904	8.0706	0	0	0	0.412782	0.922901	0.536404	7.99359	8.03614	8.63286	8.1974	8.33865	8.04498	8.1964	8.33025	8.09312	8.08298	8.0773	7.91599	8.13086	8.242	8.28425	7.86432	8.26561	8.08186
Solyc01g015280.1.1	Solyc01g015280	Unknown Protein	7.31086	6.74303	6.85575	6.67332	6.61304	6.72287	0	0	0	0.2317	0.817457	0.80103	6.85803	8.39125	6.68329	7.34343	6.51073	6.37494	6.5415	6.51412	7.51164	6.95765	6.58197	6.48034	6.50203	6.78666	6.55043	6.7214	6.71767	6.72952
Solyc01g015290.1.1	Solyc01g015290	Glycine-rich protein 2 (GRP2_NICSY)	7.11397	6.99541	7.08798	6.99067	7.03879	6.95323	0	0	0	0.632138	0.867854	0.551622	6.96571	6.92215	7.45405	6.79819	7.3615	6.82653	7.08042	7.06351	7.11999	7.13566	6.82726	7.00908	7.20726	6.93154	6.97757	6.99369	6.91373	6.95226
Solyc01g015300.1.1	Solyc01g015300	Unknown Protein	7.15255	6.97379	7.25139	7.3461	7.13867	7.08918	0	0	0	0.6145	0.649121	0.637439	7.06369	6.87379	7.52018	7.40254	6.97903	6.53979	7.31693	7.55977	6.87748	7.25726	7.84801	6.93302	7.08674	7.04697	7.28231	7.17051	6.96068	7.13635
Solyc01g016350.1.1	Solyc01g016350	Unknown Protein	7.01052	7.09777	7.34779	7.08689	7.24155	7.12764	0	0	0	0.858477	0.705578	0.529128	7.21791	6.91268	6.90096	7.96276	6.74533	6.58522	7.2363	7.26063	7.54644	7.0604	6.90538	7.2949	7.34794	7.09854	7.27818	7.00187	7.31864	7.06241
Solyc01g016360.1.1	Solyc01g016360	LRR receptor-like serine/threonine-protein kinase, RLP	7.86487	7.58318	8.07209	8.41577	8.46425	8.56188	0	0	0	0.311331	0.0823444	0.320784	8.65104	7.4875	7.45605	7.02861	8.04301	7.67793	7.31887	7.88566	9.01173	8.66127	8.48865	8.0974	8.42037	8.43985	8.53253	8.62635	8.74735	8.31195
Solyc01g016370.1.1	Solyc01g016370	LRR receptor-like serine/threonine-protein kinase, RLP	7.17205	7.08423	7.11641	8.50635	8.72836	8.81813	1	1	1	6.09518e-06	3.75807e-07	2.05144e-07	7.33364	7.11203	7.0705	6.99435	7.05239	7.20596	7.10486	7.21192	7.03244	8.41726	8.61224	8.48954	8.7711	8.76909	8.6449	9.05742	8.83872	8.55823
Solyc01g016400.1.1	Solyc01g016400	Unknown Protein	6.71782	6.96233	6.86662	6.95874	6.91148	6.76497	0	0	0	0.422144	0.873522	0.721677	6.85015	6.65623	6.64708	7.5038	6.78599	6.59722	6.57297	6.70947	7.31743	6.97987	6.91125	6.98509	6.93202	6.92237	6.88006	6.77724	6.81029	6.70738
Solyc01g016410.2.1	Solyc01g016410	RING finger protein 43 (RNF43_HUMAN)	7.68475	7.75893	7.73149	8.02392	7.82635	7.97234	0	0	0	0.118421	0.766426	0.225719	7.72058	7.5848	7.74886	7.71784	8.01323	7.54571	7.81045	7.75215	7.63186	7.81012	7.95128	8.31037	7.77412	7.78385	7.92108	8.17896	7.8265	7.91158
Solyc01g016450.1.1	Solyc01g016450	Unknown Protein	7.62723	7.5689	7.29255	6.70935	6.52715	6.73715	0	-1	0	0.0670818	0.03027	0.222686	6.92167	7.76325	8.19677	7.92063	6.91232	7.87376	7.49707	6.43236	7.94822	6.78038	6.67207	6.67561	6.57916	6.57068	6.43161	6.80668	6.6178	6.78695
Solyc01g016460.2.1	Solyc01g016460	Unknown Protein	8.14837	7.97516	8.12226	7.80994	7.24041	7.29282	0	0	0	0.126066	0.00186278	0.000598532	8.10363	8.25645	8.08502	8.05726	7.84625	8.02197	8.21001	8.18984	7.96694	7.6576	7.97378	7.79843	7.58405	7.14809	6.98908	7.49059	7.22083	7.16706
Solyc01g016470.2.1	Solyc01g016470	Unknown Protein; contains Interpro domain(s) IPR001813 Ribosomal protein 60S	10.6305	10.5301	10.5404	12.049	12.3602	12.579	1	1	1	0.000458566	2.69033e-05	7.74188e-06	10.746	10.6467	10.4987	10.7697	10.1586	10.6621	10.3532	10.4168	10.851	11.8972	11.9216	12.3283	12.7691	12.1962	12.1153	13.0358	12.5035	12.1975
Solyc01g016510.1.1	Solyc01g016510	AT4g03420/F9H3_4 (Q8S9K9_ARATH)	6.57135	6.68145	6.59605	6.94813	7.07608	6.96285	0	0	0	0.0902664	0.0610858	0.0730044	6.69919	6.56585	6.44902	6.85483	6.69476	6.49475	6.58779	6.53941	6.66096	7.01231	6.82557	7.0065	7.44084	6.90017	6.88723	7.15342	6.87491	6.86023
Solyc01g016520.1.1	Solyc01g016520	DNA-directed RNA polymerase subunit beta&apos&apos (D4PBA1_PHODC)	9.46271	9.44551	9.91331	8.31691	8.5144	7.93642	-1	0	-1	0.00393435	0.00985199	2.1479e-05	9.07499	10.1631	9.15009	9.55916	9.11004	9.66733	9.84595	9.6499	10.2441	8.30304	8.39861	8.24907	8.28699	8.5911	8.66513	8.23823	7.87928	7.69175
Solyc01g016530.1.1	Solyc01g016530	Unknown Protein; contains Interpro domain(s) IPR008507 Protein of unknown function DUF789	7.66613	7.36977	7.81268	6.95338	6.70428	6.73901	0	0	-1	0.0995893	0.102418	0.0106264	6.86069	8.03749	8.10022	6.96226	7.4799	7.66715	7.46156	7.53473	8.44176	6.91262	6.76075	7.18677	6.83341	6.51361	6.76582	6.61089	6.83349	6.77264
Solyc01g016540.1.1	Solyc01g016540	Os08g0100600 protein (Fragment) (Q0J8P7_ORYSJ)	7.33328	7.08615	7.2225	7.14211	6.91874	7.52224	0	0	0	0.615827	0.640314	0.35995	6.91391	7.35777	7.72816	7.08695	7.43404	6.73745	7.17763	6.96802	7.52185	7.47972	6.83648	7.11012	6.75658	6.78001	7.21962	7.65358	7.14803	7.7651
Solyc01g016550.1.1	Solyc01g016550	Unknown Protein	7.44614	7.46191	7.6358	7.61416	7.65204	7.6928	0	0	0	0.416054	0.32151	0.774644	7.39373	7.52227	7.42241	7.5791	7.58217	7.22445	7.69776	7.44531	7.76432	7.65307	7.66917	7.52024	7.6807	7.58728	7.68815	7.42926	7.7866	7.86254
Solyc01g016560.1.1	Solyc01g016560	Unknown Protein	7.85642	7.66366	7.74781	7.9369	8.0411	8.05693	0	0	0	0.610946	0.0103275	0.0267083	7.90499	7.76345	7.90083	7.69355	7.67462	7.6228	7.69997	7.72376	7.81971	7.88402	8.04995	7.87674	8.08296	8.07318	7.96715	8.01963	8.10096	8.0502
Solyc01g016570.1.1	Solyc01g016570	Pol polyprotein (Q9ZT24_MAIZE)	7.65447	7.86978	7.38041	8.10997	9.82452	10.0697	0	1	1	0.119928	4.17313e-06	1.49928e-07	7.954	7.32266	7.68674	7.61931	8.33069	7.65933	7.24853	7.30931	7.58339	7.9701	8.30709	8.05273	10.0755	9.64451	9.75358	9.8657	10.2413	10.102
Solyc01g016600.1.1	Solyc01g016600	Unknown Protein; contains Interpro domain(s) IPR007749 Protein of unknown function DUF677	7.15423	7.02357	6.95742	7.01096	6.94929	6.93317	0	0	0	0.543479	0.749941	0.915862	7.24695	7.16408	7.05168	6.90075	7.44295	6.72702	7.0875	6.95367	6.8311	7.07531	7.09016	6.86741	6.94538	6.82806	7.07443	6.90212	6.94882	6.94857
Solyc01g016610.1.1	Solyc01g016610	Branched-chain alpha keto-acid dehydrogenase E1 alpha subunit (Fragment) (Q9ZT57_ARATH)	7.98547	7.77077	6.86492	6.67302	6.89259	6.796	-1	0	0	0.0283904	0.109857	0.907525	8.34884	7.12548	8.4821	9.02397	7.0843	7.20403	6.63419	6.85393	7.10665	6.90684	6.5462	6.56601	6.90095	6.81417	6.96264	6.59245	6.69708	7.09845
Solyc01g016620.1.1	Solyc01g016620	Unknown Protein	7.1398	7.24937	7.39022	7.11011	7.22133	7.28524	0	0	0	0.917974	0.917589	0.651681	7.13825	7.21008	7.07108	7.34914	7.0018	7.39716	7.41534	7.29698	7.45833	7.02011	7.42995	6.88026	7.04068	7.17755	7.44576	7.53671	7.28182	7.0372
Solyc01g016630.1.1	Solyc01g016630	Unknown Protein	7.22428	7.25042	7.27191	7.33761	7.34526	7.27642	0	0	0	0.450035	0.503631	0.976358	7.24568	7.30678	7.12037	7.2868	7.21616	7.2483	7.24096	7.26195	7.31282	7.40531	7.29016	7.31735	7.44391	7.29156	7.3003	7.25876	7.29847	7.27204
Solyc01g016640.1.1	Solyc01g016640	1-aminocyclopropane-1-carboxylate oxidase homolog (ACCH3_SOLLC)	7.46951	7.40222	7.57396	7.60239	7.89408	7.96232	0	0	0	0.71076	0.110196	0.193186	7.7146	7.40061	7.29333	7.38153	7.23073	7.59441	7.57575	7.63939	7.50674	7.72646	7.52853	7.55217	7.31093	8.12317	8.24813	7.47933	8.22849	8.17915
Solyc01g016660.1.1	Solyc01g016660	Granule-bound starch synthase 2, chloroplastic/amyloplastic (SSY2_SOLTU)	7.29058	7.10735	7.16983	7.17707	6.94439	6.95654	0	0	0	0.605253	0.410434	0.255733	7.09718	7.22985	7.54472	7.25145	7.07999	6.99062	7.24325	7.10894	7.1573	7.23867	6.92345	7.36909	7.02524	6.78793	7.02	6.93157	7.0112	6.92685
Solyc01g016670.1.1	Solyc01g016670	Unknown Protein	8.02716	8.05584	8.04601	8.10328	8.11037	8.24823	0	0	0	0.822446	0.867052	0.468678	8.25838	7.56957	8.25354	7.72308	8.24954	8.1949	8.11202	7.9374	8.08862	8.30973	8.06563	7.93447	8.31737	7.90112	8.11263	8.30393	8.52772	7.91304
Solyc01g016680.1.1	Solyc01g016680	1-aminocyclopropane-1-carboxylate oxidase homolog 1 (ACCH1_ARATH)	7.36741	7.66111	7.45024	7.71753	8.30097	8.33182	0	0	0	0.129339	0.00642878	0.000514813	7.5471	7.16438	7.39075	7.4139	7.90474	7.66468	7.54509	7.44583	7.35979	7.75696	7.84004	7.55558	8.08957	8.47349	8.33985	8.09147	8.53608	8.36791
Solyc01g016700.2.1	Solyc01g016700	Unknown Protein	7.17065	7.10128	7.26486	7.19581	7.31964	7.39895	0	0	0	0.944866	0.444124	0.635632	7.25818	7.30032	6.95343	6.93838	7.54405	6.82142	7.32493	7.28818	7.18149	7.42778	7.04503	7.11461	7.29661	7.62392	7.0384	7.29822	7.74182	7.1568
Solyc01g016740.1.1	Solyc01g016740	Helicase-like protein (Q6H6L6_ORYSJ)	7.01206	7.10141	7.18424	7.68452	7.0874	7.11725	0	0	0	0.0927965	0.977474	0.868532	7.16495	6.857	7.01422	7.43429	7.18827	6.68168	7.46851	7.21272	6.87149	7.80267	7.66228	7.5886	7.55842	6.78045	6.92332	6.55189	6.99949	7.80037
Solyc01g016750.1.1	Solyc01g016750	Helicase-like protein (Q9AYF0_ORYSJ)	6.84596	6.91199	6.79198	6.94386	6.82895	6.96259	0	0	0	0.74275	0.769126	0.503141	6.86508	6.74206	6.93074	6.76983	7.42864	6.5375	6.85156	6.58833	6.93605	7.09074	6.82503	6.91581	6.96657	6.81867	6.70161	6.75686	7.16544	6.96546
Solyc01g016770.1.1	Solyc01g016770	Myb-related transcription factor (Q40173_SOLLC)	6.97588	6.93256	6.63857	7.08361	7.17724	6.70059	0	0	0	0.847556	0.61895	0.901595	7.72545	6.70091	6.50129	7.12487	6.23411	7.43871	6.4719	6.59399	6.84981	6.75939	7.6042	6.88725	7.70471	6.99307	6.83393	6.51248	6.67158	6.9177
Solyc01g016780.1.1	Solyc01g016780	Unknown Protein	7.70808	7.87693	7.48121	7.20581	7.3958	7.23296	0	0	0	0.373676	0.363846	0.640215	8.12516	7.36519	7.6339	7.40563	8.93278	7.29238	7.73527	7.19847	7.50989	7.38208	6.94405	7.29129	7.10186	7.32355	7.762	6.50314	7.89213	7.30361
Solyc01g016820.1.1	Solyc01g016820	Unknown Protein	8.84698	8.46085	8.78202	8.50279	8.67268	8.38305	0	0	0	0.094763	0.277582	0.0382263	8.80991	9.0135	8.71752	8.67548	8.52985	8.17723	8.74959	8.85766	8.73879	8.68201	8.39503	8.43132	8.53447	8.8439	8.63968	8.47188	8.37294	8.30433
Solyc01g016830.1.1	Solyc01g016830	Unknown Protein	7.52691	7.42284	7.43935	7.57944	8.23049	8.3969	0	0	0	0.954178	0.250156	0.157891	7.43356	7.73725	7.40993	7.41583	7.61431	7.23837	7.17371	7.86284	7.2815	7.65406	7.63748	7.44678	7.41706	9.58013	7.69429	7.32386	9.77189	8.09494
Solyc01g016840.1.1	Solyc01g016840	Unknown Protein	7.58537	7.93361	7.55285	8.08517	7.74847	7.78521	0	0	0	0.282127	0.694018	0.596952	7.78004	7.62043	7.35564	7.13068	9.07171	7.59846	7.5374	7.66305	7.45812	8.19458	8.09724	7.96369	7.86996	7.69861	7.67686	7.96541	7.83343	7.55681
Solyc01g016850.1.1	Solyc01g016850	Unknown Protein	7.16386	7.0708	7.06927	7.2782	7.27043	7.41257	0	0	0	0.710117	0.463658	0.180084	7.28217	7.05237	7.15704	7.05924	7.26647	6.88669	7.13351	7.03436	7.03995	7.45465	6.96851	7.41144	6.97852	7.37515	7.45763	7.89466	7.16563	7.17743
Solyc01g016870.1.1	Solyc01g016870	Unknown Protein	7.08529	7.04466	6.91526	6.75908	6.84904	6.79987	0	0	0	0.277438	0.500456	0.688706	6.77266	7.02353	7.45967	7.50581	6.91655	6.71162	6.96627	6.83362	6.94589	6.97154	6.55669	6.74901	6.58522	7.05349	6.90841	6.65217	6.77751	6.96993
Solyc01g016890.1.1	Solyc01g016890	Unknown Protein	7.3546	6.96988	6.74166	6.71524	6.79834	6.79932	0	0	0	0.0139518	0.477741	0.815891	7.21362	7.24327	7.60693	6.7996	6.63904	7.471	6.7537	6.69684	6.77445	6.83651	6.60097	6.70824	6.75257	6.81715	6.8253	6.73176	6.85804	6.80817
Solyc01g016910.1.1	Solyc01g016910	Unknown Protein	7.23347	7.20669	7.38031	7.67228	7.81006	7.8806	0	0	0	0.19262	0.0588361	0.104266	7.26341	7.13017	7.30682	7.26623	7.10594	7.2479	7.24752	7.4128	7.48062	7.76848	7.09828	8.15008	7.56521	7.74556	8.11941	8.12692	7.39862	8.11626
Solyc01g016920.1.1	Solyc01g016920	Unknown Protein; contains Interpro domain(s) IPR003034 DNA-binding SAP	8.08867	7.4018	7.47116	7.52144	7.32101	7.26981	0	0	0	0.223319	0.873522	0.652016	9.02334	7.60691	7.63576	7.20269	7.54124	7.46145	8.18928	7.19173	7.03247	7.448	7.50301	7.61331	7.54309	7.23418	7.18575	7.03067	7.29573	7.48303
Solyc01g016930.1.1	Solyc01g016930	Unknown Protein; contains Interpro domain(s) IPR003034 DNA-binding SAP	7.09596	6.74443	7.68688	6.54101	6.80539	6.65527	0	0	-1	0.20752	0.900438	0.0146189	6.39594	7.60334	7.28859	7.38286	6.24262	6.60781	7.60817	7.8734	7.57906	6.78507	6.38879	6.44918	7.25329	6.40506	6.75781	6.47591	6.56384	6.92605
Solyc01g016940.1.1	Solyc01g016940	Unknown Protein	6.81368	6.68543	7.10128	6.66187	6.67861	6.71531	0	0	0	0.613508	0.984434	0.131898	6.91892	6.75231	6.7698	6.72951	6.64719	6.67959	6.55828	7.08835	7.6572	6.89806	6.48435	6.60321	6.65679	6.70598	6.67306	6.6521	6.69222	6.80161
Solyc01g017010.1.1	Solyc01g017010	Unknown Protein	7.08296	7.24531	7.06516	7.62635	7.36793	7.24885	0	0	0	0.108298	0.72535	0.567985	6.81726	7.08273	7.34889	7.13369	7.35318	7.24908	7.17173	7.13016	6.89358	7.17056	7.85014	7.85836	6.8737	7.7632	7.46689	6.90354	7.57133	7.27169
Solyc01g017020.1.1	Solyc01g017020	Unknown Protein	6.69545	6.63659	6.96158	6.59228	7.20855	7.08061	0	0	0	0.831245	0.152605	0.777095	6.42802	6.33588	7.32245	7.03762	6.57039	6.30175	6.42225	7.41908	7.04342	6.76547	6.5278	6.48357	7.13879	6.83985	7.64703	7.4289	6.93492	6.87801
Solyc01g017040.1.1	Solyc01g017040	Unknown Protein	6.84268	7.01	6.85754	6.70151	6.80364	7.45137	0	0	0	0.710883	0.54674	0.0645457	6.95716	6.66883	6.90206	6.77388	7.51844	6.73769	6.62039	6.74153	7.21071	6.97719	6.54581	6.58152	6.68768	6.87031	6.85294	7.28812	7.99359	7.0724
Solyc01g017050.1.1	Solyc01g017050	PG1 protein (Fragment) (D0EZ76_BACAM)	8.50059	8.39609	8.50589	7.99574	8.35517	8.52526	0	0	0	0.0344543	0.872847	0.936004	8.615	8.38784	8.49892	8.57077	8.10978	8.50773	8.36117	8.46398	8.69251	7.7712	8.16056	8.05545	8.3906	8.2125	8.46243	8.25281	8.59125	8.73172
Solyc01g017060.1.1	Solyc01g017060	Ycf2 (D2KLP5_OLEEU)	8.19245	8.39781	8.24707	7.82963	8.80333	7.85766	0	0	0	0.47665	0.390793	0.391471	7.91525	8.75111	7.91098	9.25175	7.72122	8.22047	8.13155	8.08975	8.51992	7.9444	7.62425	7.92023	9.00231	9.27684	8.13083	8.02905	7.64353	7.9004
Solyc01g017070.1.1	Solyc01g017070	Ycf2 (A6Y9W3_9MAGN)	7.5146	7.55364	7.60723	7.51172	7.69916	7.56055	0	0	0	0.989759	0.408069	0.796224	7.49357	7.58427	7.46596	7.62899	7.37887	7.65306	7.44974	7.61371	7.75825	7.73244	7.40995	7.39276	7.70547	7.76289	7.62913	7.6228	7.56111	7.49775
Solyc01g017080.1.1	Solyc01g017080	Ycf2 (A6YA57_9MAGN)	7.82802	7.93379	8.02106	7.84683	8.05677	7.85986	0	0	0	0.95741	0.670906	0.549549	7.68577	8.17847	7.61983	8.18751	7.59853	8.01533	7.86918	7.84428	8.34972	7.89319	7.87545	7.77186	7.68974	8.25458	8.22598	7.80241	7.8312	7.94598
Solyc01g017090.2.1	Solyc01g017090	NADH-quinone oxidoreductase subunit L (NUOL_NEIMA)	9.05064	9.0682	9.16806	9.12153	9.19312	9.03197	0	0	0	0.835737	0.683372	0.636659	8.75472	9.56755	8.82965	9.21737	8.74155	9.24567	9.11484	9.03659	9.35275	9.07632	9.13884	9.14942	8.95754	9.22777	9.39406	8.72114	9.19831	9.17646
Solyc01g017100.1.1	Solyc01g017100	NADH-quinone oxidoreductase subunit L (NUOL_RHOCA)	10.5784	10.6657	10.7226	10.4459	10.4983	10.1004	0	0	0	0.782913	0.706115	0.115596	10.2083	11.1101	10.4169	10.8987	10.1419	10.9565	10.5879	10.5459	11.0339	10.3127	10.4281	10.5969	9.99635	10.6788	10.8199	9.50902	10.5597	10.2325
Solyc01g017110.1.1	Solyc01g017110	NADH dehydrogenase subunit 5 (Fragment) (C4PB69_SOLPN)	9.44048	9.4946	9.66147	9.17024	9.55346	9.32249	0	0	0	0.403542	0.864332	0.23937	9.2597	9.87692	9.18483	9.68742	9.05633	9.74005	9.47842	9.4471	10.0589	9.1729	9.2218	9.11602	9.39638	9.68589	9.57811	9.52115	9.38663	9.05969
Solyc01g017120.1.1	Solyc01g017120	Ycf2 (A6Y9Y0_HEUMI)	8.59917	8.68175	8.75333	8.16731	8.43039	8.31613	0	0	0	0.0683328	0.259522	0.0462791	8.55501	8.92828	8.31422	8.73334	8.56101	8.75089	8.53339	8.74721	8.97941	8.39486	8.0609	8.04615	8.37031	8.40811	8.51275	8.50136	8.25301	8.19401
Solyc01g017130.1.1	Solyc01g017130	Ycf2 (D2SXY2_9MAGN)	8.06277	8.11041	8.26477	7.9937	8.25638	7.91713	0	0	0	0.844665	0.638034	0.216234	7.82209	8.60949	7.75673	8.28607	7.7673	8.27787	8.09156	8.04306	8.6597	8.06429	8.01209	7.90472	8.16787	8.34399	8.25728	8.04996	7.82585	7.87558
Solyc01g017140.1.1	Solyc01g017140	Ycf2 (A6YA48_9MAGN)	8.15236	8.31796	8.07867	8.04786	8.14389	8.07438	0	0	0	0.79437	0.628214	0.990825	7.77783	8.81281	7.86645	8.53813	7.85191	8.56385	7.91097	7.90905	8.416	8.12256	8.00452	8.0165	7.87714	8.37896	8.17557	7.96852	8.07348	8.18115
Solyc01g017150.1.1	Solyc01g017150	Ycf15 (D2KLP6_OLEEU)	8.14101	8.27392	7.70165	8.47185	8.23747	8.08585	0	0	0	0.217529	0.902512	0.116497	7.99925	8.09061	8.33316	8.59009	7.93778	8.29387	7.46681	7.5176	8.12053	8.45453	8.38518	8.57582	8.11085	8.36049	8.24106	8.22377	8.13838	7.89541
Solyc01g017160.1.1	Solyc01g017160	NAD(P)H-quinone oxidoreductase subunit 2 chloroplastic (Q0PUW8_PRUPE)	10.3175	10.4718	10.1057	9.55977	9.61767	9.26502	0	0	0	0.113212	0.060483	0.0582517	9.94466	10.1815	10.8264	11.2765	10.011	10.1277	10.3555	9.84291	10.1187	9.25386	9.69519	9.73027	9.10811	9.85921	9.88568	8.71224	9.59081	9.49199
Solyc01g017170.1.1	Solyc01g017170	NAD(P)H-quinone oxidoreductase subunit 2 chloroplastic (A0ART9_AGAAF)	11.913	11.9612	11.7718	11.8763	12.0259	11.7358	0	0	0	0.918869	0.842455	0.906906	11.7013	12.112	11.9256	11.8918	11.9893	12.0024	11.6929	11.6599	11.9625	11.5201	12.077	12.0317	11.7388	12.0505	12.2882	11.2661	12.1378	11.8035
Solyc01g017180.1.1	Solyc01g017180	NAD(P)H-quinone oxidoreductase subunit 2 chloroplastic (C7BFB5_DENLA)	9.66927	9.71426	9.58507	9.30165	9.45489	9.15758	0	0	0	0.106925	0.228357	0.0443411	9.48234	9.87683	9.64864	9.61616	9.81236	9.71425	9.50339	9.59353	9.65828	9.16226	9.37308	9.36961	9.12889	9.58453	9.65125	8.9059	9.37764	9.18922
Solyc01g017190.1.1	Solyc01g017190	NAD(P)H-quinone oxidoreductase subunit 2 chloroplastic (A6YA00_KALDA)	9.88653	9.92548	9.66516	9.51814	9.53831	9.25126	0	0	0	0.143235	0.10311	0.0747583	9.75336	10.0618	9.84445	9.86999	10.0465	9.85997	9.748	9.69106	9.55642	9.31529	9.67951	9.55963	9.22335	9.70908	9.6825	8.85327	9.48802	9.4125
Solyc01g017200.1.1	Solyc01g017200	Acetyl-coenzyme A carboxylase carboxyl transferase subunit beta (ACCD_EPIVI)	9.75626	9.8032	9.7172	9.30382	9.56948	9.28064	0	0	0	0.0774174	0.337154	0.0642914	9.65985	9.92119	9.68773	9.73149	9.76121	9.91689	9.6317	9.56512	9.95478	9.08106	9.43695	9.39346	9.28175	9.6972	9.72949	8.97533	9.63458	9.232
Solyc01g017210.1.1	Solyc01g017210	NAD(P)H-quinone oxidoreductase subunit 3 (D3WEI8_LIQST)	11.5662	11.4284	11.4577	11.4732	11.4612	11.3524	0	0	0	0.785968	0.924238	0.725608	11.4249	11.7499	11.5236	11.5541	11.1986	11.5325	11.3871	11.4349	11.5511	11.2195	11.6065	11.5938	11.1202	11.5511	11.7123	10.7906	11.6919	11.5747
Solyc01g017220.1.1	Solyc01g017220	ATP synthase epsilon chain chloroplastic (D3WDX2_9ROSA)	15.2519	15.2401	15.2172	14.3363	14.3958	14.2004	0	0	-1	0.0237209	0.0262325	0.00818241	15.1384	15.4421	15.1754	15.3626	15.0718	15.2858	15.2288	15.1748	15.2482	13.9494	14.5858	14.4738	13.9105	14.5494	14.7275	13.4251	14.4972	14.6789
Solyc01g017230.1.1	Solyc01g017230	NADH dehydrogenase subunit (Fragment) (B7SRE2_9SOLA)	8.33757	8.3586	8.37247	8.74116	8.49704	8.49382	0	0	0	0.155304	0.627836	0.657419	8.19765	8.57438	8.2407	8.50636	8.21705	8.35238	8.41542	8.24441	8.45757	9.22464	8.43783	8.56102	8.36671	8.48518	8.63922	8.1448	8.56049	8.77616
Solyc01g017240.1.1	Solyc01g017240	Ycf1 (Fragment) (A6Y9X6_HAMJA)	8.81713	8.6025	8.79524	8.38153	8.58425	8.12111	0	0	0	0.343341	0.973967	0.103691	8.47197	9.16375	8.81568	9.06955	7.89251	8.84544	8.47582	8.5797	9.33018	8.21304	8.44016	8.49139	7.91669	8.88395	8.95211	7.93958	8.24354	8.18022
Solyc01g017250.1.1	Solyc01g017250	Ycf1 (D2KLR1_OLEEU)	7.67899	7.64171	7.65296	7.44677	7.60904	7.38663	0	0	0	0.398647	0.91288	0.278597	7.54477	7.91315	7.57904	7.88336	7.13831	7.90345	7.46856	7.59165	7.89868	7.47648	7.49027	7.37357	7.39539	7.67392	7.7578	7.31703	7.38693	7.45594
Solyc01g017260.1.1	Solyc01g017260	NAD(P)H-quinone oxidoreductase subunit 2 chloroplastic (D3WBN8_LONJA)	8.53163	8.45935	8.27998	7.77779	7.74088	7.52356	0	0	0	0.011719	0.0109221	0.00686985	8.36243	8.85629	8.37618	8.64789	8.44845	8.2817	8.18388	8.55068	8.10539	7.67157	7.65698	8.00481	7.4389	8.04662	7.73711	7.21921	7.74851	7.60295
Solyc01g017270.1.1	Solyc01g017270	Ycf15 (A6YA40_9MAGN)	7.57184	7.26028	7.44599	7.17516	7.26833	7.13035	0	0	0	0.192826	0.983328	0.255964	7.05611	7.57539	8.08401	7.37514	7.09582	7.30988	7.34757	7.41045	7.57994	7.07976	7.5095	6.93623	7.15381	7.21346	7.43771	7.01487	7.03025	7.34592
Solyc01g017280.1.1	Solyc01g017280	Ycf2 (C0LEB7_9ROSI)	8.22829	8.15527	8.314	8.07995	8.30677	8.16275	0	0	0	0.600443	0.563549	0.546894	7.9137	8.6097	8.16146	8.32917	7.90004	8.23659	8.20656	8.14562	8.58983	8.12368	7.98411	8.13206	8.07516	8.47729	8.36788	7.98934	8.15665	8.34226
Solyc01g017290.1.1	Solyc01g017290	Ycf2 (A6YA16_9MAGN)	9.29994	9.48066	9.59148	9.50079	9.71493	9.50718	0	0	0	0.61431	0.519873	0.820691	8.9639	9.97312	8.9628	9.65609	9.06714	9.71875	9.42817	9.36146	9.9848	9.42346	9.48926	9.58966	9.35139	9.89816	9.89524	9.66395	9.34965	9.50794
Solyc01g017300.1.1	Solyc01g017300	Photosystem I P700 chlorophyll a apoprotein A1 (D4PBB1_PHODC)	12.7599	12.703	12.7076	12.5363	12.6382	12.2894	0	0	0	0.644733	0.896362	0.309823	12.3672	13.214	12.6986	12.7158	12.4698	12.9235	12.6546	12.6361	12.832	12.1398	12.7762	12.693	12.262	12.7373	12.9154	11.3997	12.8776	12.5908
Solyc01g017310.1.1	Solyc01g017310	Photosystem I P700 chlorophyll a apoprotein A1 (B7T350_9ROSI)	12.2032	12.2413	12.3042	11.8779	11.8134	11.5649	0	0	0	0.421571	0.250665	0.0440647	11.7889	12.6748	12.146	12.1784	12.1069	12.4385	12.2447	12.2394	12.4286	11.5985	12.0493	11.9858	11.4826	11.964	11.9936	10.8028	11.9641	11.9277
Solyc01g017320.1.1	Solyc01g017320	Photosystem I P700 chlorophyll a apoprotein A1 (D3WBY3_9MAGN)	12.3664	12.2431	12.3287	12.1437	12.1817	11.8854	0	0	0	0.644937	0.901801	0.279448	11.9779	12.7925	12.3289	12.3255	11.8823	12.5215	12.373	12.1498	12.4634	11.7408	12.38	12.3103	11.7461	12.312	12.4871	11.0587	12.3188	12.2789
Solyc01g017330.1.1	Solyc01g017330	Photosystem I P700 chlorophyll a apoprotein A1 (D3WCE1_NEROL)	12.3635	12.37	12.3787	11.9296	11.9411	11.6839	0	0	0	0.307524	0.281162	0.0723997	11.9632	12.7996	12.3277	12.3609	12.1545	12.5945	12.39	12.3315	12.4147	11.5211	12.1741	12.0937	11.472	12.0825	12.2687	10.9426	12.11	11.9992
Solyc01g017340.1.1	Solyc01g017340	Cytochrome c biogenesis protein ccsA (D8FZF0_9CYAN)	11.4235	11.3374	11.5109	10.9878	11.0278	10.6728	0	0	0	0.499255	0.618022	0.138282	10.9568	12.2005	11.1131	11.8074	10.449	11.7559	11.3629	11.2227	11.9471	10.6443	11.0831	11.2359	10.2378	11.3564	11.4892	9.94099	11.0965	10.9808
Solyc01g017350.1.1	Solyc01g017350	DNA-directed RNA polymerase subunit beta&apos&apos (A9XW65_CORFO)	11.6184	11.6573	11.6217	11.0504	11.3221	10.8633	0	0	0	0.0998495	0.306673	0.0208707	11.3361	12.0474	11.4718	11.842	11.1915	11.9383	11.4483	11.4206	11.9963	10.7888	11.1919	11.1706	10.9649	11.3721	11.6295	10.676	10.9801	10.9337
Solyc01g017360.1.1	Solyc01g017360	DNA-directed RNA polymerase subunit beta (D3WBC8_9BORA)	9.04068	8.89308	9.12208	8.03958	8.08303	7.84584	-1	0	-1	0.00259473	0.00694659	0.000185527	8.80083	9.42156	8.89965	9.08467	8.32401	9.27056	9.08557	9.10789	9.1728	8.13899	7.88394	8.0958	8.00744	8.0829	8.15875	7.65091	7.89989	7.98673
Solyc01g017370.1.1	Solyc01g017370	DNA-directed RNA polymerase subunit beta&apos; (RPOC1_SOLLC)	8.34585	8.10277	8.24268	7.90304	7.8614	7.94367	0	0	0	0.0397234	0.22675	0.12229	8.28926	8.39048	8.3578	8.28431	7.80019	8.22381	8.15305	8.22711	8.34788	7.99745	7.79896	7.91273	7.68877	7.9592	7.93624	7.77664	7.85888	8.1955
Solyc01g017380.1.1	Solyc01g017380	DNA-directed RNA polymerase subunit beta&apos; (RPOC1_LEMMI)	12.6711	12.5736	12.7183	11.7371	11.804	11.3945	0	0	-1	0.0136365	0.0275975	0.000702591	12.4876	12.8861	12.6396	12.7363	12.0258	12.9587	12.6121	12.6274	12.9155	11.5014	11.8613	11.8486	11.4566	11.8825	12.0728	10.8529	11.7292	11.6014
Solyc01g017390.1.1	Solyc01g017390	DNA-directed RNA polymerase subunit beta&apos; (RPOC1_SOYBN)	12.1086	12.0607	12.2977	10.7161	10.8313	10.4235	-1	-1	-1	0.00063208	0.000995246	2.12511e-05	11.8306	12.3911	12.104	12.2264	11.5563	12.3993	12.1947	12.174	12.5246	10.4959	10.8957	10.7567	10.4356	10.9189	11.1393	10.0515	10.6479	10.5709
Solyc01g017400.1.1	Solyc01g017400	30S ribosomal protein S7 chloroplastic (D3WCI5_NEROL)	11.1188	11.0711	11.1403	10.9048	10.9559	10.7952	0	0	0	0.287903	0.558211	0.0609744	11.0476	11.3245	10.9842	11.0464	11.0693	11.0976	11.0455	11.0606	11.3148	10.733	11.02	10.9614	10.7936	10.9909	11.0832	10.6065	10.9609	10.8182
Solyc01g017410.1.1	Solyc01g017410	Ycf2 (D2KLP5_OLEEU)	7.45948	7.4026	7.36161	7.29865	7.52808	7.3301	0	0	0	0.425005	0.51318	0.874725	7.37098	7.62937	7.37809	7.66643	7.19095	7.35041	7.29718	7.30234	7.48531	7.33133	7.24989	7.31475	7.43096	7.52881	7.62447	7.15932	7.45151	7.37948
Solyc01g017420.1.1	Solyc01g017420	DNA-directed RNA polymerase subunit beta&apos&apos (D2KLS8_OLEEU)	8.45244	8.51614	8.72491	7.69042	7.9638	7.65108	0	0	-1	0.00929643	0.036963	0.000432732	8.32265	8.73283	8.30184	8.70464	7.93999	8.90378	8.66942	8.70753	8.79779	7.61641	7.76154	7.69331	7.80849	7.99257	8.09033	7.67249	7.61224	7.66852
Solyc01g017430.1.1	Solyc01g017430	Cytochrome b6-f complex subunit 4 (D5FHB7_PHODC)	11.2244	11.4934	11.5715	10.8579	10.7541	10.6441	0	0	0	0.245659	0.0163359	0.00346282	11.2417	11.4148	11.0166	11.1837	11.6899	11.6067	11.6216	11.4573	11.6356	10.6464	10.9045	11.0228	10.4539	10.8285	10.98	10.0772	10.847	11.0083
Solyc01g017440.1.1	Solyc01g017440	DNA-directed RNA polymerase subunit alpha (D3WAW9_AUCJA)	13.5577	13.4702	13.4813	12.7717	12.8908	12.628	0	0	0	0.0142728	0.0476219	0.00521098	13.3585	13.7692	13.5452	13.6708	13.0626	13.6773	13.4717	13.4386	13.5335	12.5539	12.9053	12.8559	12.406	13.1091	13.1574	12.3352	12.6803	12.8685
Solyc01g017450.1.1	Solyc01g017450	30S ribosomal protein S11 chloroplastic (B5AH31_9ROSI)	9.39176	9.17032	9.19198	8.39742	8.64755	8.32885	0	0	0	0.00505666	0.0891042	0.00717199	9.43247	9.50516	9.23766	9.3848	8.70871	9.41745	9.00919	9.06028	9.50647	8.19298	8.5211	8.4782	8.24319	8.64254	9.05691	8.03401	8.37067	8.58187
Solyc01g017460.1.1	Solyc01g017460	DNA-directed RNA polymerase subunit beta&apos; (RPOC1_FAGEA)	13.3768	13.2105	13.4118	12.5055	12.6386	12.1025	0	0	-1	0.023667	0.103701	0.000983957	13.1706	13.6364	13.3234	13.3925	12.6755	13.5636	13.3745	13.2868	13.574	12.282	12.6245	12.6099	12.1213	12.8384	12.9561	11.6202	12.4298	12.2576
Solyc01g017470.1.1	Solyc01g017470	DNA-directed RNA polymerase subunit beta&apos; (RPOC1_SOLLC)	14.1108	13.9887	14.1685	13.4703	13.8688	13.1425	0	0	-1	0.0594576	0.730182	0.00285554	13.9115	14.3557	14.0653	14.162	13.4392	14.3649	14.1367	14.055	14.3139	13.1693	13.6705	13.5712	13.8325	13.8232	13.9508	12.6468	13.4802	13.3006
Solyc01g017480.1.1	Solyc01g017480	Ycf1 (Fragment) (A6YA12_LIQST)	8.81987	8.49917	8.67584	7.8749	8.04783	7.77075	0	0	0	0.0106476	0.169485	0.00825993	8.47509	9.29058	8.69395	8.75386	7.91359	8.83004	8.74943	8.2946	8.98347	7.7383	7.85053	8.03588	7.85016	8.21283	8.0805	7.68412	7.85753	7.77059
Solyc01g017490.1.1	Solyc01g017490	Conserved protein (C7TG00_LACRL)	15.0808	15.2418	15.2428	14.7396	14.9924	14.707	0	0	0	0.285585	0.413041	0.0664133	14.7884	15.5557	14.8983	15.3449	15.1302	15.2503	15.1817	15.1273	15.4195	14.3728	14.9855	14.8605	14.7875	15.0341	15.1555	14.2908	14.8037	15.0264
Solyc01g017500.1.1	Solyc01g017500	Unknown Protein	12.0962	12.6306	12.4276	13.3574	13.0012	12.546	0	0	0	0.165856	0.690632	0.898914	11.0418	13.429	11.8178	12.9573	11.7909	13.1437	12.1167	11.8832	13.283	12.698	13.6346	13.7396	11.7874	13.9609	13.2552	11.7611	12.474	13.4029
Solyc01g017510.1.1	Solyc01g017510	DNA-directed RNA polymerase subunit beta&apos&apos (D3WAP3_ANTMA)	8.80587	8.89892	8.93016	8.0494	8.27929	7.98474	0	0	0	0.0155202	0.0318867	0.00219577	8.60941	9.1026	8.7056	9.04333	8.42828	9.22515	8.76482	8.80649	9.21916	8.37512	7.93684	7.83625	8.06315	8.38566	8.38907	8.02992	8.04101	7.88329
Solyc01g017520.1.1	Solyc01g017520	ATP synthase subunit a chloroplastic (D3WBN1_LONJA)	13.8675	13.9951	13.8989	13.2699	13.2669	13.0746	0	0	0	0.0620333	0.0191354	0.00820962	13.7061	14.071	13.8254	13.881	14.0756	14.0286	13.9126	13.9073	13.8768	12.9721	13.4448	13.3928	12.8119	13.4283	13.5603	12.6041	13.5553	13.0645
Solyc01g017530.1.1	Solyc01g017530	30S ribosomal protein S2 (RS2_NOSP7)	10.4445	10.4659	10.4677	9.75008	9.88466	9.36709	0	0	-1	0.133852	0.182966	0.0138914	10.2002	10.8656	10.2676	10.607	10.0684	10.7223	10.2699	10.2491	10.8841	9.25983	10.1264	9.86406	9.26574	10.2056	10.1826	8.72949	9.7052	9.66659
Solyc01g017540.1.1	Solyc01g017540	Dirigent-like protein 1 (D2DMN2_GOSHI)	7.03664	6.89217	6.88936	7.34911	7.67396	8.09071	0	0	1	0.609482	0.145185	0.0260688	7.04081	6.90578	7.16333	6.76159	7.06467	6.85025	6.94067	6.86065	6.86677	7.96207	7.03707	7.04821	7.09273	7.8061	8.12307	6.9607	8.13735	9.1741
Solyc01g017560.1.1	Solyc01g017560	Unknown Protein	7.09875	7.37624	7.24316	7.41169	7.0512	7.1096	0	0	0	0.28234	0.231854	0.629049	7.30173	7.03321	6.9613	7.20358	7.94325	6.9819	6.97384	7.18886	7.56679	7.39168	7.42179	7.42158	7.07082	6.95545	7.12732	7.02394	7.17359	7.13128
Solyc01g017600.2.1	Solyc01g017600	Plant viral-response family protein (B6SQA7_MAIZE)	10.3988	9.29899	10.6881	9.67181	9.06634	9.22059	0	0	-1	0.30934	0.750827	0.0276249	10.2576	10.4028	10.536	9.95224	7.94777	9.99697	10.4749	10.5356	11.0539	9.52274	9.64033	9.85236	8.45109	9.25246	9.49547	8.18389	9.26136	10.2165
Solyc01g017620.1.1	Solyc01g017620	Unknown Protein	6.75356	6.62623	6.78174	6.92068	7.15874	6.83532	0	0	0	0.626659	0.0774795	0.868415	6.80286	6.77896	6.67885	6.65469	6.50563	6.71837	6.57376	6.69456	7.0769	7.49056	6.51615	6.75532	7.01094	7.46942	6.99587	6.49816	7.03651	6.9713
Solyc01g017630.1.1	Solyc01g017630	Ribosomal protein S4 (B6VJZ4_VITVI)	8.12877	8.36367	8.32305	8.29516	8.34788	8.40244	0	0	0	0.41937	0.945271	0.682464	8.13429	8.18976	8.06227	8.29841	8.35455	8.43804	8.27409	8.32776	8.36731	8.56673	8.11288	8.20587	8.49519	8.196	8.35245	8.6425	8.33078	8.23403
Solyc01g017700.1.1	Solyc01g017700	Resistance protein PSH-RGH7 (B0FWN8_SOLTU)	6.93649	6.80167	6.80567	7.07533	7.16756	7.06446	0	0	0	0.782614	0.400739	0.54579	7.67867	6.64933	6.48148	7.13719	6.57192	6.6959	6.8037	6.7429	6.87041	6.85159	7.62378	6.7506	7.04446	7.58565	6.87256	7.43016	6.51843	7.2448
Solyc01g017710.1.1	Solyc01g017710	Unknown Protein	7.35046	7.21666	6.82301	7.1999	6.84262	7.14173	0	0	0	0.761714	0.386981	0.446828	7.48654	7.37487	7.18998	6.84341	7.9153	6.89128	6.58291	7.30964	6.57648	6.94573	7.66773	6.98624	7.00091	6.84325	6.6837	6.92803	7.80192	6.69526
Solyc01g017720.1.1	Solyc01g017720	Unknown Protein	7.18459	7.25907	7.15338	7.83353	8.03262	7.70223	0	0	0	0.00579032	0.00106861	0.00955123	7.15019	7.14693	7.25663	7.13364	7.32569	7.31787	7.12153	7.18606	7.15254	8.23407	7.58816	7.67836	7.96084	8.22566	7.91136	7.81665	7.65836	7.63167
Solyc01g017740.1.1	Solyc01g017740	Cytochrome b6 (B7T3I6_9ROSI)	13.2482	13.2141	13.2804	13.0366	13.1199	12.9851	0	0	0	0.49801	0.762952	0.281828	12.9404	13.6628	13.1413	13.2961	13.1463	13.1999	13.1983	13.1953	13.4477	12.807	13.2275	13.0753	12.8248	13.1909	13.344	12.5479	13.2759	13.1314
Solyc01g017850.1.1	Solyc01g017850	Helicase-like protein (Q9AYF0_ORYSJ)	7.05319	7.2305	6.92448	7.48943	7.11617	6.99796	0	0	0	0.0922154	0.663233	0.773748	7.27986	7.05219	6.82751	7.23639	7.59493	6.86018	6.77738	6.79159	7.20447	7.26413	7.61226	7.59189	7.17928	7.14545	7.02379	6.9567	6.95835	7.07883
Solyc01g017860.2.1	Solyc01g017860	Unknown Protein	7.01434	6.81401	6.88157	7.30061	6.84745	6.79391	0	0	0	0.4893	0.941443	0.826173	6.9705	7.24213	6.83039	6.78423	6.99361	6.6642	6.65254	7.04291	6.94926	8.2588	6.78238	6.86064	6.76199	6.78317	6.99719	6.71261	6.72166	6.94748
Solyc01g017870.1.1	Solyc01g017870	Unknown Protein	7.35836	7.24943	7.71595	7.00125	7.48123	7.22897	0	0	0	0.520773	0.668505	0.319257	7.16199	7.57292	7.34018	7.16878	7.72881	6.8507	7.51961	7.06732	8.56092	7.14459	7.04827	6.81089	6.70285	7.72843	8.01242	6.85432	7.79334	7.03925
Solyc01g017920.1.1	Solyc01g017920	Unknown Protein	7.14754	6.98651	6.60874	6.64565	6.51178	6.68681	0	0	0	0.0703001	0.0691338	0.774745	6.99947	6.95689	7.48628	7.31596	6.56864	7.07493	6.3716	6.79762	6.657	6.90693	6.47635	6.55367	6.4341	6.43797	6.66328	6.70507	6.69471	6.66065
Solyc01g017940.1.1	Solyc01g017940	Unknown Protein	6.72362	6.77637	6.55084	7.25055	6.79675	7.04352	0	0	0	0.0623388	0.950385	0.0582472	6.679	6.72915	6.7627	6.71083	6.99111	6.62716	6.40871	6.4455	6.79832	7.57861	7.40574	6.76731	6.74297	6.5157	7.13158	7.00617	7.09058	7.03382
Solyc01g017960.1.1	Solyc01g017960	Unknown Protein	6.65051	6.71513	6.95437	6.98636	7.18348	7.50809	0	0	0	0.489457	0.291083	0.194277	6.7392	6.67357	6.53876	6.97143	6.66692	6.50702	6.76232	7.21397	6.88682	7.13244	7.00773	6.81889	6.8501	7.23131	7.46903	6.40725	8.26037	7.85664
Solyc01g017990.1.1	Solyc01g017990	Unknown Protein	6.91923	7.35783	7.49208	6.9756	6.96781	6.86597	0	0	0	0.910818	0.33459	0.106729	6.90032	7.06844	6.78892	8.16605	7.07125	6.83619	8.2242	7.18379	7.06826	7.05155	6.83544	7.03981	6.90162	6.97413	7.02767	6.72074	6.95515	6.92203
Solyc01g018020.1.1	Solyc01g018020	Transketolase-like protein (Q8LE99_ARATH)	7.20827	6.95482	7.17238	7.00455	7.21667	7.00957	0	0	0	0.591976	0.449267	0.635043	7.23319	7.26655	7.12508	7.39541	6.7955	6.67354	7.0651	6.6587	7.79335	7.16667	6.95892	6.88805	6.8036	7.44254	7.40387	7.1693	6.92523	6.93419
Solyc01g018060.1.1	Solyc01g018060	30S ribosomal protein S7 chloroplastic (D3WBE1_9BORA)	11.7386	11.8223	11.8717	9.62832	9.76368	9.33033	-1	-1	-1	1.08837e-05	6.62648e-06	6.85778e-07	11.6731	11.8099	11.7327	11.7935	11.8475	11.826	11.9406	11.7972	11.8772	9.3273	9.82061	9.73706	9.2506	9.91908	10.1214	8.78778	9.71408	9.48914
Solyc01g018090.1.1	Solyc01g018090	Photosystem I P700 chlorophyll a apoprotein A1 (B0Z4L7_OENAR)	11.7389	11.6851	11.7102	12.0185	12.0368	11.7737	0	0	0	0.422288	0.273879	0.8527	11.3791	12.1484	11.6892	11.8278	11.4117	11.8159	11.6851	11.5906	11.8549	11.653	12.067	12.3355	11.7166	12.0441	12.3497	11.373	12.1064	11.8416
Solyc01g018100.1.1	Solyc01g018100	Unknown Protein	7.22695	7.64527	7.97944	7.27051	6.99436	7.89626	0	0	0	0.958228	0.306108	0.903125	7.3266	7.20309	7.15118	6.8753	7.58472	8.47579	7.42425	7.38	9.13408	7.05907	6.86362	7.88885	7.06211	7.03102	6.88995	8.7415	7.22558	7.7217
Solyc01g019100.1.1	Solyc01g019100	Unknown Protein	6.99467	7.11024	6.8698	6.91941	6.65641	6.96072	0	0	0	0.875714	0.246175	0.826804	7.2676	6.87755	6.83886	8.14164	6.52704	6.66203	6.77914	6.90915	6.92111	7.03637	6.84494	6.87691	6.753	6.55303	6.66319	6.76323	7.03454	7.08439
Solyc01g020100.1.1	Solyc01g020100	Unknown Protein	7.12255	6.90931	6.80241	6.83515	7.06149	6.62245	0	0	0	0.456697	0.689848	0.615045	7.05783	6.855	7.45481	6.75351	7.01638	6.95804	7.02001	6.60363	6.7836	7.22762	6.82332	6.45453	7.79656	6.62757	6.76034	6.63058	6.52637	6.7104
Solyc01g020110.1.1	Solyc01g020110	Zinc finger family protein (D7LC67_ARALY)	6.63518	6.7217	6.73641	7.11173	6.7252	7.16907	0	0	0	0.102148	0.992636	0.104991	6.61554	6.72076	6.56923	6.74601	6.99602	6.42308	7.05653	6.57006	6.58263	7.37169	7.08047	6.88302	6.74813	6.57403	6.85343	6.7951	7.58185	7.13026
Solyc01g020130.2.1	Solyc01g020130	Glycosyltransferase (Q50HV0_SOLLC)	8.27993	8.28005	8.55633	8.33698	8.26837	8.60912	0	0	0	0.884342	0.97753	0.877023	8.41598	8.15439	8.26943	7.99889	8.87937	7.96189	8.48617	8.72986	8.45297	8.032	8.24716	8.73177	8.04437	8.62152	8.13921	8.43024	8.77353	8.62358
Solyc01g020140.2.1	Solyc01g020140	Glycosyltransferase (Q50HV0_SOLLC)	8.45218	8.34561	8.46111	8.34879	8.45095	8.70556	0	0	0	0.612505	0.577159	0.159341	8.603	8.34626	8.40727	8.19807	8.55464	8.28413	8.48369	8.60518	8.29445	8.27136	8.42125	8.35376	8.50569	8.50174	8.34543	8.54599	8.73352	8.83716
Solyc01g020150.2.1	Solyc01g020150	Glycosyltransferase (Q50HU7_SOLTU)	9.75949	9.66938	9.79104	9.87175	9.91097	10.113	0	0	0	0.675065	0.302742	0.152937	9.86543	9.64373	9.76933	9.42869	9.99628	9.58316	9.96866	9.9819	9.42256	9.69406	9.89915	10.0221	9.83828	10.0118	9.88278	9.93829	10.2079	10.1929
Solyc01g020160.1.1	Solyc01g020160	Unknown Protein	7.16768	7.25407	7.17611	7.0143	7.87762	7.40602	0	0	0	0.825918	0.283628	0.699944	7.1932	7.14169	7.16816	7.23606	7.24282	7.28332	7.14692	7.13677	7.24463	7.15797	6.87433	7.0106	7.14921	9.35358	7.13008	6.88978	7.14595	8.18232
Solyc01g020190.2.1	Solyc01g020190	Membrane-associated ring finger 6 (B3VKM1_PIG)	7.72478	8.05101	7.83813	9.14849	9.42484	9.41346	1	1	1	0.00244417	0.00198278	0.00056544	7.59908	7.89521	7.68006	7.66648	8.837	7.64953	8.06469	8.03395	7.41576	9.10976	9.1289	9.20681	8.98615	9.46058	9.8278	9.01238	9.73013	9.49787
Solyc01g020220.1.1	Solyc01g020220	Replication factor C subunit 5 (B6T5I0_MAIZE)	7.66421	7.72694	7.82449	7.53518	7.23139	7.10252	0	0	0	0.654349	0.0511305	0.00624521	7.54436	7.97445	7.47383	7.68233	7.88726	7.61124	7.99793	7.87718	7.59836	7.96377	7.27784	7.36393	7.39733	7.19515	7.1017	7.27095	7.01117	7.02544
Solyc01g020230.2.1	Solyc01g020230	Unknown Protein	7.87687	7.84704	8.07968	8.11691	7.34287	7.43679	0	0	0	0.353831	0.0387107	0.00955321	7.78882	8.23249	7.60931	7.80385	7.8206	7.91668	8.11543	8.13587	7.98772	8.18685	7.86184	8.30204	7.70766	7.08945	7.2315	7.5487	7.33267	7.42901
Solyc01g020240.2.1	Solyc01g020240	T31J12.1 protein (Fragment) (Q9ZPZ6_ARATH)	9.28953	9.39384	9.32973	8.88807	8.36525	8.43317	0	-1	0	0.0347094	2.46947e-05	6.93145e-05	9.33987	9.22536	9.30337	9.51788	9.28522	9.37843	9.27406	9.33585	9.37927	8.98919	8.8529	8.82211	8.65058	8.28754	8.15765	8.53733	8.33382	8.42838
Solyc01g020250.1.1	Solyc01g020250	Pol polyprotein (POL_SMRVH)	7.03308	7.11688	7.28906	7.35304	7.53638	7.3506	0	0	0	0.152565	0.0494158	0.781253	7.14626	7.06931	6.88368	6.92757	7.36232	7.06077	7.45207	6.98393	7.43117	7.59834	7.24267	7.21812	7.56535	7.45196	7.59183	7.44504	7.30079	7.30596
Solyc01g020270.1.1	Solyc01g020270	Ulp1 protease family C-terminal catalytic domain containing protein (Q60D46_SOLDE)	7.30829	7.67042	7.15872	7.13821	7.20385	7.1324	0	0	0	0.688046	0.202035	0.947408	7.45501	7.2852	7.18465	7.02084	8.55157	7.43883	7.21514	7.34984	6.91118	7.45114	7.03603	6.92747	7.19653	7.21193	7.20308	7.03769	7.06277	7.29673
Solyc01g020280.1.1	Solyc01g020280	Unknown Protein	6.95493	6.739	6.64845	6.76972	6.66052	6.79929	0	0	0	0.633088	0.83923	0.663419	7.79301	6.62696	6.44484	6.89245	6.70169	6.62287	6.53621	6.62736	6.78179	7.02954	6.58589	6.69373	6.82569	6.63774	6.51812	6.64545	6.85349	6.89892
Solyc01g020290.1.1	Solyc01g020290	60S ribosomal protein L7A-like (Q2VCI3_SOLTU)	9.61547	9.57124	9.476	9.82279	9.91834	10.0212	0	0	0	0.295489	0.0618904	0.00521658	9.64454	9.62898	9.57289	9.78294	9.42974	9.50103	9.30582	9.44145	9.68074	9.87047	9.74571	9.85217	10.0063	9.89828	9.8504	10.151	10.129	9.78365
Solyc01g020300.2.1	Solyc01g020300	Unknown Protein	7.09131	6.73399	7.21392	6.97764	7.45246	7.093	0	0	0	0.815108	0.0767717	0.775719	6.86989	7.8118	6.59224	6.77126	7.06452	6.3662	7.13978	7.15168	7.35031	7.19244	6.87048	6.86999	7.79706	6.80248	7.75786	6.98183	7.44067	6.85651
Solyc01g020320.2.1	Solyc01g020320	Unknown Protein	8.24793	8.58162	8.27857	8.73351	8.21933	8.28816	0	0	0	0.0768645	0.158707	0.973039	8.31012	8.21697	8.21669	8.54863	8.64588	8.55034	8.36127	8.40868	8.06575	8.52887	8.51493	9.15673	8.34851	8.48366	7.82581	8.1088	8.5248	8.23089
Solyc01g020330.2.1	Solyc01g020330	Unknown Protein	6.47127	6.76481	6.44366	6.28039	6.37632	6.32248	0	0	0	0.793221	0.543949	0.853114	6.71873	6.478	6.21708	8.21899	5.85813	6.21731	6.01693	6.09596	7.21808	6.29228	6.11703	6.43185	6.29717	6.52787	6.30392	5.8303	6.34863	6.7885
Solyc01g020350.1.1	Solyc01g020350	Unknown Protein	7.64585	7.54039	6.91756	7.13736	7.96254	7.87503	0	0	0	0.378809	0.44097	0.0668942	7.85488	6.9684	8.11427	7.32556	8.46282	6.83279	6.78212	6.94574	7.02481	7.13207	7.04236	7.23765	7.21743	8.20792	8.46226	8.05081	8.29326	7.28102
Solyc01g020370.1.1	Solyc01g020370	Unknown Protein	7.334	7.23598	7.01757	7.24944	7.13809	7.20595	0	0	0	0.841884	0.802158	0.59458	6.921	7.70292	7.37807	7.59253	6.83309	7.28234	6.74332	6.6795	7.62989	7.30927	7.03117	7.40789	7.44558	6.85614	7.11254	7.18124	7.16839	7.26823
Solyc01g020430.1.1	Solyc01g020430	Thiosulfate cyanide sulfurtransferase-like protein (Fragment) (C0LIR5_SOLLC)	6.69105	6.34812	6.33441	6.69661	7.49662	6.99441	0	1	0	0.987672	0.000603555	0.0206988	7.12334	6.54062	6.40921	6.27377	6.28581	6.48476	6.22724	6.37035	6.40565	6.8775	6.7759	6.43643	7.112	7.56449	7.81336	7.31742	6.75994	6.90589
Solyc01g020440.2.1	Solyc01g020440	Replication factor C subunit 5 (B6T5I0_MAIZE)	9.5439	9.65368	9.9429	9.96	9.07105	8.94096	0	0	-1	0.435549	0.233738	0.0386216	9.1788	10.1189	9.33401	9.60514	9.8366	9.51931	10.1717	10.1789	9.47818	10.689	9.53979	9.65117	9.80529	8.71265	8.69521	9.48998	8.78595	8.54694
Solyc01g020450.1.1	Solyc01g020450	Unknown Protein	7.56139	7.80114	7.71169	8.26365	8.13693	8.3596	0	0	0	0.00708851	0.141307	0.00683705	7.60448	7.65415	7.42554	7.83004	7.66121	7.91216	7.67918	7.76035	7.69553	8.59916	8.043	8.14879	8.4597	7.84075	8.11034	8.52213	8.38549	8.17117
Solyc01g020460.1.1	Solyc01g020460	ORF65d (A4QMH1_PINKO)	7.94021	8.02747	7.7069	7.5359	7.53597	7.35491	0	0	0	0.300233	0.175024	0.320608	7.58657	7.77106	8.46299	8.10502	7.37361	8.60379	7.53426	7.68508	7.90137	7.576	7.49737	7.53432	7.27828	7.38285	7.94678	7.25923	7.29181	7.51368
Solyc01g020470.1.1	Solyc01g020470	NADH-ubiquinone oxidoreductase (Q5M9T3_TOBAC)	7.83192	8.07411	7.91436	7.68881	7.94896	7.83725	0	0	0	0.47351	0.505585	0.678734	7.83488	7.79822	7.86266	8.02707	8.2491	7.94617	7.83535	8.01099	7.89672	7.91001	7.61537	7.54104	7.98965	7.94149	7.91574	7.91491	7.99864	7.59819
Solyc01g020490.1.1	Solyc01g020490	Unknown Protein	6.58869	7.25912	6.6026	6.75198	6.85303	6.85633	0	0	0	0.733891	0.329594	0.539322	6.69	6.64357	6.43251	6.64535	6.7353	8.3967	6.59674	6.59416	6.61688	6.91906	6.70608	6.63081	6.90278	6.84504	6.81128	6.86236	6.73324	6.97338
Solyc01g020500.1.1	Solyc01g020500	Unknown Protein	7.23403	7.32264	6.93501	6.95335	7.12774	7.02016	0	0	0	0.501626	0.628623	0.832664	6.90439	6.87254	7.92516	7.29172	6.71291	7.96328	6.81656	6.91659	7.0719	7.16088	6.84521	6.85394	7.20777	6.95532	7.22014	7.16651	6.82953	7.06444
Solyc01g020510.1.1	Solyc01g020510	Ycf2 (A6Y9X1_HAMJA)	7.2429	7.27139	7.42017	7.40565	7.337	7.28815	0	0	0	0.430946	0.752976	0.483309	7.18864	7.42329	7.11678	7.43875	7.06804	7.30737	7.30957	7.35806	7.59289	7.31809	7.62163	7.27722	7.37678	7.23935	7.39486	7.37862	7.30994	7.17589
Solyc01g020520.2.1	Solyc01g020520	Membrane-bound transcription factor protease site 2 (Q4V9P5_DANRE)	7.66396	7.78972	7.69845	7.70401	7.34921	7.39565	0	0	0	0.879761	0.0427503	0.144756	7.56967	7.83502	7.58718	7.60737	8.04371	7.71807	7.75217	7.7683	7.57489	7.63359	7.73035	7.74809	7.61406	7.21061	7.22296	7.6856	7.24836	7.253
Solyc01g020550.1.1	Solyc01g020550	Unknown Protein	7.05254	7.27036	7.13737	7.8581	6.93231	7.11098	0	0	0	0.0187429	0.280272	0.938369	7.00764	6.98622	7.16376	7.24208	7.48584	7.08316	7.23285	7.22308	6.95617	7.63198	7.39341	8.5489	6.83937	6.91868	7.03888	6.97578	6.90764	7.44953
Solyc01g020570.1.1	Solyc01g020570	Calcium-transporting ATPase 1 (Q7XBH9_CERRI)	7.53522	7.538	7.22192	7.31906	7.00442	6.99211	0	0	0	0.487299	0.0603666	0.407889	7.69414	7.28427	7.62724	7.27714	8.13316	7.2037	7.27596	7.19899	7.19082	7.53767	7.16873	7.25079	7.29492	6.84825	6.87008	7.099	6.89275	6.98459
Solyc01g020590.1.1	Solyc01g020590	Unknown Protein	6.99021	7.14962	7.14671	7.19774	7.65821	7.39242	0	0	0	0.604186	0.148444	0.483921	7.13428	7.05745	6.77892	7.52554	6.88375	7.03955	7.26213	6.82608	7.35193	7.00829	7.50796	7.07697	7.53444	8.19303	7.24715	7.22262	7.06166	7.89298
Solyc01g021600.2.1	Solyc01g021600	Disease resistance response protein (A8IXC7_BRACM)	6.74425	6.96023	6.77767	6.85342	7.67359	7.34209	0	0	0	0.79017	0.0423744	0.0939606	6.60619	6.80381	6.82276	6.86087	7.41363	6.6062	6.95329	6.51604	6.86369	7.04633	6.67712	6.83681	7.08676	7.89099	8.04303	6.90585	7.69845	7.42197
Solyc01g021610.1.1	Solyc01g021610	Unknown Protein	7.00558	6.90433	6.90055	7.35424	7.19536	7.21143	0	0	0	0.151637	0.204388	0.161675	7.00726	6.9697	7.03976	6.97363	6.97149	6.76786	6.8835	7.05104	6.7671	7.19307	7.85874	7.01092	7.14658	7.10931	7.33019	7.24084	7.18732	7.20614
Solyc01g021620.1.1	Solyc01g021620	Unknown Protein	6.69007	6.60631	6.51659	6.61814	7.37605	7.11631	0	0	0	0.858167	0.0229831	0.062745	6.73985	6.72216	6.6082	6.37794	6.95258	6.48841	6.55208	6.50095	6.49675	6.77336	6.54328	6.53778	6.74718	7.52183	7.85915	6.65058	7.46469	7.23365
Solyc01g021640.2.1	Solyc01g021640	DDB1- and CUL4-associated factor 4 (DCAF4_BOVIN)	8.41192	8.79987	8.57232	9.60595	9.88768	9.98654	1	1	1	0.00480607	0.00593474	0.000734336	8.45923	8.39226	8.38427	8.24959	9.7605	8.38952	8.65993	8.71439	8.34264	9.39282	9.72023	9.7048	9.87868	9.77852	10.0058	9.90997	10.0619	9.98777
Solyc01g021670.2.1	Solyc01g021670	POT family domain containing protein expressed (D8L9H8_WHEAT)	10.1464	10.2396	10.2466	10.1097	9.79381	9.97342	0	0	0	0.898148	0.0542642	0.219528	10.0435	10.3645	10.0312	10.1494	10.3891	10.1803	10.3461	10.3507	10.0429	10.2712	9.90705	10.1508	10.0627	9.64965	9.6691	10.2879	9.76372	9.86864
Solyc01g021680.1.1	Solyc01g021680	HAT family dimerisation domain containing protein (Q2R4E7_ORYSJ)	7.4892	7.36411	7.46681	7.15152	7.28157	6.96043	0	0	0	0.265742	0.793489	0.0679115	7.85837	7.34213	7.26709	7.36434	7.35652	7.37148	7.46501	7.39525	7.54017	7.41432	7.0452	6.99505	7.1622	7.68569	6.99681	6.53923	7.07214	7.26992
Solyc01g021700.1.1	Solyc01g021700	Unknown Protein	7.20212	7.09873	7.02253	7.58769	7.3006	7.24122	0	0	0	0.09592	0.362036	0.302401	7.26761	7.16685	7.17191	6.91824	7.39548	6.98247	7.17815	6.83835	7.0511	7.67736	7.48229	7.60342	6.96518	7.39927	7.53734	7.39048	7.16377	7.16942
Solyc01g021730.2.1	Solyc01g021730	NAC domain protein IPR003441 (B9IHI9_POPTR)	6.74707	6.8082	6.81154	7.03104	7.27528	7.12109	0	0	0	0.269465	0.0539612	0.182969	6.79189	6.85579	6.59352	6.8659	6.89962	6.65909	6.67274	6.85551	6.90636	7.16671	7.00447	6.92193	7.03923	7.00419	7.78243	7.01988	7.29664	7.04676
Solyc01g021740.1.1	Solyc01g021740	Mitochondrial 2-oxoglutarate/malate carrier protein (Q9FSF4_TOBAC)	12.5707	12.5993	12.4532	11.8009	11.7978	11.6837	0	0	0	0.0446969	0.0281824	0.0305926	12.6092	12.6	12.503	12.8522	12.139	12.8066	12.2044	12.1509	13.0044	11.3824	11.9643	12.056	11.3996	12.061	11.9329	11.3323	11.792	11.9269
Solyc01g022740.2.1	Solyc01g022740	Kelch-like protein 21 (KLH21_MOUSE)	9.09291	8.94525	8.90633	8.52358	7.92751	7.90336	0	-1	-1	0.00724935	4.67615e-05	4.29275e-05	9.10616	9.07043	9.10215	8.97343	8.8019	9.06042	8.92508	8.93457	8.85934	8.31138	8.50488	8.75449	8.06825	7.92199	7.79228	8.13542	7.82321	7.75146
Solyc01g022750.2.1	Solyc01g022750	NADH dehydrogenase (B5G1U3_TAEGU)	10.9571	10.912	11.1531	11.3281	11.3224	11.4137	0	0	0	0.209187	0.138802	0.33639	10.899	11.0928	10.8796	11.2872	10.2142	11.2347	11.1116	11.0904	11.2574	11.276	11.2556	11.4527	11.3453	11.2379	11.3839	11.5028	11.406	11.3322
Solyc01g022770.1.1	Solyc01g022770	Unknown Protein	6.89705	6.90171	6.72229	7.31642	7.29632	7.30764	0	0	0	0.347301	0.346222	0.144071	6.99465	6.62202	7.07449	6.901	6.81304	6.99111	6.60842	6.72616	6.83228	7.01523	8.08434	6.84968	7.7443	7.25827	6.8864	6.7914	7.92156	7.20996
Solyc01g022780.1.1	Solyc01g022780	Unknown Protein	8.8966	8.93234	8.9199	9.39794	10.1745	9.37816	0	1	0	0.0303633	2.58876e-05	0.0311312	8.88438	9.11394	8.69148	8.89889	8.93104	8.96709	8.88288	8.8733	9.00352	9.15013	9.59801	9.44567	10.1108	10.2558	10.1569	9.03896	9.62404	9.47147
Solyc01g022790.1.1	Solyc01g022790	Unknown Protein	8.35041	8.35875	7.90697	7.9284	8.36841	8.10829	0	0	0	0.26397	0.983565	0.571704	8.40951	8.25095	8.39076	8.40897	8.18198	8.4853	7.73591	7.71249	8.27252	7.69842	8.10638	7.98039	7.77558	8.87115	8.4585	7.8326	8.68096	7.8113
Solyc01g028810.2.1	Solyc01g028810	chaperonin (B4VMY1_9CYAN)	14.2512	14.0881	14.1914	14.4088	14.1995	14.0283	0	0	0	0.623531	0.716823	0.56511	13.9156	14.8162	14.0219	14.3183	13.8016	14.1445	14.0492	14.0665	14.4584	14.2155	14.4103	14.6006	14.1406	14.2978	14.1602	14.1241	14.0803	13.8806
Solyc01g028830.2.1	Solyc01g028830	ATP binding / serine-threonine kinase (C5DB71_VITVI)	10.6781	10.7868	10.9323	11.5052	10.549	10.6181	0	0	0	0.0264129	0.500948	0.345621	10.6876	10.9369	10.4097	10.719	10.8409	10.8005	11.0217	11.0537	10.7216	11.3855	11.3852	11.745	10.9599	10.6897	9.99727	11.2201	10.3973	10.237
Solyc01g028840.1.1	Solyc01g028840	Helicase-like protein (Q6H6L6_ORYSJ)	6.77625	6.76415	6.87781	6.9666	7.00873	7.1283	0	0	0	0.489235	0.332627	0.30187	6.87098	6.68788	6.76989	6.72787	6.88253	6.68206	6.72087	7.18731	6.72526	7.3149	6.62406	6.96083	6.94482	6.89998	7.18139	7.45463	6.95459	6.97569
Solyc01g028850.1.1	Solyc01g028850	Unknown Protein; contains Interpro domain(s) IPR010285 Protein of unknown function DUF889, eukaryote	6.87029	6.72303	6.88914	6.73639	6.89318	7.01003	0	0	0	0.772226	0.690253	0.769452	6.82406	6.95741	6.82938	6.86829	6.67762	6.62318	7.0892	6.81289	6.76532	6.8812	6.6907	6.63726	7.50869	6.57871	6.59214	6.34603	6.84315	7.84092
Solyc01g028860.2.1	Solyc01g028860	YTH domain family 2 (Predicted) (B2GUU1_RAT)	13.0131	13.505	12.7115	13.6037	13.9011	14.1608	0	0	1	0.179541	0.345661	0.00159124	13.278	12.5758	13.1854	12.9697	14.4265	13.1187	12.5992	12.6148	12.9205	13.1766	13.7804	13.8541	13.7224	13.8984	14.0825	13.9576	14.4148	14.1101
Solyc01g028870.2.1	Solyc01g028870	N utilization substance protein B homolog (D5S311_CLODI)	11.0478	10.8609	11.1721	10.6487	9.87024	9.69194	0	0	-1	0.357705	0.0175413	0.001062	10.5564	11.9211	10.6658	11.1489	10.6341	10.7996	11.2665	11.2072	11.0426	10.8707	10.4726	10.6027	10.2787	9.74677	9.5852	10.1183	9.39361	9.56389
Solyc01g028900.2.1	Solyc01g028900	1-deoxy-D-xylulose-5-phosphate synthase (DXS_DESAP)	10.8284	11.2338	10.9554	12.4579	12.8226	12.8884	1	1	1	0.000354962	0.000244223	3.46579e-05	11.0498	10.5787	10.8566	10.7573	12.0813	10.8628	11.1013	11.0406	10.7243	12.3935	12.355	12.6254	12.7196	12.6548	13.0933	12.8242	12.9261	12.9148
Solyc01g028930.2.1	Solyc01g028930	TATA-box binding protein (Q9ZTX5_PHAVU)	10.6046	10.7123	10.5201	10.5954	10.7982	10.9044	0	0	0	0.964961	0.605554	0.0162523	10.5942	10.5404	10.6793	10.6068	10.8318	10.6983	10.5981	10.5781	10.384	10.5201	10.5614	10.7048	10.7866	10.7137	10.8944	10.9976	10.7739	10.9417
Solyc01g028940.1.1	Solyc01g028940	Unknown Protein	9.39948	9.49836	9.31397	9.25817	9.14896	9.27476	0	0	0	0.545213	0.0953575	0.861663	9.51035	9.11919	9.5689	9.26465	9.83632	9.3941	9.3906	9.42841	9.1229	9.18838	9.20126	9.38489	9.11371	9.15956	9.17361	9.27876	9.29805	9.24747
Solyc01g028950.1.1	Solyc01g028950	Unknown Protein	6.84627	7.17621	6.92145	6.98508	8.49084	6.95901	0	0	0	0.902427	0.14503	0.969802	6.8738	7.04259	6.62241	7.1099	7.95483	6.46389	7.05557	6.96499	6.74379	7.34589	6.87732	6.73201	10.9674	7.22445	7.28071	7.13406	6.87271	6.87027
Solyc01g028980.1.1	Solyc01g028980	Unknown Protein	7.49167	7.20141	7.47009	7.04831	7.23345	7.05543	0	0	0	0.360916	0.954421	0.34398	6.8747	7.80567	7.79463	7.34848	6.93012	7.32565	6.53575	7.64201	8.2325	7.10498	7.20801	6.83194	6.8938	7.40122	7.40532	7.16309	7.16554	6.83764
Solyc01g033980.2.1	Solyc01g033980	Unknown Protein	7.51995	7.62038	7.46131	7.64632	7.57658	7.60946	0	0	0	0.527396	0.830667	0.402925	7.57681	7.52622	7.45682	7.53599	7.84469	7.48046	7.49784	7.36195	7.52415	7.58739	7.70603	7.64553	7.54274	7.41015	7.77685	7.55968	7.47601	7.79269
Solyc01g033990.1.1	Solyc01g033990	Genomic DNA chromosome 5 P1 clone MBG8 (Q9FFU3_ARATH)	8.6323	8.79013	8.7253	8.45332	8.7	9.00577	0	0	0	0.679642	0.832929	0.450682	8.60413	8.69218	8.60059	8.56331	9.31539	8.49169	8.90656	8.87092	8.39842	8.68613	8.43352	8.24031	9.39929	8.42657	8.27415	9.41643	8.79026	8.81061
Solyc01g034010.1.1	Solyc01g034010	Serine/threonine-protein phosphatase 7 long form homolog (PPP7L_ARATH)	7.04508	7.03967	7.07695	6.8663	7.16844	7.50217	0	0	0	0.641592	0.725339	0.190266	6.87624	7.25151	7.00748	6.90511	7.18834	7.02556	7.25092	7.11155	6.86838	7.07967	6.85391	6.66533	6.98008	6.8071	7.71813	6.8952	7.78404	7.82728
Solyc01g034020.2.1	Solyc01g034020	Serine/threonine-protein phosphatase (A5AT05_VITVI)	11.2088	11.221	10.9296	10.7967	10.4226	10.4834	0	0	0	0.0836422	0.00166884	0.0438953	11.4213	10.8489	11.3561	11.2473	11.0415	11.3741	10.8025	10.799	11.1872	10.6585	10.7737	10.9579	10.5564	10.4782	10.2333	10.4749	10.5594	10.416
Solyc01g034050.1.1	Solyc01g034050	Histone-lysine N-methyltransferase ASHR1 (B6TKB7_MAIZE)	7.73995	8.03856	8.07223	8.26298	7.94759	8.2144	0	0	0	0.0201444	0.681446	0.485079	7.68592	7.95656	7.57737	8.01822	8.2012	7.89627	8.18724	8.07115	7.95831	8.07152	8.30414	8.41328	8.11452	7.85742	7.87082	8.47359	8.05093	8.11869
Solyc01g034070.1.1	Solyc01g034070	Unknown Protein; contains Interpro domain(s) IPR016027 Nucleic acid-binding, OB-fold-like	7.7244	7.69665	7.53792	7.63259	7.14629	7.29693	0	0	0	0.77255	0.0446567	0.362201	7.72198	7.55641	7.89483	7.61801	7.91226	7.55969	7.58061	7.64746	7.38568	8.25059	7.24402	7.40314	7.21253	7.0321	7.19425	7.32719	7.2876	7.27598
Solyc01g034090.1.1	Solyc01g034090	Gag and Pol (Q8LSK0_MAIZE)	7.07469	6.95989	6.91702	7.09481	6.9664	6.97087	0	0	0	0.951789	0.984505	0.84284	7.01889	6.83121	7.37397	7.21432	6.85496	6.81039	6.65647	7.20157	6.89303	7.02082	7.44844	6.81516	7.12882	6.85376	6.91662	6.9288	7.05201	6.93181
Solyc01g034100.1.1	Solyc01g034100	Ulp1 protease family C-terminal catalytic domain containing protein (Q60D46_SOLDE)	7.18961	7.28357	7.27058	7.28558	7.41818	7.33863	0	0	0	0.663999	0.498745	0.733255	7.16765	7.14651	7.25468	7.17316	7.58332	7.09422	7.24404	7.28431	7.28337	7.44961	7.22213	7.18499	7.20879	7.62547	7.42028	7.25102	7.33994	7.42494
Solyc01g034110.1.1	Solyc01g034110	MuDR family transposase containing protein (Q60D51_SOLDE)	6.80072	6.7984	6.58654	7.00194	7.04108	7.18053	0	0	0	0.46174	0.335194	0.0185369	6.78879	6.80473	6.80863	6.74775	6.97773	6.66974	6.58389	6.52719	6.64856	7.25469	6.76214	6.98901	6.8297	7.19477	7.09878	7.38332	6.68577	7.4725
Solyc01g034120.2.1	Solyc01g034120	Mutator-like transposase (Q9SI31_ARATH)	7.15811	7.30061	7.09344	7.38381	7.37406	7.36997	0	0	0	0.371591	0.77697	0.221707	7.18468	7.22529	7.06435	7.11538	7.68226	7.10419	7.06996	7.06715	7.14322	7.79525	7.2674	7.08878	7.40123	7.28737	7.43359	7.31483	7.41803	7.37705
Solyc01g034140.1.1	Solyc01g034140	Unknown Protein	7.02778	7.00741	7.10649	7.24577	7.63382	7.55444	0	0	0	0.40623	0.0132895	0.0587385	7.06622	6.97757	7.03955	7.0202	7.06682	6.93521	7.37502	7.00893	6.93553	7.27529	7.3549	7.10712	7.52157	7.55579	7.8241	7.24866	8.04049	7.37418
Solyc01g034150.2.1	Solyc01g034150	DNA polymerase IV (C9SBX6_VERA1)	9.04758	9.13565	9.03172	8.71196	8.93176	8.97502	0	0	0	0.215544	0.435749	0.834731	9.06124	9.09374	8.98778	8.80406	9.65504	8.94785	9.11161	9.15406	8.82951	8.45099	8.90618	8.77873	8.95839	8.8035	9.03341	9.04776	9.06873	8.80858
Solyc01g034160.1.1	Solyc01g034160	Pol polyprotein (Q94FM1_CITPA)	7.72559	7.70339	7.69721	7.44384	8.4361	8.47861	0	0	0	0.233844	0.00291291	0.00151192	7.88298	7.54264	7.75115	7.59816	7.78812	7.72388	7.66385	7.69348	7.73431	7.55621	7.45779	7.31751	8.19694	8.30152	8.80986	8.1839	8.62418	8.62776
Solyc01g034200.1.1	Solyc01g034200	Uncharacterized mitochondrial protein AtMg00820 (M820_ARATH)	6.42411	6.33603	7.00401	6.53257	6.6937	6.56118	0	0	0	0.81351	0.356219	0.231581	6.1838	6.62179	6.46673	6.49205	6.22281	6.29324	6.50667	6.58763	7.91774	6.53915	6.43358	6.62498	6.71392	6.47831	6.88887	6.17001	6.66003	6.8535
Solyc01g034210.1.1	Solyc01g034210	Polyprotein (Q9SXQ3_ARATH)	6.85298	6.92775	6.73481	6.88919	6.90424	7.10529	0	0	0	0.927674	0.951172	0.218212	7.26239	6.7105	6.58606	6.76546	7.44441	6.57339	6.78695	6.63255	6.78495	7.03722	6.91162	6.71873	6.8841	6.77886	7.04976	7.55132	6.86469	6.89985
Solyc01g034220.1.1	Solyc01g034220	Unknown Protein; contains Interpro domain(s) IPR001463 Sodium:alanine symporter	7.0145	8.30932	7.69588	8.25841	7.87135	7.63371	0	0	0	0.341279	0.742392	0.962554	7.10615	7.36271	6.57464	6.79746	11.2338	6.89672	8.2544	8.08244	6.7508	9.48302	7.77775	7.51447	8.58157	7.89012	7.14236	8.65385	7.16253	7.08476
Solyc01g035220.1.1	Solyc01g035220	NAD(P)H-quinone oxidoreductase subunit 2 chloroplastic (A6YA17_9MAGN)	9.11302	9.11472	9.11869	8.92399	9.07311	8.86365	0	0	0	0.641786	0.921536	0.468491	8.82025	9.39244	9.12636	9.27735	8.83152	9.2353	8.97845	8.97776	9.39986	8.60296	9.1064	9.0626	8.54191	9.22514	9.45227	8.31088	9.07568	9.20439
Solyc01g044240.2.1	Solyc01g044240	Unknown Protein	9.76291	10.4605	10.1505	9.35027	9.01145	8.89546	0	-1	0	0.572517	0.029685	0.050381	10.1623	9.33096	9.79542	9.41743	12.1168	9.84725	10.2935	10.2261	9.93174	9.88231	9.12372	9.04477	9.45867	8.64451	8.93119	8.70777	8.95463	9.02399
Solyc01g044270.2.1	Solyc01g044270	Chaperone protein dnaJ 49 (DNJ49_ARATH)	9.2834	9.38955	9.28355	8.9052	9.48814	9.50295	0	0	0	0.0568303	0.617595	0.222669	9.31092	9.32063	9.21864	9.37788	9.53318	9.25758	9.29136	9.31733	9.24197	8.76142	9.132	8.82216	9.37477	9.43696	9.65271	9.68252	9.55203	9.27432
Solyc01g044300.1.1	Solyc01g044300	Unknown Protein	6.79821	7.18208	6.88548	7.10129	6.92216	6.95514	0	0	0	0.341491	0.388525	0.824601	6.86812	6.87072	6.6558	6.73806	7.86007	6.94811	6.88316	6.88312	6.89016	7.39628	7.01303	6.89458	7.07579	6.95253	6.73817	7.07177	6.93067	6.86297
Solyc01g044320.1.1	Solyc01g044320	Ulp1 protease family C-terminal catalytic domain containing protein (Q60D46_SOLDE)	6.95813	7.55209	6.96029	7.09732	7.15716	7.38288	0	0	0	0.740691	0.275444	0.226012	6.96909	6.93652	6.96878	7.28436	7.93359	7.43832	6.78473	7.18296	6.9132	7.82558	6.62859	6.83778	7.01851	6.97568	7.47729	7.1616	7.7839	7.20315
Solyc01g044340.2.1	Solyc01g044340	Os09g0513800 protein (Fragment) (Q0J0E7_ORYSJ)	6.99767	7.03584	6.94622	7.1525	7.1766	7.30869	0	0	0	0.385276	0.402138	0.0277854	7.06225	7.04787	6.88289	6.93422	7.24855	6.92473	6.88574	6.8853	7.06762	7.23831	7.19346	7.02573	7.17951	7.18571	7.16457	7.20948	7.41886	7.29774
Solyc01g044360.2.1	Solyc01g044360	Importin beta-3 (Q16TN4_AEDAE)	12.0455	12.2296	11.8069	12.7483	13.0163	13.2545	0	0	1	0.0455955	0.0200077	0.000242198	12.3361	11.5824	12.218	12.1614	12.361	12.1665	11.6559	11.6623	12.1026	12.4327	12.8403	12.972	13.3976	12.7779	12.8734	13.6438	13.3122	12.8076
Solyc01g044390.1.1	Solyc01g044390	Unknown Protein	6.97867	6.5958	6.5932	6.77163	6.79185	6.73582	0	0	0	0.427799	0.424292	0.553408	7.51335	6.72875	6.69392	6.5996	6.5692	6.61861	6.52844	6.5704	6.68076	6.95846	6.67832	6.6781	6.75851	6.96068	6.65635	6.731	6.6469	6.82955
Solyc01g044420.2.1	Solyc01g044420	Calmodulin binding protein (B6SL12_MAIZE)	6.62466	6.49916	6.72202	6.95001	7.29008	7.04855	0	0	0	0.480353	0.0606051	0.428809	6.73868	6.52086	6.61444	6.49922	6.51922	6.47903	6.95225	6.77906	6.43476	7.71209	6.5298	6.60814	6.70518	7.33497	7.83008	6.52187	7.1615	7.46227
Solyc01g044430.1.1	Solyc01g044430	Ulp1 protease family C-terminal catalytic domain containing protein (Q60D46_SOLDE)	7.48991	7.3467	7.37934	7.19212	7.37517	7.3669	0	0	0	0.108298	0.889591	0.947617	7.46749	7.60426	7.39798	7.36135	7.40704	7.27171	7.32639	7.47328	7.33834	7.35331	7.29214	6.93092	7.2572	7.3632	7.5051	7.45539	7.24233	7.40298
Solyc01g044470.1.1	Solyc01g044470	Unknown Protein	7.08838	6.96601	6.67323	7.08964	6.93155	7.14832	0	0	0	0.997107	0.912963	0.069589	7.27074	6.93468	7.05971	6.96358	7.06613	6.86832	7.00677	6.43654	6.57637	7.12453	7.16234	6.98206	7.14413	6.71779	6.93271	7.32413	6.64687	7.47396
Solyc01g044490.2.1	Solyc01g044490	Elongation factor P family protein expressed (Q10BS5_ORYSJ)	10.1906	10.2228	10.0642	10.7898	11.0069	11.1739	0	0	1	0.00848478	0.000842997	3.43266e-05	10.1335	10.2859	10.1523	10.3537	9.99248	10.3221	9.96943	9.96951	10.2538	10.6917	10.8156	10.8621	11.1883	10.8393	10.993	11.39	11.2104	10.9212
Solyc01g044540.1.1	Solyc01g044540	Unknown Protein	7.1934	7.82289	7.30763	7.23834	6.94251	6.98612	0	0	0	0.923843	0.0210548	0.373594	6.90497	7.20008	7.47516	7.23406	8.65213	7.58248	7.18813	7.20848	7.52627	7.35971	7.10793	7.24737	6.96647	6.87795	6.98311	6.64925	7.35463	6.95448
Solyc01g045570.1.1	Solyc01g045570	Ulp1 protease family C-terminal catalytic domain containing protein (Q60D46_SOLDE)	7.80291	7.87587	7.72563	7.88885	7.87183	7.91285	0	0	0	0.71576	0.987839	0.34398	7.86028	7.74445	7.804	7.58789	8.21296	7.82676	7.74638	7.85308	7.57742	8.01758	7.95577	7.69319	7.73552	7.95011	7.92986	8.00257	7.88446	7.8515
Solyc01g045580.1.1	Solyc01g045580	Ulp1 protease family C-terminal catalytic domain containing protein (Q60D46_SOLDE)	7.09918	6.86196	6.84721	6.97174	7.1207	7.33692	0	0	0	0.465568	0.103164	0.0039105	7.13361	6.99448	7.16944	6.87902	6.91238	6.79448	6.84125	6.86229	6.83808	7.01609	6.96719	6.93193	7.18761	7.00835	7.16614	7.13028	7.33683	7.54366
Solyc01g047590.1.1	Solyc01g047590	Signal recognition particle protein (B0XFF2_CULQU)	8.55548	8.51291	8.56308	8.79769	8.82004	8.88509	0	0	0	0.132872	0.0464086	0.0337561	8.50776	8.67251	8.48616	8.5951	8.47545	8.46818	8.47514	8.70091	8.51321	8.69462	8.78489	8.91354	8.73295	8.8814	8.84576	8.81215	8.94789	8.89523
Solyc01g049640.1.1	Solyc01g049640	Polynucleotidyl transferase Ribonuclease H fold (A2Q617_MEDTR)	6.87754	7.57698	6.86416	7.22812	7.32926	6.8185	0	0	0	0.193771	0.33459	0.86698	6.7726	6.8154	7.04461	7.84274	7.36033	7.52786	6.5435	6.85576	7.19324	7.17951	7.06732	7.43753	6.9893	7.52309	7.47539	6.75287	6.97129	6.73133
Solyc01g049650.2.1	Solyc01g049650	Pyruvate kinase (B9SBM7_RICCO)	10.8252	10.9383	10.9456	11.6977	11.6898	11.3064	0	0	0	0.0339065	0.0501034	0.32929	11.0648	10.4138	10.997	10.8208	11.1267	10.8672	10.7863	10.7775	11.2729	10.9586	11.9308	12.2038	11.2772	11.7855	12.0067	11.0697	11.312	11.5375
Solyc01g049670.1.1	Solyc01g049670	Unknown Protein	6.81989	6.89409	6.86576	7.46135	6.98881	6.80623	0	0	0	0.0704809	0.798901	0.867758	7.05137	6.70275	6.70554	7.18412	6.7938	6.70434	6.73369	6.70866	7.15492	8.04939	7.58342	6.75126	7.15377	7.01025	6.80241	6.73662	6.80793	6.87415
Solyc01g049680.2.1	Solyc01g049680	Transcriptional activator protein Pur-alpha (C1BSV9_9MAXI)	11.0904	11.3977	11.1972	11.4826	11.6494	11.7588	0	0	0	0.177783	0.366726	0.0390489	11.0885	11.0607	11.122	11.0279	12.0621	11.103	11.2388	11.2653	11.0876	11.2692	11.6116	11.5672	11.7326	11.4972	11.7185	11.821	11.7803	11.6752
Solyc01g049690.2.1	Solyc01g049690	Transcriptional activator protein Pur-alpha (C1BSV9_9MAXI)	8.91837	9.29906	9.13729	9.54196	9.49217	9.72163	0	0	0	0.079362	0.583261	0.0733905	8.60233	9.07954	9.07325	8.74966	10.0709	9.07664	9.24967	9.28315	8.87904	9.46257	9.53973	9.62357	9.67048	9.31496	9.49107	9.80188	9.65987	9.70315
Solyc01g049700.2.1	Solyc01g049700	Retrotransposon gag protein (Q0KIS1_SOLDE)	8.33515	8.54356	8.55031	8.57662	9.10847	8.91321	0	0	0	0.368155	0.026523	0.131223	8.47057	8.0904	8.44447	8.3659	8.77655	8.48822	8.6095	8.59034	8.45108	8.69994	8.55578	8.47414	8.91021	8.93411	9.4811	8.66754	9.25708	8.81501
Solyc01g049760.1.1	Solyc01g049760	UDP-glucosyltransferase family 1 protein (C6KI44_CITSI)	6.76304	6.81953	6.73997	6.82058	7.19322	6.88676	0	0	0	0.817936	0.0730605	0.4774	6.72415	6.66401	6.90098	6.97042	6.78042	6.70777	6.45693	6.93095	6.83203	6.92017	6.76619	6.77539	7.50689	7.05124	7.02152	6.80535	6.98882	6.8661
Solyc01g049770.2.1	Solyc01g049770	Unknown Protein	9.44396	10.1615	9.68158	8.85024	8.96754	9.08735	0	-1	0	0.290226	0.0263205	0.241272	9.52935	9.18146	9.62108	9.48807	11.3268	9.66969	9.83027	9.79655	9.41791	9.21057	8.88118	8.45897	9.55457	8.47908	8.86897	9.52318	8.98073	8.75813
Solyc01g049810.2.1	Solyc01g049810	Pentatricopeptide repeat-containing protein (D7MLP6_ARALY)	7.38573	7.27933	7.43542	8.44876	8.47568	8.89053	1	1	1	0.00366179	0.000965447	0.000156145	7.18029	8.05389	6.92302	7.4314	7.06595	7.34063	7.51301	7.51259	7.28065	8.49452	8.38551	8.46624	8.64804	8.43819	8.34082	8.9645	9.18787	8.51921
Solyc01g049820.2.1	Solyc01g049820	Unknown Protein	6.73654	6.70048	6.77472	7.01509	7.57275	7.60875	0	0	0	0.121847	8.41504e-05	0.000100667	6.83771	6.87806	6.49384	6.73575	6.82997	6.53573	6.73561	6.85236	6.7362	7.06784	7.0208	6.95664	7.56726	7.66098	7.49001	7.50765	7.62116	7.69745
Solyc01g049830.2.1	Solyc01g049830	BY-inesin-like protein 5 (Q9AVP5_TOBAC)	6.81191	6.98173	6.74139	7.02915	7.34873	7.08917	0	0	0	0.457655	0.167105	0.177634	6.70282	6.7816	6.95131	7.59791	6.66542	6.68186	6.8011	6.63782	6.78525	7.2399	6.84927	6.99827	7.21498	7.46152	7.36969	7.19059	7.06416	7.01278
Solyc01g049880.2.1	Solyc01g049880	Unknown Protein	7.62173	8.19105	8.09216	7.65245	7.73982	7.35814	0	0	0	0.959831	0.336958	0.103817	7.23172	8.29027	7.3432	8.00771	9.03647	7.52896	8.35128	8.36957	7.55563	7.75833	7.58892	7.6101	8.13607	7.3329	7.75048	7.44737	7.19718	7.42986
Solyc01g049890.2.1	Solyc01g049890	Unknown Protein	12.8748	13.2465	12.9707	13.3316	13.2564	13.2424	0	0	0	0.0233131	0.966181	0.127544	12.87	12.9226	12.8317	13.0938	13.5213	13.1246	13.0202	12.9755	12.9163	13.2356	13.295	13.4644	13.3543	13.2202	13.1947	13.3988	13.3136	13.0149
Solyc01g049900.2.1	Solyc01g049900	Membrane-bound transcription factor protease site 2 (Q4V9P5_DANRE)	7.79656	7.90157	7.84783	7.80043	7.49363	7.54555	0	0	0	0.987498	0.0381381	0.107511	7.72054	7.89826	7.77089	7.63607	8.23841	7.83022	7.89694	7.92224	7.72431	7.87346	7.76459	7.76323	7.61372	7.39937	7.46781	7.69208	7.44021	7.50435
Solyc01g049930.2.1	Solyc01g049930	Unknown Protein	7.27477	7.62029	7.4656	7.70361	7.85621	7.87073	0	0	0	0.330276	0.584054	0.308317	7.42571	7.27738	7.12124	7.23406	8.48569	7.14111	7.68409	7.49309	7.21962	7.78261	7.85944	7.46877	7.50137	7.79391	8.27336	7.5198	7.75626	8.33614
Solyc01g049960.2.1	Solyc01g049960	Unknown Protein	11.8288	11.8406	11.9048	11.5925	11.5745	11.6147	0	0	0	0.329955	0.237783	0.183125	11.7729	11.9253	11.7884	12.0938	11.417	12.0111	11.7745	11.8298	12.11	11.4723	11.6234	11.6817	11.3708	11.6878	11.6649	11.5244	11.7662	11.5535
Solyc01g049980.2.1	Solyc01g049980	Unknown Protein	6.63285	6.64226	6.61549	6.83516	7.06559	7.14484	0	0	0	0.42775	0.0710754	0.024298	6.50504	6.8075	6.586	6.80944	6.63093	6.48642	6.56323	6.64329	6.63994	6.98767	6.65946	6.85836	7.00899	7.05749	7.13028	7.264	7.49535	6.67518
Solyc01g050010.2.1	Solyc01g050010	HAT family dimerisation domain containing protein (Q2R194_ORYSJ)	7.10127	7.22346	6.9426	7.20351	7.2895	7.32578	0	0	0	0.744617	0.8282	0.140599	7.21535	6.93458	7.15387	6.9997	7.78695	6.88373	7.00991	7.05788	6.76001	7.17081	7.19553	7.2442	7.14255	7.44542	7.28054	7.16597	7.62108	7.1903
Solyc01g050020.1.1	Solyc01g050020	Photosystem II CP47 chlorophyll apoprotein (B7T460_9ROSI)	11.1597	11.2985	11.2252	11.1941	11.2531	11.2994	0	0	0	0.854938	0.791699	0.637439	11.0961	11.2567	11.1262	11.203	11.3214	11.3712	11.2219	11.166	11.2879	11.1625	11.2798	11.1402	11.2149	11.1445	11.4	11.1722	11.4238	11.3023
Solyc01g050040.2.1	Solyc01g050040	RING finger protein 13 (RNF13_CHICK)	9.09037	9.08981	9.47913	9.1985	9.48889	9.65235	0	0	0	0.73744	0.147484	0.531239	9.07025	9.15051	9.05034	8.97998	9.18051	9.10893	9.76719	9.814	8.85621	9.41111	9.26412	8.92028	9.66878	9.32955	9.46833	9.74957	9.54996	9.65751
Solyc01g050060.1.1	Solyc01g050060	Unknown Protein	10.0495	10.0188	10.094	9.76494	9.63172	9.49593	0	0	0	0.500548	0.315675	0.107207	10.1939	9.59626	10.3583	10.5501	9.41499	10.0913	9.95243	9.95498	10.3746	9.32742	9.92725	10.0401	9.35912	10.1064	9.42968	9.50027	9.59489	9.39263
Solyc01g050070.2.1	Solyc01g050070	Genomic DNA chromosome 3 P1 clone MRP15 (Q9LJF0_ARATH)	7.44199	7.13059	6.79895	6.78955	6.94542	7.01666	0	0	0	0.0116017	0.434835	0.333928	7.24982	7.32966	7.74648	6.77124	7.24193	7.3786	6.76825	6.69385	6.93476	7.01025	6.61835	6.74005	6.93386	7.09548	6.8069	7.0019	6.95413	7.09396
Solyc01g050080.1.1	Solyc01g050080	Unknown Protein	7.06093	7.36295	7.25091	7.0532	7.43552	7.66381	0	0	0	0.987184	0.868167	0.259018	7.06067	7.0633	7.05882	7.40053	7.69271	6.9956	7.24132	7.3952	7.1162	7.22967	7.04849	6.88144	7.34571	8.20725	6.75359	7.98098	7.24795	7.76249
Solyc01g055160.1.1	Solyc01g055160	F-box (Q84KQ8_PRUMU)	6.95274	7.09289	7.045	6.95781	6.96217	6.82911	0	0	0	0.986434	0.588753	0.333942	7.04532	6.97416	6.83875	7.2441	6.84118	7.19338	6.97282	6.75069	7.4115	6.97547	6.95206	6.94591	6.88867	6.74141	7.25642	6.75164	6.89719	6.83848
Solyc01g056200.1.1	Solyc01g056200	Unknown Protein	7.74394	7.72824	7.6516	7.70524	7.85241	7.80386	0	0	0	0.841884	0.449767	0.328257	7.89994	7.66273	7.66916	7.65409	7.90293	7.6277	7.63978	7.62968	7.68535	7.63637	7.72156	7.75779	7.71726	7.86042	7.97953	7.72544	7.86194	7.82421
Solyc01g056230.1.1	Solyc01g056230	Unknown Protein; contains Interpro domain(s) IPR005162 Retrotransposon gag protein	6.81042	7.03386	7.04796	7.22503	7.05691	7.23193	0	0	0	0.171088	0.947516	0.519469	6.70105	7.0803	6.64991	6.83118	7.626	6.64441	7.13067	7.03787	6.97535	7.44623	7.11862	7.11023	7.26161	6.9907	6.91842	7.28042	7.40203	7.01334
Solyc01g056240.1.1	Solyc01g056240	S-locus F-box-like protein c (B0F0G4_PETIN)	7.26038	7.06696	6.91876	7.18397	6.83789	6.82702	0	0	0	0.751256	0.268362	0.663157	7.46684	7.23858	7.07571	7.09858	7.22613	6.87618	6.85377	6.78122	7.12129	7.3535	7.10229	7.09611	6.88129	6.6371	6.99526	6.6479	6.93329	6.89987
Solyc01g056260.1.1	Solyc01g056260	Unknown Protein	7.72498	7.8538	7.31855	7.08394	7.65044	7.06962	0	0	0	0.0108379	0.372669	0.252239	7.79277	7.54568	7.8365	7.68759	7.89181	7.98201	7.22207	7.40395	7.32964	7.02095	7.06225	7.16861	7.24642	7.73395	7.97096	6.88073	7.25913	7.069
Solyc01g056270.2.1	Solyc01g056270	Unknown Protein	7.5727	7.29491	7.37306	7.01554	7.29691	7.05936	0	0	0	0.0447374	0.995458	0.209672	7.45422	7.72902	7.53486	7.14642	7.23657	7.50173	7.22959	7.19244	7.69716	7.29751	6.9131	6.83602	7.66734	6.9429	7.28049	7.02385	6.95283	7.20142
Solyc01g056320.1.1	Solyc01g056320	Unknown Protein	6.79947	6.86913	6.81584	7.13791	7.13139	7.2579	0	0	0	0.0559902	0.112698	0.00977331	6.86607	6.76546	6.76687	6.78254	7.10323	6.72162	6.81019	6.89048	6.74686	7.18302	7.0942	7.13649	7.17665	7.01338	7.20413	7.41106	7.19265	7.16998
Solyc01g056330.1.1	Solyc01g056330	DNA-directed RNA polymerase subunit beta&apos&apos (D3WBD0_9BORA)	10.4099	10.5186	10.5161	9.8124	10.3361	9.79247	0	0	0	0.0882029	0.60107	0.0282795	10.1443	10.8981	10.1874	10.6124	10.1002	10.8431	10.2638	10.2643	11.0204	9.66917	10.0043	9.76374	10.2121	10.3573	10.4388	10.088	9.65473	9.63469
Solyc01g056340.2.1	Solyc01g056340	de-etiolated 1 (manually curated)	9.58689	9.59575	9.61798	9.43837	8.96379	8.97635	0	0	0	0.358501	0.000441491	0.000318623	9.43345	9.74779	9.57945	9.54152	9.63701	9.6087	9.65425	9.64863	9.55105	9.51122	9.46806	9.33583	9.05332	8.9159	8.92215	9.0195	8.99052	8.91901
Solyc01g056350.1.1	Solyc01g056350	Unknown Protein	7.35207	7.45392	7.44973	7.4646	7.57612	7.71646	0	0	0	0.591637	0.527206	0.138282	7.49093	7.36759	7.19768	7.51065	7.41376	7.43736	7.41655	7.42499	7.50765	7.50546	7.46942	7.41892	7.63932	7.46113	7.62792	7.39398	7.7697	7.9857
Solyc01g056370.2.1	Solyc01g056370	Unknown Protein	7.12573	6.92701	6.87166	7.22537	7.37118	7.24649	0	0	0	0.678876	0.0365544	0.0666625	7.04496	7.2646	7.06764	6.99411	6.81826	6.96867	6.80708	6.85657	6.95134	7.53077	7.13228	7.01305	7.23678	7.57525	7.30151	7.0124	7.25164	7.47543
Solyc01g056420.1.1	Solyc01g056420	Unknown Protein; contains Interpro domain(s) IPR012337 Polynucleotidyl transferase, ribonuclease H fold	7.0019	6.81392	6.76336	7.1218	6.89731	6.78504	0	0	0	0.732449	0.804512	0.947363	6.85019	7.09819	7.05732	6.76065	6.94621	6.7349	6.80492	6.69482	6.79033	7.89006	6.73505	6.74029	6.8399	7.05289	6.79914	6.72858	6.74617	6.88037
Solyc01g056460.1.1	Solyc01g056460	Ycf2 (D2KLP5_OLEEU)	7.98331	8.07609	7.57446	7.64358	8.31638	7.92207	0	0	0	0.425834	0.557864	0.363416	7.98548	7.73789	8.22656	8.21374	7.51533	8.4992	7.58079	7.37592	7.76669	7.50305	7.64076	7.78692	9.08386	7.65249	8.21279	7.7872	7.88685	8.09214
Solyc01g056470.1.1	Solyc01g056470	Photosystem II CP43 chlorophyll apoprotein (B7T461_9ROSI)	11.412	11.323	11.4445	10.2783	10.2576	10.0285	-1	-1	-1	0.00376877	0.00374744	0.000354865	11.294	11.5698	11.3722	11.4848	10.9332	11.5511	11.3874	11.3269	11.6191	9.9399	10.4754	10.4196	9.7973	10.3941	10.5814	9.49582	10.4325	10.1571
Solyc01g056480.2.1	Solyc01g056480	Unknown Protein	7.57639	7.61256	7.48772	7.50788	7.47353	7.61916	0	0	0	0.688988	0.353662	0.363178	7.6404	7.61751	7.47126	7.61954	7.65472	7.56341	7.38208	7.44203	7.63905	7.52241	7.539	7.46222	7.55434	7.39534	7.4709	7.67886	7.6572	7.52141
Solyc01g056490.1.1	Solyc01g056490	Ulp1 protease family C-terminal catalytic domain containing protein (Q60D46_SOLDE)	7.44223	7.53854	6.97169	6.95594	7.13404	7.10887	0	0	0	0.175119	0.232272	0.693373	7.66875	7.43756	7.22038	8.31103	7.07203	7.23257	6.9486	6.90072	7.06574	7.1639	6.8462	6.85772	6.92622	7.11565	7.36025	6.80596	7.28104	7.23961
Solyc01g056510.1.1	Solyc01g056510	HAT family dimerisation domain containing protein (Q2R194_ORYSJ)	7.05963	7.21462	6.62874	6.96007	6.96951	7.10912	0	0	0	0.770167	0.408222	0.0890659	6.75298	6.85735	7.56856	7.23865	7.59966	6.80555	6.59734	6.56062	6.72825	7.07175	6.7161	7.09235	7.02453	6.79913	7.08487	6.93554	7.27554	7.11629
Solyc01g056520.2.1	Solyc01g056520	RAN binding protein 16-like (Q9LHS4_ARATH)	9.43666	9.62751	9.70524	10.3383	10.3563	10.3809	0	0	0	0.000162816	0.000540553	0.000800735	9.50406	9.38028	9.42563	9.48914	9.81635	9.57705	9.84041	9.8246	9.45072	10.2899	10.3296	10.3954	10.3447	10.2811	10.443	10.4299	10.4755	10.2374
Solyc01g056570.2.1	Solyc01g056570	Regulator of chromosome condensation (RCC1)-like protein (D0NM06_PHYIN)	9.95913	10.0968	10.1325	9.89102	9.66053	9.79044	0	0	0	0.716037	0.0103344	0.0328461	9.79911	10.1139	9.96438	10.2428	10.001	10.0465	10.1522	10.1716	10.0738	9.85455	9.89127	9.92726	9.77858	9.57705	9.62596	9.86844	9.65265	9.85025
Solyc01g056580.2.1	Solyc01g056580	L-aspartate oxidase (D7M6M9_ARALY)	10.1065	11.0118	9.68174	9.59165	8.57403	8.73976	0	-1	0	0.504525	0.00194802	0.163113	10.8253	8.94279	10.5514	10.9271	11.1106	10.9978	9.09262	9.12725	10.8254	10.0955	9.15274	9.52673	7.91654	8.58265	9.2229	7.95283	9.03982	9.22664
Solyc01g056620.2.1	Solyc01g056620	DsRNA-binding protein (B5BUY7_ARATH)	8.43559	8.42315	8.38144	8.31394	8.04139	8.08586	0	0	0	0.465454	0.015688	0.0480334	8.45027	8.37202	8.48447	8.3486	8.50825	8.4126	8.41345	8.37934	8.35155	8.34443	8.25149	8.34591	8.20247	7.98716	7.93455	8.14998	8.17428	7.93332
Solyc01g056650.1.1	Solyc01g056650	Starch synthase (O65365_IPOBA)	7.92068	7.87133	7.73427	8.119	7.70991	7.85931	0	0	0	0.213572	0.284822	0.395992	7.93682	7.90197	7.92324	7.86643	7.87551	7.87203	7.78793	7.64994	7.76494	8.30603	8.00106	8.04992	7.78006	7.62844	7.72124	7.75374	7.87574	7.94846
Solyc01g056670.1.1	Solyc01g056670	NADH-quinone oxidoreductase subunit K (C9YGI3_9BURK)	10.0872	10.5689	10.3256	10.4776	10.5901	10.6698	0	0	0	0.129123	0.942924	0.143909	10.001	10.2288	10.0319	10.2944	10.9708	10.4415	10.3262	10.3154	10.3352	10.5158	10.3762	10.5407	10.6793	10.3577	10.7332	10.8953	10.8085	10.3055
Solyc01g056690.2.1	Solyc01g056690	Kinase family protein (D7LFV3_ARALY)	10.773	10.5762	10.7124	8.7866	8.32833	8.03077	-1	-1	-1	0.00295719	0.000720322	0.000133135	10.6611	10.8241	10.8338	11.3648	9.05533	11.3085	10.4485	10.4448	11.2438	9.02224	8.61944	8.71811	8.22423	8.5045	8.25627	7.94362	8.10916	8.03953
Solyc01g056710.1.1	Solyc01g056710	Unknown Protein	9.36593	9.7231	9.42477	8.60842	8.7146	8.39468	0	-1	-1	0.00602865	0.000468096	0.000320394	9.53299	9.21288	9.35191	9.50947	9.95443	9.70539	9.61554	9.45239	9.20638	8.89625	8.51373	8.41529	8.72749	8.60757	8.80874	8.67822	8.42863	8.07721
Solyc01g056720.2.1	Solyc01g056720	Aquaporin SIP12 (D8FSL5_GOSHI)	9.95405	10.1507	10.1145	10.6408	10.5521	10.8471	0	0	0	0.0188626	0.129965	0.00804627	9.92144	10.0458	9.89495	9.88685	10.6544	9.91083	10.3247	10.3427	9.67624	10.5808	10.6195	10.7222	10.4875	10.5078	10.661	10.8596	10.9567	10.7249
Solyc01g056780.2.1	Solyc01g056780	50S ribosomal protein L34 (D7KDQ0_ARALY)	13.8846	13.6888	14.016	12.3258	11.7586	10.8212	-1	-1	-1	0.0277157	0.00595509	9.84008e-05	13.3031	14.8146	13.5361	14.3814	12.3587	14.3262	13.715	13.7128	14.6202	12.3252	12.181	12.4711	11.3291	12.3404	11.6062	10.7255	10.4812	11.257
Solyc01g056800.1.1	Solyc01g056800	Exostosin-like (Q2HVN7_MEDTR)	7.70571	7.67155	7.71033	7.5053	7.26988	7.29563	0	0	0	0.203027	0.0103133	0.00730264	7.66885	7.73082	7.71744	7.77126	7.52675	7.71663	7.68889	7.63859	7.80351	7.62946	7.39765	7.4888	7.26529	7.31238	7.23196	7.36863	7.27794	7.24031
Solyc01g056810.2.1	Solyc01g056810	Syntaxin (Q6X9V9_HORVD)	9.10806	9.22174	8.96243	8.99219	8.67569	8.89275	0	0	0	0.621242	0.0117031	0.744955	9.1489	8.90977	9.26551	8.99292	9.56773	9.10457	8.96152	8.96862	8.95716	9.18856	8.97335	8.81466	8.60164	8.70264	8.7228	8.75304	8.98225	8.94297
Solyc01g056830.2.1	Solyc01g056830	Syntaxin (Fragment) (A0F0A7_NICBE)	7.14836	7.35951	7.09654	7.19334	7.53528	7.32235	0	0	0	0.886732	0.504607	0.363582	7.18143	7.09668	7.16698	7.2696	7.7707	7.03822	6.99953	7.0977	7.19237	7.3239	7.14167	7.11446	7.88429	7.46785	7.25369	7.60347	7.13074	7.23283
Solyc01g056840.1.1	Solyc01g056840	DNA-directed RNA polymerase subunit beta&apos&apos (A9XW75_9ROSA)	8.58735	8.77838	8.84497	8.66908	8.97149	8.95385	0	0	0	0.839887	0.582706	0.754303	8.50507	8.86198	8.39501	8.75535	8.31091	9.26888	8.71825	8.68451	9.13214	9.01327	8.46782	8.52615	9.27113	8.68626	8.95706	9.33812	8.80544	8.71798
Solyc01g056850.2.1	Solyc01g056850	CTP synthase (B6U7R1_MAIZE)	10.1985	11.7371	10.3242	9.06789	9.99661	9.99653	0	0	0	0.251349	0.0609196	0.732467	10.5591	9.55527	10.481	10.6595	13.7047	10.8472	10.1257	10.122	10.7249	9.02818	9.10231	9.07318	8.78157	10.393	10.8152	8.80177	10.5106	10.6772
Solyc01g056860.1.1	Solyc01g056860	Pol polyprotein (Q94FM1_CITPA)	7.2872	7.38047	7.25097	8.73248	12.2058	12.4836	1	1	1	0.000199126	1.16808e-09	4.13465e-10	7.33323	7.32782	7.20054	7.30901	7.61395	7.21846	7.16993	7.26441	7.31857	8.40745	9.04613	8.74386	12.7105	12.0396	11.8672	12.1139	12.62	12.7169
Solyc01g056870.1.1	Solyc01g056870	Ycf2 (D2KLP5_OLEEU)	8.94206	9.22255	9.14314	9.43324	9.37831	9.11734	0	0	0	0.199316	0.689848	0.947413	8.63826	9.52431	8.66359	9.59818	8.88566	9.1838	8.89784	8.91719	9.61439	9.28477	9.44815	9.56681	8.96812	9.65045	9.51636	8.91347	9.04108	9.39746
Solyc01g056880.1.1	Solyc01g056880	Soul heme-binding family protein (D7L8V8_ARALY)	10.5502	10.4922	10.8634	9.31698	9.11361	9.02714	-1	-1	-1	0.0103051	0.00345122	0.000316403	10.3937	10.8224	10.4345	10.9577	9.49305	11.0258	10.8147	10.789	10.9864	9.16003	9.30104	9.48988	8.82956	9.12849	9.3828	8.54602	9.11034	9.42506
Solyc01g056890.1.1	Solyc01g056890	Unknown Protein	7.99733	7.92406	7.9908	7.83826	7.79904	7.83663	0	0	0	0.399807	0.486131	0.364151	7.91073	8.14566	7.9356	8.02881	7.68799	8.05538	7.9988	7.89862	8.07497	7.82364	7.78176	7.90938	7.66394	7.87041	7.86277	7.69465	7.90641	7.90882
Solyc01g056900.1.1	Solyc01g056900	Unknown Protein	11.1976	10.6424	11.2812	9.32099	8.98954	8.68081	-1	-1	-1	0.0251135	0.0344892	0.00198667	10.679	11.8702	11.0436	11.6265	8.88727	11.4134	11.0626	11.0528	11.7281	8.88694	9.38996	9.68607	8.20215	9.44788	9.3186	8.14264	8.59757	9.30221
Solyc01g056930.1.1	Solyc01g056930	Hypothetical chloroplast RF1 (B1A992_CARPA)	8.07387	8.10493	8.13162	8.01077	8.15611	7.9598	0	0	0	0.771293	0.804476	0.340267	7.97164	8.32656	7.9234	8.22218	7.97641	8.11621	8.10307	7.93231	8.3595	7.97933	8.01299	8.03999	8.04166	8.227	8.19966	7.88326	8.01732	7.97884
[truncated: 24,949 more rows]

## Sheet: Prfc_treat_6h-Prfc_control
			Average coeffitients						DEG
[truncated: 6,446 more rows]

## Sheet: prf3_treat_6h-prf3_control
			Average coeffitients						DEG
[truncated: 4,363 more rows]

## Sheet: Tft3_2_2treat_6h-Tft3_2_2contro
			Average coeffitients						DEG
[truncated: 7,359 more rows]
