# Supplementary material for: Dynamic changes of the Prf/Pto tomato resistance complex following effector recognition
Source: Nat Commun. 2023 May 4;14:2568. doi: 10.1038/s41467-023-38103-6 (PMC10160066; doi:10.1038/s41467-023-38103-6)
Supplement: Supplementary file 6 — Source Data [file 41467_2023_38103_MOESM6_ESM.xlsx]

## Sheet: FIG 1
Fig 1a
Fig 1b

## Sheet: FIG2
Fig 2a
Fig 2b
							Valid	Weight	Sequence	Prob	P-score	Modifications	NTT	Observed	Actual Mass	Charge	Delta Da	Delta PPM	Retention Time	Intensity	TIC	Start	Stop	# Other Proteins	Other Proteins	Spectrum ID
							TRUE	0.396547	(R)EENVYMAK(L)	0.99	162.25		2	983.45	982.443	1	1.4e-05	0.01424	28.874	25265000	17631	9	16	4	Solyc03g034180.3.1,Solyc04g012120.3.1,Solyc11g010200.2.1,Solyc12g057110.2.1	OT_180119_29_MS18-010_Arsheed_MAP3K+Pto,scan_8227,type_MULTI-MSMS
							TRUE	0.497228	(K)LAEQAERYEEMVEFMEK(V)	0.99	82.259		2	711.327	2130.96	3	-7.8e-05	-0.03659	56.872	72813000	268906	17	33	3	Solyc03g034180.3.1,Solyc04g012120.3.1,Solyc11g010200.2.1	OT_180119_29_MS18-010_Arsheed_MAP3K+Pto,scan_31440,type_MULTI-MSMS
							TRUE	0.497228	(R)YEEMVEFMEK(V)	1	134.05		2	667.786	1333.56	2	-4.2e-05	-0.03147	50.989	299320000	255261	24	33	3	Solyc03g034180.3.1,Solyc04g012120.3.1,Solyc11g010200.2.1	OT_180119_29_MS18-010_Arsheed_MAP3K+Pto,scan_26269,type_MULTI-MSMS
							TRUE	1	(K)VSNSLGSEELTVEER(N)	1	130.56		2	824.905	1647.8	2	-2e-06	-0.001213	40.413	101910000	48466.8	34	48	0		OT_180119_29_MS18-010_Arsheed_MAP3K+Pto,scan_17300,type_MULTI-MSMS
							TRUE	1	(K)EESRGNEEHVNSIR(E)	1	115.24		2	552.596	1654.77	3	6.2e-05	0.03744	22.32	2276000	33529	76	89	0		OT_180119_29_MS18-010_Arsheed_MAP3K+Pto,scan_3800,type_MULTI-MSMS
							TRUE	1	(R)GNEEHVNSIR(E)	1	142		2	577.781	1153.55	2	3.8e-05	0.03291	22.897	17234000	89113.8	80	89	0		OT_180119_29_MS18-010_Arsheed_MAP3K+Pto,scan_4102,type_MULTI-MSMS
							TRUE	1	(R)GNEEHVNSIR(E)	1	117.53		2	385.523	1153.55	3	2.2e-05	0.01905	22.857	19774000	312820	80	89	0		OT_180119_29_MS18-010_Arsheed_MAP3K+Pto,scan_4081,type_MULTI-MSMS
							TRUE	1	(R)SKIENELSK(I)	1	145.46		2	524.288	1046.56	2	-8.2e-05	-0.07828	26.093	32472000	296378	93	101	0		OT_180119_29_MS18-010_Arsheed_MAP3K+Pto,scan_6285,type_MULTI-MSMS
							TRUE	1	(R)KEAAESTLTAYK(A)	0.98	82.705		2	437.898	1310.67	3	-5.8e-05	-0.04422	28.926	3933200	132706	148	159	0		OT_180119_29_MS18-010_Arsheed_MAP3K+Pto,scan_8263,type_MULTI-MSMS
							TRUE	0.457961	(K)QAFDEAIAELDTLGEESYK(D)	1	220.78		2	710.336	2127.98	3	-0.000248	-0.1165	70.432	169260000	253092	203	221	3	Solyc04g012120.3.1,Solyc11g010200.2.1,Solyc12g057110.2.1	OT_180119_29_MS18-010_Arsheed_MAP3K+Pto,scan_42842,type_MULTI-MSMS
							TRUE	0.457961	(K)QAFDEAIAELDTLGEESYK(D)	1	125.97		2	1065	2127.98	2	-0.000222	-0.1043	70.476	196050000	108040	203	221	3	Solyc04g012120.3.1,Solyc11g010200.2.1,Solyc12g057110.2.1	OT_180119_29_MS18-010_Arsheed_MAP3K+Pto,scan_42875,type_MULTI-MSMS
							TRUE	0.457961	(K)QAFDEAIAELDTLGEESYK(D)	0.99	104.7		2	1065	2127.98	2	-0.000222	-0.1043	70.384	196050000	22046.9	203	221	3	Solyc04g012120.3.1,Solyc11g010200.2.1,Solyc12g057110.2.1	OT_180119_29_MS18-010_Arsheed_MAP3K+Pto,scan_42807,type_MULTI-MSMS
							TRUE	0.220215	(K)DSTLIMQLLR(D)	1	141.39		2	595.334	1188.65	2	-0.000222	-0.1866	71.038	468780000	178715	222	231	8	Solyc02g063070.3.1,Solyc03g034180.3.1,Solyc04g012120.3.1,Solyc07g053260.3.1,Solyc11g010200.2.1,Solyc04g076060.3.1,Solyc12g057110.2.1,Solyc11g010470.2.1	OT_180119_29_MS18-010_Arsheed_MAP3K+Pto,scan_43275,type_MULTI-MSMS
Fig 2c

## Sheet: FIG 3
https://www.ncbi.nlm.nih.gov/geo/query/acc.cgi?acc=GSE167378

## Sheet: FIG 4
Fig 4a
Fig 4b
																	two tailed multiple t test
	PstDC3000 treated																p-values
Time (h)	Prf-SBP-FLAG			Prf-SBP-FLAG	STDEV	TFT3-KO			tft3 #2-2	STDEV	prf3			prf3	STDEV		sbp vs tft3	sbp vs prf3
1	0.797	0.808	0.806	0.803667	0.00585947	0.832	0.825	0.81	0.822333	0.0112398	0.838	0.831	0.825	0.831333	0.00650641		0.0632564	0.00542406
2	0.777	0.784	0.78	0.780333	0.00351188	0.824	0.805	0.781	0.803333	0.0215484	0.83	0.825	0.819	0.824667	0.00550757		0.142106	0.000299571
3	0.759	0.751	0.754	0.754667	0.00404145	0.816	0.784	0.758	0.786	0.0290517	0.826	0.819	0.804	0.816333	0.0112398		0.137947	0.000864939
4	0.733	0.721	0.721	0.725	0.0069282	0.808	0.765	0.738	0.770333	0.0353034	0.82	0.811	0.787	0.806	0.0170587		0.0944797	0.00159249
5	0.708	0.686	0.688	0.694	0.0121655	0.791	0.747	0.721	0.753	0.0353836	0.813	0.791	0.77	0.791333	0.0215019		0.0523798	0.00241127
6	0.675	0.655	0.665	0.665	0.01	0.77	0.733	0.707	0.736667	0.0316596	0.805	0.768	0.754	0.775667	0.0263502		0.0201437	0.00244179
7	0.64	0.629	0.645	0.638	0.00818535	0.746	0.718	0.692	0.718667	0.0270062	0.794	0.745	0.735	0.758	0.0315753	*	0.00775477	0.00311115
8	0.609	0.601	0.623	0.611	0.0111355	0.722	0.699	0.674	0.698333	0.0240069	0.781	0.722	0.715	0.739333	0.0362537	*	0.00463445	0.00423017
9	0.582	0.576	0.603	0.587	0.0141774	0.699	0.675	0.655	0.676333	0.0220303	0.766	0.698	0.693	0.719	0.0407799	*	0.0041131	0.00610549
10	0.561	0.552	0.583	0.565333	0.0159478	0.675	0.651	0.636	0.654	0.0196723	0.749	0.674	0.671	0.698	0.0441928	*	0.00373369	0.00809682
11	0.535	0.534	0.564	0.544333	0.0170392	0.654	0.629	0.619	0.634	0.0180278	0.729	0.65	0.647	0.675333	0.0465009	*	0.00331995	0.0101715
12	0.51	0.522	0.545	0.525667	0.0177858	0.632	0.607	0.602	0.613667	0.0160728	0.709	0.629	0.624	0.654	0.047697	*	0.00313605	0.0120004
13	0.492	0.51	0.527	0.509667	0.0175024	0.61	0.59	0.588	0.596	0.0121655	0.691	0.609	0.602	0.634	0.0494874	*	0.00217416	0.0148213
14	0.482	0.496	0.51	0.496	0.014	0.592	0.572	0.574	0.579333	0.0110151	0.672	0.59	0.579	0.613667	0.0508167	*	0.00126125	0.0180466
15	0.461	0.483	0.495	0.479667	0.0172434	0.578	0.558	0.562	0.566	0.010583	0.657	0.574	0.556	0.595667	0.0538733	*	0.00178699	0.0237571
16	0.446	0.47	0.481	0.465667	0.0178979	0.567	0.546	0.552	0.555	0.0108167	0.645	0.558	0.535	0.579333	0.0580201	*	0.00177975	0.0315998
Fig 4C
Hours	Prf-SBP-FLAG									Average	STDEV		tft3 #2-2									Average	STDEV		prf3									Average	STDEV			two tailed multiple t test
0	12	15	14	19	20	14	18	19	20	16.7778	3.03223		14	13	12	15	14	16	13	14	11	13.5556	1.50923		15	14	18	14	12	13	13	12	16	14.1111	1.96497			p-values
1	26	25	27	34	32	25	32	31	32	29.3333	3.53553		30	28	27	28	28	29	26	26	23	27.2222	2.04803		17	16	22	17	13	16	17	16	17	16.7778	2.33333			Prf-SBP vs tft3	Prf-SBPvs prf3
2	39	36	43	47	45	36	50	44	44	42.6667	4.79583		41	39	40	44	41	40	36	35	31	38.5556	3.90868		22	22	26	23	19	21	22	21	20	21.7778	1.98606			0.140681	0.00868606
3	46	43	49	53	52	42	57	49	52	49.2222	4.89331		45	45	50	53	48	48	44	42	39	46	4.24264		28	27	31	25	24	26	27	26	26	26.6667	2			0.0635474	0.00195188
4	56	52	61	64	61	51	61	58	62	58.4444	4.55826		52	54	60	62	56	57	53	51	48	54.7778	4.43784		32	33	36	31	32	32	34	32	32	32.6667	1.5			0.155001	0.00290592
5	65	60	71	73	69	58	72	68	72	67.5556	5.4569		64	62	68	69	63	66	62	58	56	63.1111	4.28499		39	40	41	37	38	37	40	37	38	38.5556	1.50923			0.103038	0.00328702
6	72	66	78	80	77	65	87	75	81	75.6667	7.10634		69	66	74	73	69	71	68	64	62	68.4444	3.97213		46	45	46	41	43	42	45	42	43	43.6667	1.87083			0.0726356	0.00404751
7	78	69	85	79	78	68	95	83	86	80.1111	8.43274		73	70	78	80	72	76	72	68	66	72.7778	4.57651		48	49	50	45	48	46	49	46	48	47.6667	1.65831		*	0.0170679	0.00478999
8	82	73	88	83	84	73	98	86	89	84	7.81025		76	73	82	82	76	79	77	71	69	76.1111	4.53995		53	53	54	49	51	49	52	49	51	51.2222	1.92209		*	0.035736	0.00695506
																																					*	0.0185791	0.00825593
fig4d
(tech reps of plating)	Plant 1	Plant 2	Plant 3	Plant 4	Plant 5	had 5 samples	(bio reps)	dilution C
76R plate 1	8	9	1	0	18							log10 cfu / cm2
76R plate 2	12	14	0	0	29							76R	6.25527	6.41497	5.30103	5.30103	6.73772
76R plate 3	7	16	2	0	35							Prf-SBP	7.17609	6.76343	6.20412	6.63009	6.25527	6.27107
Average	9	13	1	0	27.3333							76S	7.76839	7.73772	8.09575	8.0569	7.9762	7.18564
												prf3	8.45738	8.56427	8.20412	8.28631	8.56427
												TFT3 KO	5.68124	5.70472	5.92082	5.66276	6.14613	4.12494
(tech reps of plating)	Plant 1	Plant 2	Plant 3	Plant 4	Plant 5	Plant 6	(bio reps)	dilution C
Prf-SBP plate 1	73	23	5	17	6	4						average cfu / cm2		stdev	sterror
Prf-SBP plate 2	75	25	5	24	12	10						76R	6.00201	0.66308	0.296538
Prf-SBP plate 3	77	39	14	23	9	14						Prf-SBP	6.55001	0.381643	0.155805
Average	75	29	8	21.3333	9	9.33333						76S	7.80343	0.336679	0.137449
												prf3	8.41527	0.163853	0.0732775
												TFT3 KO	5.5401	0.717909	0.293085
(tech reps of plating)	Plant 1	Plant 2	Plant 3	Plant 4	Plant 5	Plant 6	(bio reps)	dilution D
76S plate 1	37	25	63	52	40	9						two tailed multiple t test
76S plate 2	23	29	60	63	50	8						p-values
76S plate 3	28	28	64	56	52	6						76R vs 76S	76R vs prf3	76R vs TFT3	76R vs Prf-SBP
Average	29.3333	27.3333	62.3333	57	47.3333	7.66667
												0.000242975	4.77807e-05	0.300283	0.119243
												*	*
(tech reps of plating)	Plant 1	Plant 2	Plant 3	Plant 4	Plant 5	had 5 samples	(bio reps)	dilution E
prf3 plate 1	14	11	5	10	19
prf3 plate 2	17	25	11	9	15
prf3 plate 3	12	19	8	10	21
Average	14.3333	18.3333	8	9.66667	18.3333
(tech reps of plating)	Plant 1	Plant 2	Plant 3	Plant 4	Plant 5	Plant 6	(bio reps)	dilution B
TFT3 KO plate 1	17	30	40	26	70	0
TFT3 KO plate 2	24	19	33	18	70	1
TFT3 KO plate 3	31	27	52	25	70	1
Average	24	25.3333	41.6667	23	70	0.666667

## Sheet: FIG 5
Fig 5a
Fig 5b
Fig 5c
Fig 5d

## Sheet: SUP FIG1
Sup fig 1a
Sup fig 1b

## Sheet: SUP FIG 2
Sup fig 2a
Sup fig 2b

## Sheet: SUP FIG 4
Sup fig4a
Sup fig 4b

## Sheet: SUP FIG5
Sup fig 5

## Sheet: SUP FIG 6
Sup fig 6

[truncated: 9 more sheets: SUP FIG7, SUP FIG 8, SUP FIG9, SUP FIG 10, SUP FIG11, SUP FIG12, SUP FIG 13, SUP FIG14, SUP FIG15]
